# Supplementary material for: Food-seeking behavior is triggered by skin ultraviolet exposure in males
Source: Nat Metab. 2022 Jul 11;4(7):883–900. doi: 10.1038/s42255-022-00587-9 (PMC9314261; doi:10.1038/s42255-022-00587-9)
Supplement: Supplementary file 6 — Human proteome mass spectrometry. [file 42255_2022_587_MOESM6_ESM.xlsx]

## Sheet: Human plasma protein list
Supplementary Table 1_Human proteome mass spec analysis
Protein IDs	Majority protein IDs	Protein names	Gene names	Intensity FA_10	Intensity FA_14	Intensity FA_16	Intensity FA_21	Intensity FA_28	Intensity FB_10	Intensity FB_14	Intensity FB_16	Intensity FB_21	Intensity FB_28	Intensity MA_1	Intensity MA_11	Intensity MA_6	Intensity MA_7	Intensity MA_8	Intensity MB_1	Intensity MB_11	Intensity MB_6	Intensity MB_7	Intensity MB_8	Student's T-test p-value Intensity FA_Intensity FB	Student's T-test q-value Intensity FA_Intensity FB	Student's T-test Difference Intensity FA_Intensity FB	Student's T-test p-value Intensity MA_Intensity MB	Student's T-test q-value Intensity MA_Intensity MB	Student's T-test Difference Intensity MA_Intensity MB
P35527;CON__P35527;K7EQQ3	P35527;CON__P35527;K7EQQ3	Keratin, type I cytoskeletal 9	KRT9	30.4924	32.3642	34.2096	32.7868	31.0645	35.5118	37.3766	33.0552	30.8465	30.7324	31.0237	30.462	27.765	30.6486	28.2329	32.3781	31.7291	32.2481	31.6504	33.5955	0.436533	0.7598	-1.32102	0.0432271	0.253	-2.6938
A0A087WXU8;A0A1W2PRR2;F5GYL3;G3V529;Q9GZR7	A0A087WXU8;A0A1W2PRR2;F5GYL3;G3V529;Q9GZR7	ATP-dependent RNA helicase DDX24	DDX24			22.4799						24.5731		25.9877	26.4031	25.0509		24.56		25.5079	25.7146	25.575	24.6417	0.824289	0.939279	-0.418647	0.965899	0.971326	0.112516
P05089	P05089	Arginase-1	ARG1		22.2106	24.4227	22.0713	21.4392	26.8163	29.0173	23.7318	21.2618							22.7027	21.2207	22.6907	23.1912	21.88	0.421755	0.750743	-2.13667	0.000242526	0	-4.33705
P01011;G3V3A0;A0A087WY93;G3V595	P01011;G3V3A0	Alpha-1-antichymotrypsin;Alpha-1-antichymotrypsin His-Pro-less	SERPINA3	29.4732	28.7174	28.8333	29.6832	29.0609	30.8524	27.007	26.1193	32.1421		29.6517	27.9504	26.5112	28.8742	26.5611	28.6112	28.5903	28.0634	28.5389	29.8502	0.383423	0.701156	2.32946	0.339089	0.661224	-0.821072
P01008;Q8TCE1;CON__P41361	P01008;Q8TCE1	Antithrombin-III	SERPINC1	29.0048	27.1073	26.9483	28.1077	26.3881	29.0399	26.0224	27.902	28.5157	25.3292	26.4861	24.4981	26.5059	26.7748	26.6217	25.7156	26.5944	27.4431	27.2624	27.654	0.730287	0.933404	0.149383	0.178392	0.597026	-0.75659
P08697;C9JMH6;C9JPV4;A0A0J9YY65;A0A0J9YWQ3;A0A0G2JPA8	P08697;C9JMH6;C9JPV4	Alpha-2-antiplasmin	SERPINF2	28.2278	26.1867	27.6041	28.1569	25.757	27.2871	23.586	27.0462	27.3293	26.7702	26.8286	25.7639	25.1439	23.5673	25.5484	25.5246	25.9761	23.0201	23.2683	26.0476	0.24491	0.739952	0.782747	0.284718	0.662038	0.603071
P04264;CON__P04264	P04264;CON__P04264	Keratin, type II cytoskeletal 1	KRT1	32.2588	33.3665	35.0601	33.8106	32.0987	35.94	38.3771	33.8031	33.0222	32.2823	32.0646	33.3697	29.7287	31.5853	29.165	33.3749	31.5311	33.3772	33.1275	33.7415	0.338009	0.712455	-1.366	0.171438	0.509462	-1.84778
CON__Q5D862;Q5D862	CON__Q5D862;Q5D862	Filaggrin-2	FLG2	23.0057	22.3544	23.148	22.6886	21.9483	22.5065	25.6647	23.4987	23.788	21.9887	22.0357	23.2562		20.4523			21.5831	23.0277	22.5942	21.1223	0.265323	0.734762	-0.860278	0.608301	0.795	-0.916605
H9KV48;E9PGN7;P05155	H9KV48;E9PGN7;P05155	Plasma protease C1 inhibitor	SERPING1		23.8645	28.0354	28.8915	25.2701	28.0957		29.5215	30.2067				24.6589	26.7394	24.8275			23.0126	26.5759	27.5389	0.988534	0.996241	0.0475048	0.810644	0.889172	-0.180282
P05543	P05543	Thyroxine-binding globulin	SERPINA7	26.7193	28.8461	29.3848	29.0462	28.7669	28.97	28.4412	30.0494	28.3787	27.4565	25.3319	27.998	25.4893	28.0811	23.5574	28.4549	27.109	28.4124	27.7842	26.6053	0.872734	0.990276	-0.106455	0.151332	0.503843	-1.58161
P14923;C9JTX4;C9J826;C9JK18;C9JKY1;C9JPI2;K7ERP3;A0A2R8Y6G0;A0A2R8Y804;A0A2R8Y543;A0A2R8Y5C3;A0A2R8Y750;A0A2R8Y5Z1;B4DGU4;A0A2R8YCH5;A0A2R8Y7Z0;A0A2R8Y5A3;P35222	P14923;C9JTX4;C9J826;C9JK18;C9JKY1	Junction plakoglobin	JUP	26.949	26.3509	27.073	27.1822	25.9082	28.9923	32.4083	24.9917	24.8086	25.883	25.2641	26.0525	24.5475	20.3172	24.6822		23.57	24.146	23.7456	26.2737	0.665194	0.8229	-0.724136	0.607996	0.794841	1.02565
F5H0Q6;A0A0A0MQS2;Q8N2M8	F5H0Q6;A0A0A0MQS2;Q8N2M8	CLK4-associating serine/arginine rich protein	CLASRP	21.213	29.1361	28.7532	29.6972	28.8125	29.455	29.51						26.5586		27.3864	28.5899	28.2198	29.0966	28.4287	27.7057	0.282665	0.775564	4.92942	0.0376961	0.154	-6.81915
A0A024R6I7;P01009;A0A0G2JRN3;G3V5R8;G3V387;A0A0B4J278;G3V544	A0A024R6I7;P01009;A0A0G2JRN3	Alpha-1-antitrypsin;Short peptide from AAT	SERPINA1	29.1867	29.7233	32.2998	30.9037	29.4233	31.1635	29.7675	30.9241	34.069	29.0945	27.2465	24.5942	26.8796	30.8415	27.1863	26.8038	28.7486	29.608	29.5882	28.1402	0.444493	0.750686	-0.696357	0.285045	0.588145	-1.22812
P35908	P35908	Keratin, type II cytoskeletal 2 epidermal	KRT2	26.9482	27.0857	26.2356	28.0918	26.3286	27.822	27.7213	29.4876	26.6425	25.7472	26.6406	24.3132	23.9376	26.6944		28.5302	25.4635	27.4736		27.5834	0.530634	0.773046	-0.546114	0.639067	0.784168	-1.49299
CON__Q7Z794;Q7Z794;F8VS61	CON__Q7Z794;Q7Z794	Keratin, type II cytoskeletal 1b	KRT77		23.2587		23.2523	22.6507			23.4005	25.7017	22.9138										20.8795	0.760637	0.887095	-0.570863	0.373901	0.73805	-0.575899
Q9Y266	Q9Y266	Nuclear migration protein nudC	NUDC	25.8184	25.0138	24.99	26.4634	25.8231	25.9958	25.1966	26.0468	25.1623	25.5588	25.1565			24.6408	24.9435		24.8004	24.8778	25.5846	25.0945	0.942023	0.986112	0.0296757	0.587925	0.77988	-1.52329
P81605	P81605	Dermcidin;Survival-promoting peptide;DCD-1	DCD	23.7843	24.8961	24.4699	25.7302	26.1323	25.5581	25.1575	25.2497	26.2126	24.938	24.3523			24.1477	23.1332	25.4708		24.5168		23.5745	0.429833	0.75353	-0.420636	0.857286	0.89825	-0.385782
A0A1B0GVS5;A0A1B0GVL1;A0A1B0GTC6	A0A1B0GVS5;A0A1B0GVL1;A0A1B0GTC6		C3orf85	27.5069	28.9097	25.6278	29.7156	27.5785	28.7699	27.4127	27.2664	29.7981		26.3086				24.5096	26.9986	28.1012	25.9844	26.9992	29.5792	0.476787	0.751873	1.61828	0.0177751	0.186667	-6.56886
H7BXF5;A0A2R8YDB8;Q9H0E3	H7BXF5;A0A2R8YDB8;Q9H0E3	Histone deacetylase complex subunit SAP130	SAP130		27.1803	25.6471	28.2773	27.8156	26.9696	26.913	26.9413	26.0076	27.3976		27.5738		25.8038		26.0662	26.9989	26.3726	26.8381	26.7444	0.497256	0.760091	-1.46178	0.0639664	0.276	-5.12852
CON__Q95121;P36955;I3L425;I3L3Z3;I3L1U4;I3L4Z0;I3L2R7	CON__Q95121;P36955	Pigment epithelium-derived factor	SERPINF1	26.3906	26.4286	28.0296	28.0492	27.8519	29.2479	27.0834	28.0708	28.4519	27.5514	27.8389	26.3733	24.0543	27.5162		29.0259	27.9511	28.1709	28.1035	26.5056	0.258592	0.707705	-0.731095	0.0935184	0.366	-3.19485
Q96QR1	Q96QR1	Secretoglobin family 3A member 1	SCGB3A1	25.9619		25.5699	26.1496		27.0025	26.1855	25.6286	28.4033				22.8936				26.8109	23.7296		25.2464	0.204879	0.79419	-2.30771	0.153344	0.425419	-3.37866
CON__P02662	CON__P02662		CSN1S1	21.8277	21.9735	25.5845		20.9029	25.7686	28.3506		25.573	21.7998	21.8147						21.8672		20.8243	19.2494	0.454656	0.741966	-2.24069	0.569904	0.785867	-0.82524
P02749;J3QRN2	P02749;J3QRN2	Beta-2-glycoprotein 1	APOH	26.2131	24.6462	25.7953	26.5898	25.7778	26.9051		25.2365	25.3062	24.6879	23.9923	24.7334	25.3814	26.159	24.7805		24.2741			26.8205	0.232724	0.759862	1.77732	0.119603	0.401913	3.99041
C9J0E4;P01040	C9J0E4;P01040	Cystatin-A;Cystatin-A, N-terminally processed	CSTA		24.0883				21.8308	28.3325	23.1713	20.5787							23.8001		22.4377	24.0055	22.2787	0.0240302	1	-3.16501	0.0192975	0.181333	-4.10439
H3BT17;Q8N729	H3BT17;Q8N729	Neuropeptide W;Neuropeptide W-23;Neuropeptide W-30	NPW	23.5495				22.9591	24.1119			21.7276	20.621	24.6514	25.2481		24.0038	23.4164		25.0216	21.4161	25.0988	23.3964	0.708631	0.881341	-0.390389	0.789634	0.879733	0.477364
P02790;Q9BS19	P02790	Hemopexin	HPX		24.539		27.0477	25.8659	25.7853			25.6523	25.4056				29.7901		24.5781	25.1505	24.5832	28.649	24.1152	0.960218	0.984878	0.12187	0.0315108	0.176	-5.05716
Q6UWP8;K7ESC4	Q6UWP8;K7ESC4	Suprabasin	SBSN	21.547	19.0866		22.9192		22.2145	25.2675			18.9292	18.8731										0.761832	0.883124	-0.571669	0.373901	0.845093	0.174619
P61626;F8VV32;A0A0B4J259	P61626;F8VV32;A0A0B4J259	Lysozyme C	LYZ		24.5878	24.4499	23.1657		22.3833	26.2649		21.7774	21.2576			20.4192		19.6473		22.1052	25.2027			0.886464	0.978436	-0.295985	0.315817	0.603106	-1.44829
V9GYG9;V9GYC1;V9GYS1	V9GYG9;V9GYC1;V9GYS1		APOA2							24.1906	24.3067		25.2087							22.9308		23.8006	22.9443	0.0715991	1	-3.94119	0.0718929	0.316444	-3.13513
A0A1W2PRG7	A0A1W2PRG7		FGD5	33.9869	33.5042	32.9636	35.0235	33.7449	33.8333	32.8655	33.2266	33.1655	33.2446	33.481	33.7048	32.4924	32.3368	32.9264	32.5722	32.811	32.6901	33.0684	33.3493	0.180113	0.719356	0.577524	0.805128	0.901385	0.0901062
P05090;C9JF17;C9JX71;F8WBT9	P05090;C9JF17	Apolipoprotein D	APOD	27.2663	26.152	27.8376	28.3469	27.4114	28.0027	24.4222	27.1094	28.5922	26.6723	26.7684	26.7412	25.6262	25.8219	26.9847	26.074	26.985	24.4727	25.4987	26.8622	0.360566	0.748432	0.443063	0.162725	0.667111	0.409939
D6RGY7	D6RGY7		KCNN2	26.078	24.7655	24.5516		25.5188	25.2614			22.6997	25.0429	25.2452		22.8525		24.7144				24.4157	24.335	0.407819	0.743962	1.98196	0.632477	0.779944	1.21228
A0A075B730;P58107;H0YDN1;Q15149	A0A075B730;P58107	Epiplakin	EPPK1				25.1991	25.4047	23.4493	29.5101										24.9191		25.2824		0.903755	0.990844	-0.471129	0.177994	0.4977	-2.84031
R4GN98;P06703	R4GN98;P06703	Protein S100;Protein S100-A6	S100A6													22.4666		22.605					21.7422	NaN	1	0	0.286031	0.602047	1.06588
P31947;Q4VY20;A0A0J9YWZ2;B4DJF2;Q4VY19;I3L3T1;K7EIT4;E9PG15;A0A0J9YWE8;A2IDB2;P27348;Q04917;P31946;P61981;P62258	P31947	14-3-3 protein sigma	SFN	21.637		21.3017			22.2089	29.1424		20.3739								21.0142		26.1643		0.424185	0.740075	-2.15731	0.233134	0.597246	-2.23569
A0A286YFE9;A0A286YFC3	A0A286YFE9;A0A286YFC3		MAPK10										24.9199	23.5689	24.2786									0.373901	0.73836	-1.38398	0.178828	0.516711	2.36949
P60174;U3KQF3;U3KPZ0;U3KPS5	P60174	Triosephosphate isomerase	TPI1			24.9658	24.1578		21.5639	27.9879	23.2167	22.3403										22.736		0.419883	0.747057	-1.99705	0.373901	0.670879	-0.947191
P14618;B4DNK4;H3BTN5;H3BQ34;H3BR70;H3BT25;H3BUW1;H3BTJ2;H3BU13;P30613	P14618;B4DNK4;H3BTN5	Pyruvate kinase PKM;Pyruvate kinase	PKM		23.3426		24.3512		26.8843	30.7206														0.514564	0.755158	-1.98221	NaN	1	0
P47929	P47929	Galectin-7	LGALS7	22.8244		23.7563			26.5883	31.6417												26.3341		0.508319	0.754853	-2.32983	0.373901	0.633467	-1.66682
CON__P13645;P13645;CON__P02535-1;CON__Q7Z3Y7;Q7Z3Y7;CON__Q7Z3Z0;CON__Q148H6;Q7Z3Z0;A0A3B3ITG2;CON__Q7Z3Y9;CON__Q99456;CON__Q2M2I5;Q7Z3Y9;Q99456;Q2M2I5	CON__P13645;P13645	Keratin, type I cytoskeletal 10	KRT10	31.8014	32.9215	32.4356	32.6961	32.3833	32.7905	34.4577	33.5653	32.4179	32.1637	30.9487	34.5779	28.7109	31.2449	27.6013	32.9793	30.8439	32.6662	31.9283	31.5834	0.163582	0.7192	-0.631466	0.385813	0.647957	-1.38348
Q4AC94	Q4AC94	C2 domain-containing protein 3	C2CD3			25.2732			25.0366	30.4681	25.2946	24.3486								24.9619			25.9721	0.0933821	1	-5.17495	0.179108	0.476821	-2.98679
CON__P19013;P19013	CON__P19013;P19013	Keratin, type II cytoskeletal 4	KRT4		23.122	28.4804			27.9809	31.8823		23.5108	23.5288			24.5037								0.354808	0.707792	-3.86011	0.373901	0.646151	1.30073
K7ERE3;CON__ENSEMBL:ENSP00000377550;CON__P13646-1;P13646;K7EMD9	K7ERE3;CON__ENSEMBL:ENSP00000377550;CON__P13646-1;P13646;K7EMD9	Keratin, type I cytoskeletal 13	KRT13	23.4307	26.1292							23.9095							24.8084		23.8912			0.564184	0.747238	1.53008	0.179289	0.499721	-2.53991
P00739;J3KTC3	P00739;J3KTC3	Haptoglobin-related protein	HPR	27.8018	25.821	24.8717	26.7992	25.2941	26.0401	25.6998	25.613	27.4233	23.9476	26.7538		26.076		25.4753	25.8592	26.3831	25.0364	25.3908	25.2433	0.504299	0.791256	0.372785	0.268347	0.579761	-2.72157
P07355;H0YKS4;H0YMD0;H0YMU9;H0YN42;H0YMM1;H0YM50;A6NMY6;H0YKZ7;H0YLV6;H0YMT9;H0YKX9;H0YKL9;H0YMW4;H0YNP5;H0YN52;H0YNA0;H0YKV8;H0YN28;H0YL33;H0YLE2;H0YMD9	P07355;H0YKS4;H0YMD0;H0YMU9;H0YN42;H0YMM1;H0YM50;A6NMY6;H0YKZ7;H0YLV6;H0YMT9;H0YKX9;H0YKL9;H0YMW4;H0YNP5	Annexin A2;Annexin;Putative annexin A2-like protein	ANXA2;ANXA2P2	21.1933	22.1187	23.3262	21.9391	21.2948	25.789	28.7458	21.8469	21.587		22.9505	22.4951					20.2108	22.4408	23.5047		0.552199	0.752164	-1.21931	0.797618	0.87506	-0.542162
CON__P02533;P02533;CON__Q61782;CON__A2A4G1;K7ENV3;A8MT21;CON__P35900;CON__Q9D312;P35900;C9JTG5;CON__Q8N1A0;Q8N1A0	CON__P02533;P02533	Keratin, type I cytoskeletal 14	KRT14	29.3398	31.1594	33.1403	31.0032	29.1252	33.3651	37.624	30.7256	30.7161	30.3211	29.9396	31.9549	27.1551	29.0743	26.1058	30.3349	28.8983	30.9329	30.5061	30.0957	0.315823	0.713538	-1.79681	0.367472	0.65033	-1.30765
C9JWG6;C9J366;P0DPB3;B3KU38	C9JWG6;C9J366;P0DPB3;B3KU38		SCHIP1;IQCJ-SCHIP1	27.4438	26.9567	26.8081	28.2151	27.4838	27.5913		27.0271	26.9445	27.1254	27.5763	27.229	26.0876	26.053	26.6649		26.8805	26.4013	26.6429	26.9473	0.307356	0.722778	2.04385	0.423616	0.658667	1.74779
P13639	P13639	Elongation factor 2	EEF2		23.1994	20.624			23.3771	28.889		21.7683											22.3945	0.206366	0.822	-2.4422	0.373901	0.681239	-0.878891
C9IZ41;H0Y2Y8;Q15942	C9IZ41;H0Y2Y8;Q15942	Zyxin	ZYX			21.7953				24.4842			22.7644						25.8174		25.2736	24.1538	22.9452	0.464301	0.757645	-1.49067	0.0200613	0.224	-5.23798
Q01469;I6L8B7;A8MUU1	Q01469;I6L8B7	Fatty acid-binding protein, epidermal	FABP5	21.2296	24.862	27.8343		23.0719	30.5686	33.8248	24.9956			25.0329								28.1731		0.526304	0.761851	-2.07822	0.830407	0.886753	-0.628033
Q12907	Q12907	Vesicular integral-membrane protein VIP36	LMAN2	26.9127	26.5182	27.3143	27.0164	26.9868	27.9609	26.4866	26.9997	26.9792	28.1335	26.1505	27.9955	25.5812	25.9492	24.695	24.2058	27.5068	27.3395	27.4899	24.7603	0.300427	0.747829	-0.362275	0.79854	0.893637	-0.186165
P31944	P31944	Caspase-14;Caspase-14 subunit p19;Caspase-14 subunit p10	CASP14	24.403	21.6254		23.1453			25.2662	22.5722	20.6576	21.5896		22.8057									0.799979	0.910612	-0.582384	0.373901	0.667509	0.961132
F5GXS0;A0A140TA44;A0A140TA32;A0A140TA29;A0A0G2JL54;P0C0L5;P0C0L4;A0A140TA49;A0A0G2JPR0;A0A3B3ISA6;CON__P01030;CON__ENSEMBL:ENSBTAP00000007350;A0A3B3ISD7	F5GXS0;A0A140TA44;A0A140TA32;A0A140TA29;A0A0G2JL54;P0C0L5;P0C0L4;A0A140TA49;A0A0G2JPR0;A0A3B3ISA6	Complement C4-B;Complement C4 beta chain;Complement C4-B alpha chain;C4a anaphylatoxin;C4b-B;C4d-B;Complement C4 gamma chain;Complement C4-A;Complement C4 beta chain;Complement C4-A alpha chain;C4a anaphylatoxin;C4b-A;C4d-A;Complement C4 gamma chain	C4B;C4A	25.106	27.5925	28.7826	28.3797	27.1955	28.6309	26.7169	27.5311	28.0477	25.1216	26.019	27.3836	23.3061	28.5008	23.8354	28.1016	27.3458	28.822	27.7409	26.3377	0.846108	0.968434	0.201593	0.16664	0.51392	-1.86061
CON__P08779;P08779;K7ENW6;CON__Q9Z2K1;CON__Q3ZAW8	CON__P08779;P08779	Keratin, type I cytoskeletal 16	KRT16	24.7658	29.8621	33.4878	28.386	25.6439	33.2557	37.9238	28.6658	28.9275	29.7982	28.9709	26.6755	24.8466	23.6997	24.1462	27.8212	25.8373	28.0873	29.5574	26.7056	0.257372	0.8236	-3.28509	0.215893	0.601288	-1.93397
Q92623	Q92623	Tetratricopeptide repeat protein 9A	TTC9	22.6052	24.8461	24.4514	26.256	25.8857	23.4562		23.8454	24.6075	25.184	23.807	25.0826	22.927	24.4694	22.6959		24.5078		25.4591	23.4106	0.248197	0.734839	1.79028	0.252607	0.587072	1.92089
P11142;E9PKE3;E9PQQ4;E9PQK7;E9PK54;E9PLF4;E9PN89;E9PI65;P54652;E9PN25;E9PPY6;E9PNE6;A8K7Q2	P11142;E9PKE3;E9PQQ4;E9PQK7;E9PK54;E9PLF4;E9PN89;E9PI65;P54652	Heat shock cognate 71 kDa protein;Heat shock-related 70 kDa protein 2	HSPA8;HSPA2			22.7103			26.4599	29.1465	23.4149	22.4305		23.4722			22.5511			22.4291	22.836	24.4937	23.6094	0.084002	1	-4.9483	0.326359	0.592	-2.26897
B4DQI1;A0A0G2JIE7;H0Y3H6;A0A0G2JL69;P06681	B4DQI1;A0A0G2JIE7;H0Y3H6;A0A0G2JL69;P06681	Complement C2;Complement C2b fragment;Complement C2a fragment	C2	23.5485	24.3214	26.1389	25.8872		25.8214	24.7142	26.4362	25.6422	24.455	25.195			24.7879	22.7928	26.0783	25.3116	26.0801	25.9775	23.1984	0.210389	0.82075	-1.83459	0.102184	0.364	-3.57404
P06702	P06702	Protein S100-A9	S100A9	24.3283	22.6266	24.2153		25.4647	26.7301	24.3623	22.2408	22.6388		28.6446					23.5852	22.5891	24.8013	22.3859	19.989	0.953105	0.982969	0.132624	0.282306	0.588	-2.5412
Q08188	Q08188	Protein-glutamine gamma-glutamyltransferase E;Protein-glutamine gamma-glutamyltransferase E 50 kDa catalytic chain;Protein-glutamine gamma-glutamyltransferase E 27 kDa non-catalytic chain	TGM3	26.1314		22.9066	26.2874	25.9305	26.2811	28.1338	24.5582		20.6061	20.5759	25.8846					25.091	23.241			0.92103	0.990162	0.335331	0.788418	0.86781	-0.374286
P10599	P10599	Thioredoxin	TXN			24.0464	24.2314		24.7506	29.1374		23.6258					23.0495							0.496903	0.746709	-2.24721	0.373901	0.6566	1.00991
Q5T749	Q5T749	Keratinocyte proline-rich protein	KPRP	19.1818	22.2846	25.5632	24.4179	17.8846	25.7958	29.5725	25.6626	26.5174		22.9173		21.7237	23.9834	18.6803	25.375	23.0854	26.2634	23.7803	22.2777	0.106205	0.992923	-3.24322	0.0299027	0.223556	-3.09542
Q8NG92	Q8NG92	Olfactory receptor 13H1	OR13H1	23.4682			27.0092		25.3554		26.3355				27.2368				27.0621	26.3935	27.7739	27.8361	24.833	0.934493	0.994255	-0.242682	0.0264415	0.1792	-6.93234
P09603	P09603	Macrophage colony-stimulating factor 1;Processed macrophage colony-stimulating factor 1	CSF1	25.573	25.3047	23.5382	25.8663	25.3787	25.6737	24.8477	24.2327	24.3894	25.5081	25.4337	26.2159		24.8326	24.4577	22.962	25.2623	24.8948	24.7177	24.5792	0.611686	0.881212	0.201864	0.689049	0.847632	-0.695204
CON__P13647;P13647;F8W0C6;H0YI76;F8VV57;F8VU69	CON__P13647;P13647	Keratin, type II cytoskeletal 5	KRT5	27.2064	29.3075	30.6136	28.3722	28.4546	31.4867	35.2836	29.4797	28.5384	27.8915	29.1482	30.3465	21.58	26.7907	24.1007	28.5151	27.0753	29.0553	29.3086	28.2886	0.287015	0.739826	-1.74509	0.332815	0.595317	-2.05532
P63261;P60709;A0A2R8Y793;P68133;P68032;I3L3I0;I3L1U9;P63267;P62736;I3L4N8;A6NL76;G5E9R0;K7EM38;A0A2R8YEA7;E7EVS6;I3L3R2;A0A2R8YGF8;J3KT65;C9JUM1;C9JZR7;Q562R1;Q6S8J3;A5A3E0;A0A2R8YFE2;C9JTX5;F8WB63;B8ZZJ2;C9JFL5;F6UVQ4;F6QUT6;P0CG38;Q9BYX7;P0CG39;F8WCH0	P63261;P60709;A0A2R8Y793;P68133;P68032;I3L3I0;I3L1U9;P63267;P62736	Actin, cytoplasmic 2;Actin, cytoplasmic 2, N-terminally processed;Actin, cytoplasmic 1;Actin, cytoplasmic 1, N-terminally processed;Actin, alpha skeletal muscle;Actin, alpha cardiac muscle 1;Actin, gamma-enteric smooth muscle;Actin, aortic smooth muscle	ACTG1;ACTB;ACTA1;ACTC1;ACTG2;ACTA2	24.5171		25.9531			29.2851	32.361	23.4511	22.6073		23.289					25.4342		25.8439	26.4153		0.21478	0.893875	-4.24686	0.118961	0.392	-3.68087
Q9NZT1	Q9NZT1	Calmodulin-like protein 5	CALML5	26.6984	23.8847	26.3465	25.1498		31.3597	33.1015	22.5876	23.695	23.3971	24.6772	24.0895			21.8777	23.9545	24.1611	24.9179	26.5097	24.546	0.301353	0.719701	-2.81228	0.129424	0.417846	-3.48897
V9GYJ8	V9GYJ8		APOC2	22.9147		21.8142			22.4482	23.4138		21.978		22.6661		22.711		21.9939					22.5652	0.569881	0.754861	-1.02221	0.216005	0.593032	1.76116
H0YGS3;F5H413;B3KW70;F5GYX4;H0YG03;Q13361	H0YGS3;F5H413;B3KW70;F5GYX4;H0YG03;Q13361	Microfibrillar-associated protein 5	MFAP5		22.969				23.5871			22.7979			23.4766			21.8541		22.8084			20.8449	0.601185	0.776416	-1.08318	0.189368	0.746433	0.335483
H0Y8D1;A6XMV8;CON__P07477;A0A0J9YYC8;E7EQ64;A6XMV9;Q8NHM4;P07478;P07477	H0Y8D1;A6XMV8;CON__P07477;A0A0J9YYC8;E7EQ64;A6XMV9;Q8NHM4;P07478;P07477	Putative trypsin-6;Trypsin-2;Trypsin-1;Alpha-trypsin chain 1;Alpha-trypsin chain 2	PRSS1;PRSS3P2;PRSS2	23.4732	24.949	24.7439	25.6969	24.8883	24.673	24.9847	24.6543	23.5248	25.4884	23.9824	24.8996	25.2443	23.627		25.2829				22.9642	0.88833	0.994109	0.0852173	0.33483	0.592608	2.70123
CON__P48668;P48668	CON__P48668;P48668	Keratin, type II cytoskeletal 6C	KRT6C	29.0759	30.9706	33.8587	30.8933	28.9854	33.8651	38.1978	31.3081	30.6815	30.4297	31.0861	32.1113	26.5979	28.4616	26.1812	30.1287	28.5753	30.0892	30.4479	29.5874	0.287428	0.714529	-2.13967	0.555263	0.77406	-0.878054
CON__P02538;P02538;CON__Q8VED5;CON__P07744;CON__P05787;P05787;F8VUG2;F8W1U3;CON__Q3KNV1;CON__P08729;P08729;CON__H-INV:HIT000292931;CON__H-INV:HIT000016045;F8VP67;Q8IWY7;A0A1B0GTT5;B4DIR1;F8VQY3;K7ELP4;K7EJU1;K7EKH9;H0YIC5;A0A1X7SCE1;CON__REFSEQ:XP_932229;B0YJC4;K7EMP8;A0A1X7SBR3;A0A1W2PR46;P14136;P08670;P12036	CON__P02538;P02538	Keratin, type II cytoskeletal 6A	KRT6A	23.3492	26.4312	28.9708			29.8567	33.8799	24.7825	25.6075	25.8138	28.5763			22.6571		22.5876	23.6548	25.1259	27.7932		0.0953864	1	-5.03784	0.378967	0.626207	-2.38563
P04004	P04004	Vitronectin;Vitronectin V65 subunit;Vitronectin V10 subunit;Somatomedin-B	VTN	29.9414	26.6436	26.965	27.0105	26.2291	28.7023	26.5269	26.5644	28.5808	26.4263	26.3526	27.0237	26.8256	27.1128	25.5197	26.74	26.1669	25.217	26.5712	24.9627	0.996359	0.99856	-0.00222855	0.118686	0.6056	0.635301
C9JV77;P02765	C9JV77;P02765	Alpha-2-HS-glycoprotein;Alpha-2-HS-glycoprotein chain A;Alpha-2-HS-glycoprotein chain B	AHSG	35.7875	36.4011	36.0878	36.0648	36.4335	36.6426	36.6632	35.7405	34.6474	36.7942	36.2043	36.7515	35.2641	35.7072	33.4447	36.6684	36.3564	36.7389	36.2662	35.3947	0.890201	1	0.0573631	0.1198	0.574303	-0.81055
P00738;J3QLC9;A0A0C4DGL8;J3QR68;H0Y300;J3KRH2;H3BS21;A0A087WU08;J3KSV1;J3QQI8;H3BMJ7;A0A0A0MRD9	P00738;J3QLC9;A0A0C4DGL8;J3QR68;H0Y300;J3KRH2;H3BS21	Haptoglobin;Haptoglobin alpha chain;Haptoglobin beta chain	HP	30.4354	27.6702	27.2857	30.6032	27.9644	30.0112	26.7939	27.2859	30.5352	26.5451	29.198	27.5297	27.1514	30.1248	28.4344	27.1744	28.0386	27.2348	28.8375	27.9351	0.10391	0.715351	0.557547	0.232717	0.639326	0.643585
H7BY35;Q92736	H7BY35;Q92736	Ryanodine receptor 2	RYR2	27.4044	27.096	26.8892	27.8601	27.9226		27.0195		26.8719	27.603	27.5767	27.6973	25.9411		27.3196		27.0455	27.2742	27.2225		0.138951	0.941111	3.93558	0.637508	0.783803	1.79854
P06727;CON__Q32PJ2	P06727	Apolipoprotein A-IV	APOA4	25.2278	20.8643							22.6484	22.0567	20.5828		24.5238	25.4204	26.4606		20.4145		25.5393	23.2264	0.906381	0.989692	0.277391	0.266831	0.589167	1.96146
H7BXM6;H7C0H2;H0Y3K4;Q96EV2	H7BXM6;H7C0H2;H0Y3K4;Q96EV2	RNA-binding protein 33	RBM33	24.8528	26.1457		26.4402	26.7775	25.3881	26.5885	26.0873		27.7638	24.9516	27.1973	25.9044	26.3916	26.0599		26.069		27.0542	25.2848	0.908132	0.984284	-0.322271	0.139772	0.402667	3.21935
CON__P35908;H0YID6;CON__Q6NXH9	CON__P35908		KRT2	29.5817	31.1918	30.3594	30.7938	30.4161	31.3574	31.6059	32.1341	29.9394	30.5008	30.2005	33.6687	27.0239	28.9373	25.7789	30.8329	29.5739	30.7626	29.1698	30.9372	0.277239	0.733222	-0.638968	0.518511	0.76464	-1.13343
H7C0L5;B7ZKJ8;Q14624	H7C0L5;B7ZKJ8;Q14624	Inter-alpha-trypsin inhibitor heavy chain H4;70 kDa inter-alpha-trypsin inhibitor heavy chain H4;35 kDa inter-alpha-trypsin inhibitor heavy chain H4	ITIH4								22.2622	20.5601					25.2631					24.0653		0.195068	0.781259	-1.36446	0.373901	0.783973	0.239568
P63104;E5RIR4;E9PD24;E7EVZ2;E7ESK7;E7EX29;E5RGE1;B7Z2E6;H0YB80;B0AZS6	P63104;E5RIR4;E9PD24;E7EVZ2;E7ESK7;E7EX29	14-3-3 protein zeta/delta	YWHAZ							27.5959						24.1213						20.2714		0.373901	0.697626	-1.91918	0.613619	0.776849	0.769979
Q8WVV4	Q8WVV4	Protein POF1B	POF1B							26.4729					22.4647							22.7172		0.373901	0.70925	-1.69459	0.973927	0.968767	-0.0504948
Q5JP53;P07437;Q5ST81;A0A0B4J269;P04350;P68371;Q13509;G3V5W4;G3V2R8;G3V3R4;G3V2N6;K7ESM5;A0A075B736;Q5SQY0;CON__ENSEMBL:ENSBTAP00000025008;Q3ZCM7;A6NNZ2;Q9BUF5;Q9H4B7	Q5JP53;P07437;Q5ST81;A0A0B4J269;P04350;P68371;Q13509	Tubulin beta chain;Tubulin beta-4A chain;Tubulin beta-4B chain;Tubulin beta-3 chain	TUBB;TUBB4A;TUBB4B;TUBB3							26.8683					22.0025					23.4022				0.373901	0.71366	-1.77365	0.373901	0.794015	-0.279934
F8WE65;C9J5S7;P62937;E5RIZ5;P0DN26;A0A0H2UH34;A0A0B4J2A2;A0A075B767;A0A075B759;Q9Y536;F5H284	F8WE65;C9J5S7;P62937	Peptidyl-prolyl cis-trans isomerase;Peptidyl-prolyl cis-trans isomerase A;Peptidyl-prolyl cis-trans isomerase A, N-terminally processed	PPIA		22.8658					27.4892			23.7606		23.7098									0.181204	0.839314	-2.07679	0.373901	0.654063	1.14196
F8WEW1;F8W9G7;O14929	F8WEW1;F8W9G7;O14929	Histone acetyltransferase type B catalytic subunit	HAT1		24.5481					24.863					25.1723				25.2916	24.6604	25.7951			0.373901	0.962335	-0.0629963	0.198533	0.516327	-2.91495
P15259;P18669	P15259;P18669	Phosphoglycerate mutase 2;Phosphoglycerate mutase 1	PGAM2;PGAM1		19.1949				21.2613	24.1355												22.4093		0.189532	0.815644	-1.64038	0.373901	0.678714	-0.881869
A8MUV8	A8MUV8	Putative zinc finger protein 727	ZNF727P		27.1647								26.2721		25.9299						25.2558	23.7099		0.951515	0.985472	0.178527	0.725615	0.853523	-1.00715
P04792;F8WE04;C9J3N8	P04792;F8WE04	Heat shock protein beta-1	HSPB1			25.6371			28.0688	31.0139						24.1879			23.2526		26.0822	25.7136		0.456432	0.733298	-3.08911	0.123105	0.391143	-2.9721
CON__Q14525;Q14525	CON__Q14525;Q14525	Keratin, type I cuticular Ha3-II	KRT33B	21.3856									21.7503							23.9083	23.7372			0.951599	0.983508	-0.072934	0.177869	0.510609	-2.32909
Q13835	Q13835	Plakophilin-1	PKP1			21.7193			24.1333	29.2301			25.2699											0.19272	0.899259	-4.18281	NaN	1	0
P55916	P55916	Mitochondrial uncoupling protein 3	UCP3							26.7058			25.4974						29.3954		30.1658	27.0199		0.179387	0.921231	-3.24064	0.0740153	0.250462	-6.51622
CON__Q9DCV7	CON__Q9DCV7		Krt7			22.2327			21.4599	28.2858														0.476514	0.760748	-1.9026	NaN	1	0
CON__P20930;P20930	CON__P20930;P20930	Filaggrin	FLG			22.5991			23.9615	26.5603														0.445618	0.741931	-1.98455	NaN	1	0
A0A0A0MSI0;Q06830;A0A0A0MRQ5;H7C3T4;P32119;Q13162	A0A0A0MSI0;Q06830	Peroxiredoxin-1	PRDX1			23.0867			27.2982	29.924														0.367794	0.721561	-3.22711	NaN	1	0
P31151;Q86SG5	P31151;Q86SG5	Protein S100-A7;Protein S100-A7A	S100A7;S100A7A	23.2109						25.007	21.7538	23.1859												0.378462	0.709034	-2.14714	NaN	1	0
A0A2R8Y6G6;P06733;A0A2R8YEM5;K7EM90;A0A2R8Y798;K7ERS8;A0A2R8YEG5;A0A2R8Y879;F5H0C8;P13929;P09104;F5H1C3;E5RI09;E5RG95;K7EPM1;K7EKN2;E5RGZ4	A0A2R8Y6G6;P06733	Alpha-enolase	ENO1			23.5376			27.0524	30.2049												22.5443		0.389052	0.726372	-3.14394	0.373901	0.672873	-0.908854
CON__P02668	CON__P02668		CSN3			23.8962			23.0277	25.9149		22.6853								22.4188	24.8233			0.38714	0.701247	-2.34636	0.190581	0.50717	-2.24843
CON__Q9UE12;CON__Q15323;Q15323;CON__A2A5Y0;CON__Q92764;C4AM86;CON__Q497I4;Q92764;CON__Q14532;Q14532	CON__Q9UE12;CON__Q15323;Q15323	Keratin, type I cuticular Ha1	KRT31				24.0352		22.384	26.0941	20.9961									28.5645	28.2201			0.47028	0.761554	-1.8878	0.177886	0.45297	-4.15691
P50479	P50479	PDZ and LIM domain protein 4	PDLIM4										27.5634	29.9109	27.5389	26.2084								0.373901	0.697696	-1.91269	0.0760579	0.264857	5.93164
Q9P2X0	Q9P2X0	Dolichol-phosphate mannosyltransferase subunit 3	DPM3				24.2212		25.6548		23.1516									22.9427				0.612307	0.774684	-1.31704	0.373901	0.659765	-0.988544
P01042;CON__P01045-1;CON__Q2KJ62;CON__P01044-1	P01042	Kininogen-1;Kininogen-1 heavy chain;T-kinin;Bradykinin;Lysyl-bradykinin;Kininogen-1 light chain;Low molecular weight growth-promoting factor	KNG1			25.1325				26.0426	29.0827	25.0058					26.774	22.8693			24.8551	26.8172		0.087914	1	-3.79972	0.838758	0.891419	-0.405804
P04406;E7EUT5	P04406;E7EUT5	Glyceraldehyde-3-phosphate dehydrogenase	GAPDH			25.5276			27.9877	30.2501		21.3486										25.0755	23.2429	0.366859	0.714716	-3.61175	0.184049	0.508667	-2.46368
O94769	O94769	Extracellular matrix protein 2	ECM2				26.2331				27.1602	24.607	26.334						25.9476		27.7595			0.23947	0.802696	-3.17361	0.180775	0.477946	-3.54142
P04259	P04259	Keratin, type II cytoskeletal 6B	KRT6B			26.6147			27.2615	32.7219		23.8153												0.349757	0.705813	-4.2368	NaN	1	0
CON__Q86YZ3;Q86YZ3	CON__Q86YZ3;Q86YZ3	Hornerin	HRNR	22.8094	25.2509	24.8682	25.2503	23.3879	27.3912	28.805	26.076	22.1239	23.9304	25.0367	25.8533	20.4821	22.5079	22.0907	22.3128		23.1691	25.531	27.4841	0.370686	0.735273	-1.35196	0.967017	0.968168	-0.105262
A0A286YEY1;P01876	A0A286YEY1;P01876	Ig alpha-1 chain C region	IGHA1	25.2385	28.4707	23.0332	25.523	28.4427	24.8999	23.2184	22.5428	25.6663	25.9384	27.3037	26.2755	25.5004	32.4082	26.708	27.9123	25.9441	27.7396	30.8166	25.7638	0.166423	0.835351	1.68847	0.99565	0.994825	0.00387344
P04196	P04196	Histidine-rich glycoprotein	HRG	23.9251			24.5139	23.3776	25.0746	22.7112	21.7258	26.5295	22.676		24.8554		25.4289				23.9804	26.5708	20.8219	0.0842245	0.922	-2.1801	0.785504	0.88395	-0.617759
Q9HBR0	Q9HBR0	Putative sodium-coupled neutral amino acid transporter 10	SLC38A10	22.4118	21.8018			22.6377	23.6976		21.1825	22.2116	21.7606	23.3608	22.4622	20.128		21.3892		22.3394	22.2945	21.9156	21.7301	0.608312	0.788764	-0.800217	0.909991	0.929326	-0.187872
CON__Q04695;Q04695;F5GWP8;K7EPJ9;K7ESE1;A0A3B3IS58;CON__P19001;J3QR55;CON__Q99PS0	CON__Q04695;Q04695;F5GWP8	Keratin, type I cytoskeletal 17	KRT17		25.8386	29.7789	24.6143		29.5826	35.2245	24.8798	24.7754	21.8623	26.3226				19.8226	21.5463	23.2849	27.0481	23.1292	23.1365	0.251943	0.804851	-4.01858	0.191419	0.490732	-3.59995
Q9H0C2	Q9H0C2	ADP/ATP translocase 4	SLC25A31	26.3958							27.321			25.7226	26.8339			24.7347						0.950543	0.986313	-0.185044	0.0733183	0.292267	4.65824
C9JA05;D6RHJ6;D6RD17;P01591	C9JA05;D6RHJ6;D6RD17;P01591	Immunoglobulin J chain	IGJ		23.6356				21.1945					22.3601			26.1906	21.2262		20.6103	23.3168	25.3279		0.749604	0.893735	0.48823	0.956668	0.969319	0.104383
P50416	P50416	Carnitine O-palmitoyltransferase 1, liver isoform	CPT1A	24.5616	25.8776		26.307	25.9989	24.182	24.9429			25.1368		25.2732	24.3307	24.2374			23.8978		25.6339		0.250579	0.749424	2.09668	0.399922	0.658297	1.26193
P08603;Q5TFM2;A0A0D9SG88;B1AKG0;Q03591	P08603	Complement factor H	CFH		19.0849					24.6335							26.7864				20.1757	25.4223		0.373901	0.738691	-1.10972	0.789406	0.888439	-0.162313
P59666;P59665	P59666;P59665	Neutrophil defensin 3;HP 3-56;Neutrophil defensin 2;Neutrophil defensin 1;HP 1-56;Neutrophil defensin 2	DEFA3;DEFA1	24.3487	23.5118	24.2031	24.4392	23.849		24.2782		23.4234	24.2585	23.7354	24.5776	24.7237		23.6096		24.7923	24.564	24.0989	23.5443	0.191589	0.858824	2.47832	0.971713	0.969104	-0.0706524
P04003;F2Z2V7;A6PVY5	P04003	C4b-binding protein alpha chain	C4BPA	23.4285	23.8449	23.6621		24.1696		24.0898			23.3571	22.9679			25.2933			23.6738	23.7387	23.4652	22.7945	0.15305	0.8904	2.33167	0.443969	0.676396	-1.88219
V9GYH6	V9GYH6		PMF1	24.7453	23.0074	22.9255			21.6955			22.3685	22.3749	24.0248	23.825	24.0821		24.0154					23.2915	0.71462	0.858519	0.84786	0.0539839	0.3036	3.73114
Q5RHP9	Q5RHP9	Glutamate-rich protein 3	ERICH3	26.7178	28.8716	31.2199			28.6804	30.7693	28.8476	27.7977	29.7564			27.8358		27.1305	30.9242		31.0064			0.157757	0.886667	-4.60842	0.714112	0.842484	-1.39287
P02042;E9PFT6;E9PEW8;C9JRG0;CON__Q3SX09;CON__P02070	P02042;E9PFT6;E9PEW8	Hemoglobin subunit delta	HBD	28.7998	28.0597	26.9437	27.3266	26.2829	25.2705	25.4085		27.7375	25.3758	28.0855	27.302	31.5958	25.0619	31.1313	28.1826	27.3085	26.3284	27.0613	29.5177	0.12385	0.962824	3.12407	0.477385	0.760165	0.955617
P68871;A0A2R8Y7R2;F8W6P5;A0A0J9YWK4	P68871;A0A2R8Y7R2;F8W6P5	Hemoglobin subunit beta;LVV-hemorphin-7;Spinorphin	HBB	34.9767	33.0723	32.974	31.7205	32.2027	32.5003	32.3119	31.3728	33.1063	29.7067	33.249	33.1681	36.5097	30.1741	36.8108	34.0272	33.3973	31.831	31.4355	35.3191	0.173515	0.787245	1.18964	0.509885	0.781386	0.780331
P02766;A0A087WT59;A0A087WV45	P02766;A0A087WT59;A0A087WV45	Transthyretin	TTR	30.5033	28.4415	26.9744	28.9566	28.1354	28.1342	27.5806	27.6288	28.1337	27.993	28.5603	28.6215	32.9425	29.3965	32.1996	28.0914	26.689	28.148	28.6709	28.6694	0.228544	0.728894	0.708165	0.0504822	0.3355	2.29033
Q8N1N4;CON__Q8N1N4-2;CON__Q7RTT2	Q8N1N4;CON__Q8N1N4-2;CON__Q7RTT2	Keratin, type II cytoskeletal 78	KRT78		24.349	26.3456	25.1781		27.1232	29.9052	25.1607	24.5202		23.107	23.5166		21.0032		24.7359		23.69		23.7129	0.276051	0.717063	-2.56731	0.711256	0.846286	-0.902415
P01619;A0A0C4DH25	P01619;A0A0C4DH25	Ig kappa chain V-III region B6	IGKV3D-20		25.1045	22.0976										23.7664	28.3114	23.8911			24.194	26.8721		0.197708	0.834421	2.24042	0.303784	0.597714	1.38059
C9JZJ5;C9J9C2;C9JK50;C9JIR1;P43358	C9JZJ5;C9J9C2;C9JK50;C9JIR1;P43358	Melanoma-associated antigen 4	MAGEA4		26.8576	25.2534	27.5884	27.1774	25.9083	26.99	25.9781		27.0689	26.0595	26.7238			25.4338					25.4936	0.949834	0.989466	0.186296	0.180293	0.473789	3.34472
K7EMR1;P28799;K7EPL0;K7EKL3	K7EMR1;P28799;K7EPL0;K7EKL3	Granulins;Acrogranin;Paragranulin;Granulin-1;Granulin-2;Granulin-3;Granulin-4;Granulin-5;Granulin-6;Granulin-7	GRN	21.8994					24.5823			23.442		21.0005		21.5988				24.5369			23.566	0.209088	0.798	-1.62497	0.630502	0.775862	-1.10073
Q08554	Q08554	Desmocollin-1	DSC1		22.3087	25.2636	23.8178		27.0882	30.4798	22.7047			20.2011	23.7993		21.5968		24.186		24.0774	23.626	24.6994	0.579428	0.750054	-1.77653	0.313377	0.598737	-2.59831
F8WFB2;C9J4X8;C9JHW6;Q86VW0	F8WFB2;C9J4X8;C9JHW6;Q86VW0	SEC14 domain and spectrin repeat-containing protein 1	SESTD1	25.522	25.1926	21.4078	25.3991	24.7364	24.5348		25.9263	22.4437		24.5522	25.1587	24.5603	24.7131			23.8284		25.2485	25.1952	0.280085	0.706031	2.67061	0.627353	0.789362	1.34246
E7ETN3;B4E1Z4;P00751;A0A0G2JH38;H7C5H1;H7C526	E7ETN3;B4E1Z4;P00751;A0A0G2JH38	Complement factor B;Complement factor B Ba fragment;Complement factor B Bb fragment	CFB	21.201									20.1976	18.8481			26.532					23.6543		0.827427	0.961057	0.200666	0.252567	0.624182	0.745161
Q3BDU5;P02545;Q5TCI8;H0YAB0	Q3BDU5;P02545;Q5TCI8	Prelamin-A/C;Lamin-A/C	LMNA			21.4654	24.0818	23.1466	24.7669	26.1635	22.5138	22.5756				23.4302		22.8595		23.3071		21.9235		0.496908	0.757	-1.8652	0.927789	0.936605	0.211833
J3QSA3;F5GZ39;M0R1V7;J3QS39;Q49A90;J3QTR3;F5H6Q2;F5GYU3;F5H2Z3;F5H265;B4DV12;F5H388;F5H747;F5GXK7;J3QKN0;Q5PY61;Q96C32;P62987;P62979;P0CG47;P0CG48	J3QSA3;F5GZ39;M0R1V7;J3QS39;Q49A90;J3QTR3;F5H6Q2;F5GYU3;F5H2Z3;F5H265;B4DV12;F5H388;F5H747;F5GXK7;J3QKN0;Q5PY61;Q96C32;P62987;P62979;P0CG47;P0CG48	Ubiquitin-60S ribosomal protein L40;Ubiquitin;60S ribosomal protein L40;Ubiquitin-40S ribosomal protein S27a;Ubiquitin;40S ribosomal protein S27a;Polyubiquitin-B;Ubiquitin;Polyubiquitin-C;Ubiquitin	RPS27A	22.8178				25.0894		27.1191	23.2463	22.8815			23.0753							25.2025	22.9848	0.664489	0.807671	-1.46794	0.544231	0.769683	-1.42241
P02763	P02763	Alpha-1-acid glycoprotein 1	ORM1		25.4936	22.3916	22.9825	23.3468	21.516								28.0611	23.3536	24.4131		25.2415	27.964		0.118694	0.8816	3.7397	0.520508	0.757016	-1.64077
B0YIW2;P02656	B0YIW2;P02656	Apolipoprotein C-III	APOC3	32.7259	28.8763	28.8517	29.338	28.3411	29.268	26.9497	28.5322	28.8464	28.8272	30.1761	28.9078	33.7887	27.7184	32.1494	27.7364	26.6007	27.3029	27.5687	29.9991	0.176936	0.756211	1.14187	0.0588673	0.315765	2.70649
A0A2Q2TTZ9;P01594;P01593	A0A2Q2TTZ9;P01594;P01593	Ig kappa chain V-I region AU;Ig kappa chain V-I region AG	IGKV1D-33	25.6105		22.4862			24.3755			23.6232	25.0385					23.2781					23.6027	0.555174	0.753214	-1.38809	0.373901	0.890651	-0.0649368
K7ERI9;P02654;K7EJI9;K7ELM9;K7EPF9;K7EKP1	K7ERI9;P02654;K7EJI9;K7ELM9;K7EPF9;K7EKP1	Apolipoprotein C-I;Truncated apolipoprotein C-I	APOC1	29.0043	26.3287	22.4221	25.1343		21.9274	23.8317	23.7997	24.6675	25.566	26.7838	24.8826	28.442	21.4002	27.3139		20.827	23.4989		22.3993	0.931611	0.996064	0.219452	0.00507771	0.036	5.21948
P01834	P01834	Ig kappa chain C region	IGKC	26.2266	27.7494	26.4192	24.7725	26.2307	26.5872	26.7652	26.1398	24.4595		25.2481	24.9096	27.5014	32.0498	26.7598	27.3509	25.6122	27.3706	29.6894	25.6552	0.30297	0.712877	1.88932	0.84569	0.901978	0.158088
CON__O43790;O43790;A0A087X106;CON__Q14533;Q14533;CON__Q6NT21;CON__P78385;P78385;A6NCN2;U3KPR1	CON__O43790;O43790;A0A087X106;CON__Q14533;Q14533;CON__Q6NT21;CON__P78385;P78385	Keratin, type II cuticular Hb6;Keratin, type II cuticular Hb1;Keratin, type II cuticular Hb3	KRT86;KRT81;KRT83						21.7411	26.9132	20.7498	19.0982								28.815	27.9502		19.4815	0.0995149	1	-3.30046	0.142437	0.386897	-4.44933
A0A096LPE2;P35542	A0A096LPE2;P35542	Serum amyloid A-4 protein	SAA4	24.6792				22.3072	22.1954	22.5812	21.1796	20.99	22.6328	21.9643	21.7024		22.7448	20.7888		21.4785			20.3037	0.243024	0.733115	-1.71852	0.138279	0.473222	1.88362
A0A286YFJ8;P01861	A0A286YFJ8;P01861	Ig gamma-4 chain C region	IGHG4	28.6497	23.4616	24.9907			27.0596		24.6826						26.7274	21.9071				22.2808	22.8795	0.229774	0.727429	1.47197	0.507863	0.789705	0.69484
A0A024R0T9;K7ER74;P02655;Q6P163	A0A024R0T9;K7ER74;P02655;Q6P163	Apolipoprotein C-II	APOC2	33.6673	30.9687	29.1121	31.8705	29.7568	30.1981	27.8918	29.882	31.182	29.5885	31.63	30.2043	33.0144	28.4147	32.2399	28.0214	28.7938	28.6459	28.5928	30.9142	0.185478	0.810902	1.3266	0.0635067	0.358316	2.10703
A4UGR9;A0A0A0MQZ3	A4UGR9;A0A0A0MQZ3	Xin actin-binding repeat-containing protein 2	XIRP2	27.654								27.3678						21.34					25.3731	0.985724	0.997636	0.0572563	0.373901	0.688724	-0.806621
CON__Q14CN4-1;CON__Q6IME9;Q14CN4;CON__Q3SY84;Q3SY84;H0YIG3	CON__Q14CN4-1;CON__Q6IME9;Q14CN4;CON__Q3SY84;Q3SY84	Keratin, type II cytoskeletal 72;Keratin, type II cytoskeletal 71	KRT72;KRT71						25.4148	28.0492	23.8239												22.5509	0.0821752	1	-4.65759	0.373901	0.675083	-0.910182
A6NNT2	A6NNT2	Putative uncharacterized protein C16orf96	C16orf96	25.1563			25.9539	26.126	24.3135			21.8693	25.4429	25.859		21.7496		24.2394					24.4406	0.214083	0.728061	1.12213	0.221898	0.615927	2.28148
P02679;C9JEU5;C9JC84;C9JPQ9;C9JU00	P02679;C9JEU5;C9JC84	Fibrinogen gamma chain	FGG	27.0132	27.9718	26.4622	27.6229	27.7947	28.249	29.0336	28.3903	27.2156	27.603	27.0832	27.8977	26.8852	29.9988	26.5975	26.5774	27.8754	29.1319	29.0345	26.9018	0.177749	0.710158	-0.725349	0.720972	0.883239	-0.211744
P10909;H0YC35;H0YAS8;H0YLK8;E5RG36;E5RGB0;E5RH61;E5RJZ5;E7ERK6;E7ETB4	P10909;H0YC35	Clusterin;Clusterin beta chain;Clusterin alpha chain;Clusterin	CLU	24.9522	23.7929	23.3269	24.6334	23.2491	23.6782		24.8897	24.4661		24.0263		23.3166	27.5512	23.2048		23.4655	22.27	26.4475	23.3131	0.203407	0.800093	2.18407	0.790456	0.881244	0.520545
A0A286YES1;P01860	A0A286YES1;P01860	Ig gamma-3 chain C region	IGHG3		26.9372	25.8213	26.4954	26.2167	26.5278	26.0525	25.4404	26.1473	25.7751	25.9045	24.7905	22.9732	29.9835	25.337	27.1221	24.6816	26.3535	28.3008	25.6392	0.514221	0.749855	-1.29449	0.49742	0.790585	-0.621696
P02743	P02743	Serum amyloid P-component;Serum amyloid P-component(1-203)	APCS		23.8354	25.285	25.5068		24.0795			24.9135		23.8169			26.3818					23.1432		0.555243	0.766592	1.52685	0.200113	0.614074	1.81111
A0A286YEY4;P01859	A0A286YEY4;P01859	Ig gamma-2 chain C region	IGHG2	27.4894	26.2298	26.4716	27.6913	25.4882	26.3345		22.1365	29.2495		26.4656			29.74	20.7523	24.3714		24.4453	27.097	25.5482	0.102061	1	3.92994	0.517852	0.766016	-1.30078
P01344	P01344	Insulin-like growth factor II;Insulin-like growth factor II;Insulin-like growth factor II Ala-25 Del;Preptin	IGF2	25.5217	23.7745	23.4634		24.5184	23.9595		23.2433	24.4784	24.8017	25.0027	23.8983	23.6442	23.1539	22.6746		23.8511	23.0742	22.293	22.8327	0.939608	0.989074	0.158987	0.284106	0.591896	1.66454
Q5T985;P19823;CON__Q9TRI1;Q5T987	Q5T985;P19823	Inter-alpha-trypsin inhibitor heavy chain H2	ITIH2		24.4192				19.0531					21.0944			27.2043	18.5074				25.2942		0.47173	0.761069	1.07322	0.14426	0.611214	1.10238
Q6ZVX7	Q6ZVX7	F-box only protein 50	NCCRP1		21.1494	20.8146			22.8593	26.6439		19.1813		19.3476		17.8792		20.0322				23.4199	17.0275	0.322823	0.728304	-1.7441	0.874616	0.897933	-0.237673
E7EMA0	E7EMA0		DEGS1	23.3515	24.5277											29.5063		27.463						0.180587	0.913467	2.37585	0.1805	0.450588	4.19387
P02671;A0A087WUA0	P02671	Fibrinogen alpha chain;Fibrinopeptide A;Fibrinogen alpha chain	FGA	23.5018	27.291	26.6733	23.5722	23.0903	22.5792		20.9655	21.9922		24.8538			29.4648	20.7029	22.8688	20.3277	24.9047	27.9993	22.3945	0.0408772	1	4.51832	0.40172	0.650792	-1.49469
P05109	P05109	Protein S100-A8;Protein S100-A8, N-terminally processed	S100A8	23.1533	23.5961		23.8961		24.1543			22.8317		26.5289		21.335								0.385479	0.731221	1.13192	0.228187	0.602414	2.37276
Q02413	Q02413	Desmoglein-1	DSG1	23.7858	22.3379	28.1905			30.267	32.6001	25.4067	23.3474		24.821	28.0774	20.794	24.2715		23.6239	22.5167	24.7134	26.6543	25.1525	0.17363	0.872833	-3.86143	0.573214	0.782242	-1.33937
P19827;F8WAS2;H7C0N0;CON__Q0VCM5	P19827;F8WAS2	Inter-alpha-trypsin inhibitor heavy chain H1	ITIH1		22.5561									18.7178			26.7668					25.2404		0.373901	0.745878	0.911225	0.212805	0.679789	0.44883
E9PFZ2;P00450;H7C5R1;D6RE86	E9PFZ2;P00450;H7C5R1	Ceruloplasmin	CP			22.9084			24.5296	26.9252		22.9443					28.3158					27.2162		0.279409	0.74	-3.09814	0.373901	0.809811	0.219912
P14174	P14174	Macrophage migration inhibitory factor	MIF	22.6504		22.0141			22.6642	26.378								22.9348					22.7346	0.688566	0.832447	-0.875555	0.373901	0.91022	0.0400249
P18827	P18827	Syndecan-1	SDC1	22.5436		22.6535		23.3272			22.0739	22.1703		22.3516	23.7264		22.2139	22.2819		22.928		22.03	21.7962	0.504677	0.756206	1.25601	0.223341	0.600055	1.16393
G8JL96;A0A0A0MR60;Q13332	G8JL96;A0A0A0MR60;Q13332	Receptor-type tyrosine-protein phosphatase S	PTPRS			21.697		23.1855	23.0635			23.7758		23.0451									22.3121	0.86878	0.965955	-0.391358	0.925976	0.933978	0.146592
CON__P04259	CON__P04259		KRT6B		24.8221	27.9677			28.2783	33.0692	23.1206	24.8223	25.1477	27.6196						21.0466	22.102	25.0017		0.106509	1	-5.52966	0.767196	0.86883	-0.906152
H0YMQ2;C9JE40	H0YMQ2;C9JE40	Protein PAT1 homolog 2	PATL2	29.0513	25.1286						26.0096				27.3421	23.7837		28.2673			25.9517	27.1282	28.46	0.569815	0.756639	2.03406	0.891439	0.898762	-0.429334
G3XAP6;CON__ENSEMBL:ENSBTAP00000006074;P49747	G3XAP6;CON__ENSEMBL:ENSBTAP00000006074;P49747	Cartilage oligomeric matrix protein	COMP		23.427	22.4222	23.9118	24.2091	24.0999	23.1072	21.8499	23.2037	23.9619		24.807	23.4064	22.7596	23.8721		23.8516	23.3109	22.6264	24.1213	0.553024	0.7564	-0.850499	0.409797	0.838497	0.186991
P22466	P22466	Galanin peptides;Galanin;Galanin message-associated peptide	GAL	23.8044			25.05		22.7061			23.4497			24.8689	23.7438		23.9072					23.0336	0.187517	0.715755	0.539714	0.145048	0.420125	2.69727
A0A0A0MS08;P01857;A0A0A0MS07	A0A0A0MS08;P01857;A0A0A0MS07	Ig gamma-1 chain C region	IGHG1	31.9356	30.2484	30.7579	30.3939	30.7146	31.5538	28.0646	30.8102	30.7438	28.6766	30.4215	29.4826	29.9069	32.4	30.7554	30.3638	30.8729	29.9007	30.7179	31.2748	0.189454	0.733543	0.840287	0.951061	0.97509	-0.0327534
A0A0B4J1Y9;A0A0B4J1V0;A0A0B4J1V6;A0A0A0MS15	A0A0B4J1Y9;A0A0B4J1V0;A0A0B4J1V6;A0A0A0MS15		IGHV3-72		21.5015									19.9325		23.3714	25.9587	18.9737				24.6004	17.7976	0.373901	0.761115	0.700293	0.0958982	0.40237	1.96763
CON__P02768-1;P02768;A0A0C4DGB6;B7WNR0;H0YA55;D6RHD5;C9JKR2;A0A087WWT3;H7C013;CON__P02769	CON__P02768-1;P02768;A0A0C4DGB6;B7WNR0;H0YA55;D6RHD5;C9JKR2;A0A087WWT3	Serum albumin	ALB	33.783	34.7253	34.5254	35.2196	33.9027	34.5002	34.488	34.6097	34.0303	34.0579	33.5651	34.0662	32.8786	37.2005	33.4419	34.9482	34.3584	34.8618	35.9082	33.6528	0.779592	0.962508	0.0939919	0.41098	0.766903	-0.515447
F8WF42;P27169	F8WF42;P27169	Serum paraoxonase/arylesterase 1	PON1	27.5926	26.8372	25.3949	27.2725	26.5891	26.1352	24.3795	25.8741	25.9861	25.8555	25.5437	26.246	26.0122	25.452	26.0712	25.4816	25.2087	25.5236	25.4788	26.3638	0.0860059	0.876857	1.09121	0.336903	0.792	0.253702
P02675;D6REL8	P02675;D6REL8	Fibrinogen beta chain;Fibrinopeptide B;Fibrinogen beta chain	FGB	23.3091	24.3795	25.9139		23.9717					26.3923	22.6194			29.4618	22.4132	25.2146		24.5445	27.882		0.157498	0.912364	3.43639	0.75273	0.871873	-0.629345
A0A087X0Q4;A2NJV5;A0A0A0MRZ7;A0A075B6S6;A0A075B6S2;A0A075B6P5;A0A087WW87;P06310;P01615;P01614	A0A087X0Q4;A2NJV5;A0A0A0MRZ7;A0A075B6S6;A0A075B6S2;A0A075B6P5;A0A087WW87;P06310;P01615;P01614	Ig kappa chain V-II region RPMI 6410;Ig kappa chain V-II region FR;Ig kappa chain V-II region Cum	IGKV A18;IGKV2D-30;IGKV2D-29;IGKV2D-28		22.4238												25.1061					23.622		0.373901	0.738735	0.884752	0.373901	0.789676	0.296829
M0R103	M0R103		RSPH6A				27.7319					25.6299		26.4981		23.6317								0.373901	0.759262	0.420387	0.189321	0.517	2.82595
P01023;H0YFH1;F8W7L3;CON__ENSEMBL:ENSBTAP00000024146	P01023	Alpha-2-macroglobulin	A2M		28.3462	23.904	23.8245	26.366	23.0058	25.3871	21.3783	24.5645	22.9687	24.7682	24.2982		30.9004		25.6051	23.6142	26.6117	29.4466	21.5933	0.712681	0.864957	0.627261	0.297988	0.612541	-2.18082
P59923	P59923	Zinc finger protein 445	ZNF445	26.0525	27.1208	26.5201	28.1881		25.6656	28.1212		25.5202	27.418	25.867		25.4573	27.3702	25.5932	28.6596	27.4121	28.018	27.764	25.1456	0.940456	0.992952	0.231288	0.16463	0.448114	-2.94231
Q5VY30;P02753	Q5VY30;P02753	Retinol-binding protein 4;Plasma retinol-binding protein(1-182);Plasma retinol-binding protein(1-181);Plasma retinol-binding protein(1-179);Plasma retinol-binding protein(1-176)	RBP4	20.197	21.8601	19.7037		21.1312	20.4852							20.5724	24.917	21.817	20.2081		22.2435	24.1829	20.3497	0.110657	0.880174	1.68135	0.656672	0.849333	-0.335548
D6RF35;P02774;D6RBJ7;D6RF20;CON__Q3MHN5;CON__ENSEMBL:ENSBTAP00000018229	D6RF35;P02774;D6RBJ7	Vitamin D-binding protein	GC		24.6278												28.0401					24.8649		0.373901	0.737647	1.32557	0.373901	0.728169	0.635049
E9PIT3;P00734;C9JV37;CON__P00735	E9PIT3;P00734;C9JV37	Prothrombin;Activation peptide fragment 1;Activation peptide fragment 2;Thrombin light chain;Thrombin heavy chain	F2		22.406	24.9112											26.3786					25.825		0.191472	0.854667	2.26344	0.373901	0.8748	0.110727
P15924	P15924	Desmoplakin	DSP	28.2514	25.2231	29.6693	27.9841	23.9756	31.1209	34.3882	26.5068	26.5217	24.9881	25.7953	29.0679	27.4798	25.4184	29.2229	24.536	27.455	27.7557	28.0551	27.9037	0.474372	0.752896	-1.68444	0.763649	0.872527	0.255792
P06312	P06312	Ig kappa chain V-IV region	IGKV4-1		24.6679												26.9454		23.6028		23.3527	26.2889		0.373901	0.740475	1.33357	0.215463	0.60414	-2.05982
A0A075B6K5;P80748	A0A075B6K5;P80748	Ig lambda chain V-III region LOI	IGLV3-9		23.5911												25.352					24.7417		0.373901	0.732844	1.11822	0.373901	0.871266	0.122068
CON__Q7Z3Y8;Q7Z3Y8	CON__Q7Z3Y8;Q7Z3Y8	Keratin, type I cytoskeletal 27	KRT27		22.2459												21.2299				23.0459			0.373901	0.754622	0.849183	0.797904	0.877089	-0.363211
H3BMB5;Q02223	H3BMB5;Q02223	Tumor necrosis factor receptor superfamily member 17	TNFRSF17			21.0108	22.1014	22.6234	22.9091				22.2285		23.3024	20.6583		20.788		23.3469	21.0139			0.756086	0.891737	0.519606	0.457565	0.786962	0.477566
P00747;Q5TEH5;A6PVI2	P00747	Plasminogen;Plasmin heavy chain A;Activation peptide;Angiostatin;Plasmin heavy chain A, short form;Plasmin light chain B	PLG		21.5387			21.4766				20.299					26.3729					24.4809		0.450061	0.753754	0.943257	0.373901	0.788906	0.378395
P27482	P27482	Calmodulin-like protein 3	CALML3			24.2826			24.4001	30.313	23.6054	22.4396			23.2915									0.129943	0.87725	-4.4951	0.373901	0.658433	1.0583
Q96EH8	Q96EH8	E3 ubiquitin-protein ligase NEURL3	NEURL3	25.2352	24.4348		25.1767			24.574			25.8082		24.589	22.188	23.4473	23.7872			23.6706	23.3781		0.667944	0.811195	1.29291	0.256916	0.585529	2.19255
S4R460;A0A0B4J2B5	S4R460;A0A0B4J2B5		IGHV3OR16-9	29.3701	29.3566	29.5071	31.1644	28.4738	28.6965	29.2925	28.9674	29.8803	28.3961	22.6774	29.2194	27.5533	29.0142	29.1203	29.3131	28.0268	29.0072	29.1159	28.4338	0.0787328	0.725803	0.527839	0.422916	0.678957	-1.26243
A0A1B0GUU9;P01871	A0A1B0GUU9;P01871	Ig mu chain C region	IGHM		27.3077			22.6008					24.6831				30.4642		25.6806		26.002	28.5517		0.511262	0.761778	1.44508	0.261194	0.580923	-2.754
I3L3E4	I3L3E4		CHMP6		24.5449													25.3442		23.8069		23.78	24.3033	0.373901	0.738485	1.30898	0.236536	0.584187	-2.10919
K7EP68;K7ERG3;A0A2R8YEU4;A0A2R8YGX3;A0A2R8YH90;A0A2R8YE05;A0A087WWU8;K7ENT6;A0A2R8Y5V9;J3KN67;P67936;P06753;H0YL80;D6R904;H0YKX5;H0YKP3;H0YNC7;Q5VU61;Q5HYB6;F5H7S3;H7BYY1;H0YKJ4;H0YK48;B7Z596;Q5TCU3;CON__Q3SX28;A7XZE4;A0A0S2Z4G6;Q5TCU8;Q6ZN40;P09493;P07951;A0A2R8YHD2;K7EPV9;K7EMU5	K7EP68;K7ERG3;A0A2R8YEU4;A0A2R8YGX3;A0A2R8YH90;A0A2R8YE05;A0A087WWU8;K7ENT6;A0A2R8Y5V9;J3KN67;P67936;P06753;H0YL80;D6R904;H0YKX5;H0YKP3;H0YNC7;Q5VU61;Q5HYB6;F5H7S3;H7BYY1;H0YKJ4;H0YK48;B7Z596;Q5TCU3;CON__Q3SX28;A7XZE4;A0A0S2Z4G6;Q5TCU8;Q6ZN40;P09493;P07951	Tropomyosin alpha-4 chain;Tropomyosin alpha-3 chain;Tropomyosin alpha-1 chain;Tropomyosin beta chain	TPM4;TPM3;TPM1;DKFZp686J1372;TPM2;TPM2b			22.3062			23.516	27.1543				22.0687								22.5652		0.429166	0.734179	-2.07283	0.945561	0.962289	-0.099297
Q53FP2	Q53FP2	Transmembrane protein 35	TMEM35					26.3031						26.7687					26.266					0.373901	0.712	1.66063	0.373901	0.882963	0.100535
P01024;M0QXZ3;M0QYC8;CON__Q2UVX4	P01024	Complement C3;Complement C3 beta chain;C3-beta-c;Complement C3 alpha chain;C3a anaphylatoxin;Acylation stimulating protein;Complement C3b alpha chain;Complement C3c alpha chain fragment 1;Complement C3dg fragment;Complement C3g fragment;Complement C3d fragment;Complement C3f fragment;Complement C3c alpha chain fragment 2	C3	25.4872	29.1508	25.586	29.9978	26.3179	26.0067	24.5865	27.7933	26.6318	25.5148	28.7601	26.4162	25.8969	31.0302	24.2613	28.6191	25.2269	26.9716	29.4467	25.4072	0.387367	0.74018	1.20134	0.817208	0.897876	0.138672
P01714	P01714	Ig lambda chain V-III region SH	IGLV3-19	24.2221		22.9541											24.6572	22.8661			24.5659	24.0947		0.181452	0.881455	2.23525	0.906984	0.929268	-0.227468
V9GYE3	V9GYE3		APOA2	31.16	30.0283	28.8458	31.0816	30.296	29.7753	29.3128	29.8912	29.765	30.7008	31.1599	30.8446	31.3773	28.5437	29.4062		29.702	29.1682	28.9395	29.0814	0.46027	0.767868	0.393328	0.259673	0.58381	3.28812
P02647;F8W696	P02647;F8W696	Apolipoprotein A-I;Proapolipoprotein A-I;Truncated apolipoprotein A-I	APOA1	30.0901	30.3435	30.1324	31.0466	29.0552	30.0095	30.0346	30.2095	30.5808	29.4965	29.9185	29.1227	29.3701	30.0499	30.275	28.5298	28.6346	29.0664	29.8512	29.6159	0.690961	0.964787	0.0673969	0.0447408	0.598533	0.607674
V9GYM3;P02652	V9GYM3;P02652	Apolipoprotein A-II;Proapolipoprotein A-II;Truncated apolipoprotein A-II	APOA2	36.6588	36.734	37.1773	37.0008	37.0879	36.9282	36.9979	37.4479	37.3576	37.0009	36.9123	36.46	36.0765	35.8619	36.169	36.7049	36.9961	36.8731	36.77	36.8528	0.0500505	0.761231	-0.214734	0.0513291	0.591943	-0.543445
P04217;M0R009	P04217;M0R009	Alpha-1B-glycoprotein	A1BG		24.2017			21.8728									27.8753					27.0159		0.192682	0.811024	2.01489	0.373901	0.849404	0.171875
P04040	P04040	Catalase	CAT		21.8659				22.9238	25.8779				21.8918										0.180759	0.837949	-1.78716	0.373901	0.693402	0.778352
P02787;H7C5E8;F8WEK9;F8WCI6;C9JB55;C9JVG0;F8WC57;CON__Q2HJF0;CON__Q29443;CON__Q0IIK2	P02787	Serotransferrin	TF	29.228	29.4276	27.5473	28.6427	27.4803	26.7135	27.7539	26.933	25.9688	26.5368	28.9814	27.3947	26.6339	31.8485	27.9003	27.7408	26.046	27.4128	29.4989	27.9548	0.0147669	1	1.68398	0.211796	0.589136	0.821131
A0A087WTA8;P08123	A0A087WTA8;P08123	Collagen alpha-2(I) chain	COL1A2	22.2642	20.5655		21.1204	20.767					22.5989	21.3176	22.7492	19.5269				21.2623			17.1698	0.217632	0.766571	1.62364	0.0588371	0.3848	1.43233
P69905;G3V1N2;A0A2R8Y7C0;CON__P01966	P69905;G3V1N2;A0A2R8Y7C0	Hemoglobin subunit alpha	HBA1;HBA2	35.9278	35.1929	34.2298	34.746	34.3483	33.6338	32.5446	32.8752	35.5966	32.553	35.5507	35.3532	35.8584	31.9236	35.8182	33.2	34.4442	32.5198	33.7586	35.7074	0.0781511	0.938947	1.44834	0.338697	0.645348	0.974833
P02818	P02818	Osteocalcin	BGLAP						24.029	23.7057											23.7048		23.8106	0.178024	0.927586	-2.34693	0.177832	0.511915	-2.30308
F5H1T9;CON__Q9BYR9;F5H6S0;Q9BYT5;Q9BYU5;Q9BYR9;P0C7H8	F5H1T9;CON__Q9BYR9;F5H6S0;Q9BYT5;Q9BYU5;Q9BYR9;P0C7H8	Keratin-associated protein 2-2;Keratin-associated protein 2-1;Keratin-associated protein 2-4;Keratin-associated protein 2-3	KRTAP2-1						20.8078	22.5019										24.9398	24.8833			0.192756	0.824735	-1.46194	0.177813	0.479619	-2.76463
P0DOY3;P0DOY2;P0CF74;A0M8Q6	P0DOY3;P0DOY2;P0CF74	Ig lambda-6 chain C region	IGLC6	28.0572	27.9136	25.87	26.4532	27.0394	26.6758	24.9445	25.7172	24.9022	26.7349	26.9847	25.7535	28.3062	30.9761	28.1241	25.5411	26.0597	26.6135	28.9499	26.6705	0.0664745	0.9124	1.27178	0.0359582	0.347455	1.26199
P12273	P12273	Prolactin-inducible protein	PIP						23.226			25.2712									22.8965			0.185346	0.900774	-2.49944	0.373901	0.657942	-0.979303
Q5VTE0;P68104;A0A087WV01;A0A087WVQ9;A6PW80;Q5JR01;A0A2R8Y660;A0A2R8Y488;A0A2U3TZH3;Q05639;A0A2R8YDN5	Q5VTE0;P68104;A0A087WV01;A0A087WVQ9;A6PW80;Q5JR01;A0A2R8Y660;A0A2R8Y488;A0A2U3TZH3;Q05639	Putative elongation factor 1-alpha-like 3;Elongation factor 1-alpha 1;Elongation factor 1-alpha 2	EEF1A1P5						22.1134	29.2911												22.8674		0.234286	0.813273	-3.08091	0.373901	0.663505	-0.973479
