# Supplementary material for: Food-seeking behavior is triggered by skin ultraviolet exposure in males
Source: Nat Metab. 2022 Jul 11;4(7):883–900. doi: 10.1038/s42255-022-00587-9 (PMC9314261; doi:10.1038/s42255-022-00587-9)
Supplement: Supplementary file 7 — Mass spectrometry and gene ontology GO analysis for mice. [file 42255_2022_587_MOESM7_ESM.xlsx]

## Sheet: Differential expressed proteins
Supplementary Table 2_Differential expression of proteins: UVB-treated compare to mock-treated mice
Males				Females
MCG15829, isoform CRA_a	Mup3			Protein deglycase DJ-1	Park7
Protein Col6a3	Col6a3			Myosin light polypeptide 6	Myl6
Cytochrome P450 2J5	Cyp2j5			ADAM DEC1	Adamdec1
Polyubiquitin-B	Ubb			Major urinary protein 1	Mup1
Regenerating islet-derived protein 3-gamma	Reg3g			Protein Mup14 (Fragment)	Mup14
Haptoglobin	Hp			Major urinary protein 8	Mup10
Peroxiredoxin-2	Prdx2			Cytochrome b-5, isoform CRA_a	Cyb5a
Apolipoprotein B-100 (Fragment)	Apob			Chromodomain-helicase-DNA-binding protein 8 (Fragment)	Chd8
Acp1 protein	Acp1			Collectin-11	Colec11
Proteasome subunit beta type (Fragment)	Psmb8			Diazepam-binding inhibitor-like 5	Dbil5
Fatty acid-binding protein, epidermal	Fabp5			Mimecan	Ogn
Multidrug resistance protein 1B	Abcb1b			Metallothionein-2	Mt2
Hepatocyte growth factor-like protein	Mst1			Protein S100-A8	S100a8
Alpha-defensin 17 (Fragment)	Defa17			Resistin like beta	Retnlb
Proteasome subunit alpha type-3	Psma3			Desmocollin-3	Dsc3
Inhibin beta C chain	Inhbc			Protein Spink5	Spink5
Dual specificity mitogen-activated protein kinase kinase 3	Map2k3			Protein S100-A11	S100a11
Out at first protein homolog	Oaf			S1 RNA-binding domain-containing protein 1	Srbd1
Desmocollin-2	Dsc2			Cofilin-1	Cfl1
ADAMTS-like protein 4 (Fragment)	Adamtsl4			Profilin-1	Pfn1
Pigment epithelium-derived factor	Serpinf1			Beta-defensin 6	Defb6
Alpha-amylase 1	Amy1			Carboxylic ester hydrolase	Ces1b
Hexokinase-3	Hk3			Transgelin-2	Tagln2
UBX domain-containing protein 6	Ubxn6			Fatty acid-binding protein, liver	Fabp1
Sulfatase-modifying factor 1	Sumf1			Uromodulin	Umod
Urokinase-type plasminogen activator	Plau			Protein Gm626	Gm626
Thrombospondin-1	Thbs1			Destrin	Dstn
Pyruvate kinase PKM	Pkm			Fibrinogen-like protein 1	Fgl1
Phosphatidylethanolamine-binding protein 1	bp1			LIM and senescent cell antigen-like-containing domain protein 1	Lims1
Serum paraoxonase/arylesterase 1	Pon1			Neurogranin	Nrgn
MCG1050941	Gm5414			Etoposide-induced protein 2.4	Ei24
Cathepsin E	Ctse			Cysteine and glycine-rich protein 1	Csrp1
A disintegrin and metalloproteinase with thrombospondin motifs 2	Adamts2			Four and a half LIM domains protein 1	Fhl1
Collagen alpha-1(III) chain	Col3a1			MCG15829, isoform CRA_a	Mup3
Protein A830018L16Rik (Fragment)	A830018L16Rik			Protein Col6a3	Col6a3
Protein Z-dependent protease inhibitor	Serpina10			Cytochrome P450 2J5	Cyp2j5
Apolipoprotein F	Apof			Polyubiquitin-B	Ubb
Serum amyloid P-component	Apcs			Regenerating islet-derived protein 3-gamma	Reg3g
Centrosome-associated protein CEP250	Cep250			Haptoglobin	Hp
Complement C1s-A subcomponent	C1sa			Peroxiredoxin-2	Prdx2
Protein deglycase DJ-1	Park7			Apolipoprotein B-100 (Fragment)	Apob
Myosin light polypeptide 6	Myl6			Acp1 protein	Acp1
ADAM DEC1	Adamdec1			Proteasome subunit beta type (Fragment)	Psmb8
Major urinary protein 1	Mup1			Fatty acid-binding protein, epidermal	Fabp5
Protein Mup14 (Fragment)	Mup14
Major urinary protein 8	Mup10
Cytochrome b-5, isoform CRA_a	Cyb5a
Chromodomain-helicase-DNA-binding protein 8 (Fragment)	Chd8

## Sheet: Male MS
All expressed proteins in plasma - in mock or UVB treated MALE mice
Male Mock1	Male Mock2	Male Mock3	Male UV1	Male UV2	Male UV3	%Coverage	# Unique Peptides	# Peptides	t-test p-value Male Mock_UV	t-test Difference Male Mock_UV	Accession	Description	Gene Name
25.4138	24.5404	25.3273	27.0914	25.6918	26.5754	74.46	9	11	0.0513641	-1.35906	Q3KQQ2	MCG15829, isoform CRA_a =Mus musculus GN=Mup3 PE=1 SV=1 - [Q3KQQ2_MOUSE]	Mup3
			24.1946	22.937	23.3778	0.71	2	2	0.000117002	-5.50313	A0A087WS16	Protein Col6a3 OS=Mus musculus GN=Col6a3 PE=1 SV=1 - [A0A087WS16_MOUSE]	Col6a3
			23.1871	23.9406	23.1688	1.4	1	1	2.8382e-05	-5.43215	O54749	Cytochrome P450 2J5 OS=Mus musculus GN=Cyp2j5 PE=1 SV=1 - [CP2J5_MOUSE]	Cyp2j5
24.824	24.1488	24.8044	22.3403	23.5165	23.3101	55.08	5	5	0.0224552	1.53676	P0CG49	Polyubiquitin-B OS=Mus musculus GN=Ubb PE=2 SV=1 - [UBB_MOUSE]	Ubb
24.8142	24.417	25.6403	25.9089	26.3153	26.2481	64.94	8	8	0.0346791	-1.20023	O09049	Regenerating islet-derived protein 3-gamma OS=Mus musculus GN=Reg3g PE=1 SV=1 - [REG3G_MOUSE]	Reg3g
31.099	30.6544	32.6923	34.043	32.9967	32.6985	72.91	61	61	0.0758969	-1.76418	Q61646	Haptoglobin OS=Mus musculus GN=Hp PE=1 SV=1 - [HPT_MOUSE]	Hp
23.8764	24.1565	24.2317	22.8913	22.695	23.2051	37.37	7	7	0.00324091	1.15775	Q61171	Peroxiredoxin-2 OS=Mus musculus GN=Prdx2 PE=1 SV=3 - [PRDX2_MOUSE]	Prdx2
23.5754	22.1395	22.9619	24.019	24.1253	24.1488	1.62	5	6	0.0448063	-1.20546	E9Q1Y3	Apolipoprotein B-100 (Fragment) OS=Mus musculus GN=Apob PE=1 SV=1 - [E9Q1Y3_MOUSE]	Apob
25.1946	25.1253	23.2066				17.72	3	3	0.000563861	6.50884	Q561M1	Acp1 protein OS=Mus musculus GN=Acp1 PE=1 SV=1 - [Q561M1_MOUSE]	Acp1
			23.6757	23.391	23.119	10.48	3	3	4.69724e-06	-5.39525	G3UZW8	Proteasome subunit beta type (Fragment) OS=Mus musculus GN=Psmb8 PE=1 SV=2 - [G3UZW8_MOUSE]	Psmb8
22.4118			23.0691	22.2736	23.1269	32.59	4	4	0.0885452	-3.35257	Q05816	Fatty acid-binding protein, epidermal OS=Mus musculus GN=Fabp5 PE=1 SV=3 - [FABP5_MOUSE]	Fabp5
28.9814		29.5352				0.71	1	1	0.116357	7.50554	P06795	Multidrug resistance protein 1B OS=Mus musculus GN=Abcb1b PE=1 SV=1 - [MDR1B_MOUSE]	Abcb1b
				23.3101	22.1519	8.49	4	4	0.122042	-3.15399	E0CXN0	Hepatocyte growth factor-like protein OS=Mus musculus GN=Mst1 PE=1 SV=1 - [E0CXN0_MOUSE]	Mst1
25.0233		24.6209				24.39	1	3	0.116462	4.54805	Q64016	Alpha-defensin 17 (Fragment) OS=Mus musculus GN=Defa17 PE=2 SV=1 - [DFA17_MOUSE]	Defa17
				22.741	22.6386	12.16	3	3	0.116164	-3.12654	O70435	Proteasome subunit alpha type-3 OS=Mus musculus GN=Psma3 PE=1 SV=3 - [PSA3_MOUSE]	Psma3
22.9829	22.5892					2.56	1	1	0.116789	3.19072	P55104	Inhibin beta C chain OS=Mus musculus GN=Inhbc PE=2 SV=2 - [INHBC_MOUSE]	Inhbc
	26.2499	27.2891				4.61	1	1	0.117511	5.84634	O09110	Dual specificity mitogen-activated protein kinase kinase 3 OS=Mus musculus GN=Map2k3 PE=1 SV=2 - [MP2K3_MOUSE]	Map2k3
			23.5983	22.9406		8.16	2	2	0.117664	-3.51296	Q8QZR4	Out at first protein homolog OS=Mus musculus GN=Oaf PE=2 SV=1 - [OAF_MOUSE]	Oaf
				21.0821	22.3857	6.11	1	1	0.128094	-2.48929	D6RDD6	Desmocollin-2 OS=Mus musculus GN=Dsc2 PE=1 SV=1 - [D6RDD6_MOUSE]	Dsc2
23.1015	22.714					20	1	1	0.116736	3.27182	D3Z0T6	ADAMTS-like protein 4 (Fragment) OS=Mus musculus GN=Adamtsl4 PE=4 SV=1 - [D3Z0T6_MOUSE]	Adamtsl4
				21.8307	21.3101	2.88	1	1	0.118227	-2.38027	P97298	Pigment epithelium-derived factor OS=Mus musculus GN=Serpinf1 PE=1 SV=2 - [PEDF_MOUSE]	Serpinf1
			24.2317		23.8385	6.07	3	3	0.116539	-4.02338	P00687	Alpha-amylase 1 OS=Mus musculus GN=Amy1 PE=1 SV=2 - [AMY1_MOUSE]	Amy1
27.2354		28.8019				1.04	1	1	0.118542	6.67909	E9Q3Z4	Hexokinase-3 OS=Mus musculus GN=Hk3 PE=1 SV=1 - [E9Q3Z4_MOUSE]	Hk3
				24.8764	26.3578	3.85	2	2	0.119864	-5.07809	Q99PL6	UBX domain-containing protein 6 OS=Mus musculus GN=Ubxn6 PE=1 SV=1 - [UBXN6_MOUSE]	Ubxn6
22.9584		22.7594				15	3	3	0.116283	3.23925	E9Q0Z7	Sulfatase-modifying factor 1 OS=Mus musculus GN=Sumf1 PE=1 SV=1 - [E9Q0Z7_MOUSE]	Sumf1
24.8093	24.3975					2.08	1	2	0.116503	4.40229	P06869	Urokinase-type plasminogen activator OS=Mus musculus GN=Plau PE=1 SV=1 - [UROK_MOUSE]	Plau
24.1174	24.5812					10.17	10	10	0.116647	4.23287	P35441	Thrombospondin-1 OS=Mus musculus GN=Thbs1 PE=1 SV=1 - [TSP1_MOUSE]	Thbs1
			22.019	23.1222		3.77	2	2	0.121877	-3.04707	P52480	Pyruvate kinase PKM OS=Mus musculus GN=Pkm PE=1 SV=4 - [KPYM_MOUSE]	Pkm
23.3376	23.5983	22.9548				28.88	4	4	9.21814e-06	5.2969	P70296	Phosphatidylethanolamine-binding protein 1 OS=Mus musculus GN=Pebp1 PE=1 SV=3 - [PEBP1_MOUSE]	bp1
24.5344	25.8881	24.7129			24.0772	14.08	5	5	0.0723626	5.01941	P52430	Serum paraoxonase/arylesterase 1 OS=Mus musculus GN=Pon1 PE=1 SV=2 - [PON1_MOUSE]	Pon1
27.391	25.7182	26.1738				9.6	1	6	7.22285e-05	8.42765	Q6IFZ8	MCG1050941 OS=Mus musculus GN=Gm5414 PE=1 SV=1 - [Q6IFZ8_MOUSE]	Gm5414
23.6431	24.3031	22.9513				2.75	1	1	0.000133997	5.63249	D3Z6T3	Cathepsin E OS=Mus musculus GN=Ctse PE=1 SV=1 - [D3Z6T3_MOUSE]	Ctse
22.5356	21.4476	23.2434				1.4	1	1	0.00107848	4.40886	Q8C9W3	A disintegrin and metalloproteinase with thrombospondin motifs 2 OS=Mus musculus GN=Adamts2 PE=1 SV=2 - [ATS2_MOUSE]	Adamts2
			24.0275	22.2792	25.3135	4.71	5	6	0.00261154	-5.87342	P08121	Collagen alpha-1(III) chain OS=Mus musculus GN=Col3a1 PE=1 SV=4 - [CO3A1_MOUSE]	Col3a1
			29.3766	28.4823	28.9456	3.78	1	1	1.85856e-06	-10.9348	F6RV71	Protein A830018L16Rik (Fragment) OS=Mus musculus GN=A830018L16Rik PE=1 SV=1 - [F6RV71_MOUSE]	A830018L16Rik
24.5165	23.119	22.5404	22.3184			13.17	4	4	0.0637895	3.95252	Q8R121	Protein Z-dependent protease inhibitor OS=Mus musculus GN=Serpina10 PE=1 SV=1 - [ZPI_MOUSE]	Serpina10
20.5545	22.2877	23.0789			20.6186	10.16	2	2	0.0540177	3.10082	Q91V80	Apolipoprotein F OS=Mus musculus GN=Apof PE=2 SV=2 - [APOF_MOUSE]	Apof
24.391	26.0813	25.4298	27.9202	27.6389	27.5754	37.5	11	11	0.00872222	-2.41082	P12246	Serum amyloid P-component OS=Mus musculus GN=Apcs PE=1 SV=2 - [SAMP_MOUSE]	Apcs
25.5783	24.558	27.9595		21.8346	22.1395	0.83	1	1	0.0323576	5.37391	Q60952	Centrosome-associated protein CEP250 OS=Mus musculus GN=Cep250 PE=1 SV=4 - [CP250_MOUSE]	Cep250
		21.928	23.8191	22.1301	22.391	9.45	4	4	0.0696612	-3.47073	Q8CG14	Complement C1s-A subcomponent OS=Mus musculus GN=C1sa PE=2 SV=2 - [CS1A_MOUSE]	C1sa
23.5404	24.3031		22.7816	22.6342	22.9298	12.17	3	3	0.696383	-0.834017	Q99LX0	Protein deglycase DJ-1 OS=Mus musculus GN=Park7 PE=1 SV=1 - [PARK7_MOUSE]	Park7
						19.21	3	3	1	0	Q60605	Myosin light polypeptide 6 OS=Mus musculus GN=Myl6 PE=1 SV=3 - [MYL6_MOUSE]	Myl6
						9.64	3	3	1	0	Q9R0X2	ADAM DEC1 OS=Mus musculus GN=Adamdec1 PE=2 SV=1 - [ADEC1_MOUSE]	Adamdec1
27.8385	27.3578	28.9428	30.2077	29.0375	27.9869	86.11	3	19	0.26429	-1.03098	Q58EV3	Major urinary protein 1 OS=Mus musculus GN=Mup1 PE=2 SV=1 - [Q58EV3_MOUSE]	Mup1
27.965	27.4234	29.7581	30.5844	29.604	29.2935	98	2		0.147309	-1.44513	B8JI96	Protein Mup14 (Fragment) OS=Mus musculus GN=Mup14 PE=1 SV=1 - [B8JI96_MOUSE]	Mup14
29.2193	28.524	30.3088	31.1842	29.9117	29.788	87.22	4	22	0.240116	-0.943951	A2BIN1	Major urinary protein 8 OS=Mus musculus GN=Mup10 PE=2 SV=1 - [A2BIN1_MOUSE]	Mup10
23.002						18.37	2	2	0.373901	1.66732	G5E850	Cytochrome b-5, isoform CRA_a OS=Mus musculus GN=Cyb5a PE=1 SV=1 - [G5E850_MOUSE]	Cyb5a
	28.995	31.5934				1.94	1	3	0.120539	8.1961	F7AL76	Chromodomain-helicase-DNA-binding protein 8 (Fragment) OS=Mus musculus GN=Chd8 PE=1 SV=1 - [F7AL76_MOUSE]	Chd8
	22.6971	22.0054				4.04	1	1	0.118623	2.90083	A0A0R4J0M6	Collectin-11 OS=Mus musculus GN=Colec11 PE=1 SV=1 - [A0A0R4J0M6_MOUSE]	Colec11
26.1927			26.8741			8.05	1	1	0.957717	-0.22712	O09035	Diazepam-binding inhibitor-like 5 OS=Mus musculus GN=Dbil5 PE=1 SV=1 - [DBIL5_MOUSE]	Dbil5
23.3511		22.9985		22.343	24.1095	4.7	2	2	0.98974	-0.0342852	Q62000	Mimecan OS=Mus musculus GN=Ogn PE=1 SV=1 - [MIME_MOUSE]	Ogn
24.6703	24.6431	24.0526		25.1293	24.6757	19.67	1	1	0.467861	1.85366	P02798	Metallothionein-2 OS=Mus musculus GN=Mt2 PE=1 SV=2 - [MT2_MOUSE]	Mt2
22.1976	23.976		25.2678	23.0902		26.97	1	1	0.806887	-0.728171	P27005	Protein S100-A8 OS=Mus musculus GN=S100a8 PE=1 SV=3 - [S10A8_MOUSE]	S100a8
						11.43	1	1	1	0	A0A0R4J042	Resistin like beta OS=Mus musculus GN=Retnlb PE=4 SV=1 - [A0A0R4J042_MOUSE]	Retnlb
		24.317	23.3239	24.1174	24.9316	4.35	4	4	0.13581	-4.01863	P55850	Desmocollin-3 OS=Mus musculus GN=Dsc3 PE=1 SV=3 - [DSC3_MOUSE]	Dsc3
24.4923	23.4551	24.6209	24.1253		25.6292	3.83	4	4	0.534237	1.60457	Q148R4	Protein Spink5 OS=Mus musculus GN=Spink5 PE=1 SV=1 - [Q148R4_MOUSE]	Spink5
	25.239				23.8093	21.43	2	2	0.885044	0.476561	P50543	Protein S100-A11 OS=Mus musculus GN=S100a11 PE=1 SV=1 - [S10AB_MOUSE]	S100a11
23.1395	27.1115			26.2021	26.2058	0.92	1	1	0.859115	-0.718996	F8WGW3	S1 RNA-binding domain-containing protein 1 OS=Mus musculus GN=Srbd1 PE=1 SV=1 - [F8WGW3_MOUSE]	Srbd1
23.5754	24.0608		23.9495	24.6486	23.7695	62.05	8	9	0.316756	-2.24376	P18760	Cofilin-1 OS=Mus musculus GN=Cfl1 PE=1 SV=3 - [COF1_MOUSE]	Cfl1
25.2058	24.6264	24.4984	25.5135	24.7796	23.9672	45.71	8	8	0.964597	0.023461	P62962	Profilin-1 OS=Mus musculus GN=Pfn1 PE=1 SV=2 - [PROF1_MOUSE]	Pfn1
					28.0296	14.29	1	1	0.373901	-3.3432	Q91VD6	Beta-defensin 6 OS=Mus musculus GN=Defb6 PE=2 SV=1 - [DEFB6_MOUSE]	Defb6
26.8858	28.0762	27.9372	24.4862	27.4073	28.066	20.81	2	13	0.446711	0.97991	D3Z5G7	Carboxylic ester hydrolase OS=Mus musculus GN=Ces1b PE=1 SV=1 - [D3Z5G7_MOUSE]	Ces1b
23.0493	24.0526		22.6971	25.2499	22.9864	45.23	9	9	0.394473	-1.94385	Q9WVA4	Transgelin-2 OS=Mus musculus GN=Tagln2 PE=1 SV=4 - [TAGL2_MOUSE]	Tagln2
26.8264	25.1095		25.0484		25.6376	33.07	6	6	0.914614	0.416631	P12710	Fatty acid-binding protein, liver OS=Mus musculus GN=Fabp1 PE=1 SV=2 - [FABPL_MOUSE]	Fabp1
25.5696	25.4923	25.4298	25.417	24.9134	25.7645	2.8	2	2	0.625147	0.13229	Q91X17	Uromodulin OS=Mus musculus GN=Umod PE=1 SV=1 - [UROM_MOUSE]	Umod
	29.1214				29.2759	0.5	1	1	0.992685	-0.0514901	A0A140LI67	Protein Gm626 OS=Mus musculus GN=Gm626 PE=4 SV=1 - [A0A140LI67_MOUSE]	Gm626
	23.654			22.8876		13.33	1	2	0.923258	0.25547	Q9R0P5	Destrin OS=Mus musculus GN=Dstn PE=1 SV=3 - [DEST_MOUSE]	Dstn
		22.6757		22.8557	23.7995	2.87	1	1	0.449186	-1.99313	A0A0R4J0E1	Fibrinogen-like protein 1 OS=Mus musculus GN=Fgl1 PE=1 SV=1 - [A0A0R4J0E1_MOUSE]	Fgl1
				24.1642		5.85	2	2	0.373901	-2.05474	Q99JW4	LIM and senescent cell antigen-like-containing domain protein 1 OS=Mus musculus GN=Lims1 PE=1 SV=3 - [LIMS1_MOUSE]	Lims1
25.4769	24.9495			25.632	24.417	19.23	1	1	0.972076	0.125802	P60761	Neurogranin OS=Mus musculus GN=Nrgn PE=1 SV=1 - [NEUG_MOUSE]	Nrgn
		24.1871				2.35	1	1	0.373901	2.06236	Q61070	Etoposide-induced protein 2.4 OS=Mus musculus GN=Ei24 PE=1 SV=3 - [EI24_MOUSE]	Ei24
		22.3592	21.9061	23.9043		27.98	4	4	0.466858	-1.81706	P97315	Cysteine and glycine-rich protein 1 OS=Mus musculus GN=Csrp1 PE=1 SV=3 - [CSRP1_MOUSE]	Csrp1
				22.1015		12.86	3	3	0.373901	-1.36716	P97447	Four and a half LIM domains protein 1 OS=Mus musculus GN=Fhl1 PE=1 SV=3 - [FHL1_MOUSE]	Fhl1
24.3443	25.8647	24.3778	25.5105	25.2821	25.8288	30.42	11	11	0.266608	-0.678179	Q9JJN5	Carboxypeptidase N catalytic chain OS=Mus musculus GN=Cpn1 PE=1 SV=1 - [CBPN_MOUSE]	Cpn1
29.9117	30.94	30.3088	30.8004	31.0017	30.6022	77.32	9	9	0.265864	-0.414607	Q05020	Apolipoprotein C-II OS=Mus musculus GN=Apoc2 PE=2 SV=1 - [APOC2_MOUSE]	Apoc2
29.2007	29.6251	29.5754	29.49	29.249	29.5573	53.25	42	75	0.840985	0.0349751	P28665	Murinoglobulin-1 OS=Mus musculus GN=Mug1 PE=1 SV=3 - [MUG1_MOUSE]	Mug1
29.2007	29.6251	29.5754	29.49	29.249	29.5573	23.64	1	34	0.840985	0.0349751	P28666	Murinoglobulin-2 OS=Mus musculus GN=Mug2 PE=1 SV=2 - [MUG2_MOUSE]	Mug2
28.4473	28.7771	29.6998	29.7708	28.6389	29.579	27.51	2	14	0.526862	-0.354883	Q03734	Serine protease inhibitor A3M OS=Mus musculus GN=Serpina3m PE=1 SV=2 - [SPA3M_MOUSE]	Serpina3m
26.5105	25.0148	27.1984	26.1234	24.391	25.8764	66.27	4	6	0.407754	0.777617	Q80T19	Hepcidin-2 OS=Mus musculus GN=Hamp2 PE=2 SV=1 - [HEPC2_MOUSE]	Hamp2
28.6527	29.9117	30.2422	30.341	29.6285	29.8549	57.18	22	34	0.555402	-0.339278	A0A0R4J0I1	MCG1051009 OS=Mus musculus GN=Serpina3k PE=1 SV=1 - [A0A0R4J0I1_MOUSE]	Serpina3k
25.5075	25.9473	24.5983	25.5783	24.1253	25.3778	26.95	12	13	0.620066	0.323867	Q06770	Corticosteroid-binding globulin OS=Mus musculus GN=Serpina6 PE=1 SV=1 - [CBG_MOUSE]	Serpina6
24.1719	25.8093	25.1253	26.1661	25.1681	25.9781	19.15	8	8	0.263019	-0.735273	A0A0R4J207	Proteoglycan 4 OS=Mus musculus GN=Prg4 PE=1 SV=1 - [A0A0R4J207_MOUSE]	Prg4
25.6811	24.8044		25.1449	25.0854	25.3342	13.85	5	5	0.38627	-2.35965	P10126	Elongation factor 1-alpha 1 OS=Mus musculus GN=Eef1a1 PE=1 SV=3 - [EF1A1_MOUSE]	Eef1a1
	24.3239					50.79	3	3	0.373901	2.10796	P70349	Histidine triad nucleotide-binding protein 1 OS=Mus musculus GN=Hint1 PE=1 SV=3 - [HINT1_MOUSE]	Hint1
23.0241		23.9495		21.7512	21.5961	38.79	4	4	0.614671	1.20877	P27784	C-C motif chemokine 6 OS=Mus musculus GN=Ccl6 PE=1 SV=1 - [CCL6_MOUSE]	Ccl6
24.8997	25.8904	25.9562	26.0148	25.8044	25.7286	31.98	12	12	0.490443	-0.267179	P08607	C4b-binding protein OS=Mus musculus GN=C4bpa PE=1 SV=3 - [C4BPA_MOUSE]	C4bpa
26.8142	27.3153	26.518	26.9316	26.1234	27.2979	22.35	1	3	0.825646	0.0982304	P50709	Alpha-defensin 11 (Fragment) OS=Mus musculus GN=Defa11 PE=2 SV=2 - [DFA11_MOUSE]	Defa11
27.965	27.0914	28.0349	27.1795	27.1015	28.0608	66.43	12	12	0.59418	0.249816	P21460	Cystatin-C OS=Mus musculus GN=Cst3 PE=1 SV=2 - [CYTC_MOUSE]	Cst3
24.4551	24.4551		24.5754	24.3844	24.9933	6.16	1	1	0.338047	-2.34765	B7ZCG3	BPI fold-containing family A member 2 (Fragment) OS=Mus musculus GN=Bpifa2 PE=1 SV=1 - [B7ZCG3_MOUSE]	Bpifa2
24.002		24.5638	24.2244	24.1488	24.0608	6.43	1	1	0.404568	-1.95607	P18828	Syndecan-1 OS=Mus musculus GN=Sdc1 PE=1 SV=1 - [SDC1_MOUSE]	Sdc1
		23.895	23.7077	23.8288	22.7796	6.44	2	2	0.156264	-3.47367	P16110	Galectin-3 OS=Mus musculus GN=Lgals3 PE=1 SV=3 - [LEG3_MOUSE]	Lgals3
		25.0935		23.6865		42.11	1	2	0.884504	0.469	D3Z2I9	Corticosteroid-binding globulin (Fragment) OS=Mus musculus GN=Serpina6 PE=4 SV=1 - [D3Z2I9_MOUSE]	Serpina6
27.0401	27.3325	27.8916	28.3239	27.4154	27.2625	35.67	15	15	0.585302	-0.245882	Q91XL1	Leucine-rich HEV glycoprotein OS=Mus musculus GN=Lrg1 PE=1 SV=1 - [Q91XL1_MOUSE]	Lrg1
26.2732	26.0084	27.0914	26.1449	26.5075	26.5522	36.33	20	20	0.880494	0.0561555	Q8BH35	Complement component C8 beta chain OS=Mus musculus GN=C8b PE=1 SV=1 - [CO8B_MOUSE]	C8b
26.3578	26.4202	26.1738	26.5225	25.8044	26.7645	35.15	25	25	0.883373	-0.0465164	D3YXF5	Oxidation resistance protein 1 OS=Mus musculus GN=C7 PE=1 SV=2 - [D3YXF5_MOUSE]	C7
26.7895	27.0505	27.7833	28.1263	27.5898	27.6865	70.1	7	7	0.15625	-0.593062	Q9Z121	C-C motif chemokine 8 OS=Mus musculus GN=Ccl8 PE=3 SV=1 - [CCL8_MOUSE]	Ccl8
		23.9043	24.2317	22.6253	23.4551	3.78	2	2	0.161346	-3.4693	P53690	Matrix metalloproteinase-14 OS=Mus musculus GN=Mmp14 PE=2 SV=3 - [MMP14_MOUSE]	Mmp14
25.5869	27.8741	26.9869	26.1507	26.2696	26.3595	35.27			0.452344	0.55599	Q9WVF5	Epidermal growth factor receptor OS=Mus musculus GN=Egfr PE=1 SV=1 - [Q9WVF5_MOUSE]	Egfr
26.8142	26.3511	25.7619	24.9628	24.9316	26.1055	82.47	9	9	0.118246	0.975797	P08228	Superoxide dismutase [Cu-Zn] OS=Mus musculus GN=Sod1 PE=1 SV=2 - [SODC_MOUSE]	Sod1
23.9847	24.2535	24.2821	24.7286	24.2317	24.4984	49.12	5	5	0.14311	-0.312805	Q99P87	Resistin OS=Mus musculus GN=Retn PE=1 SV=1 - [RETN_MOUSE]	Retn
32.9135	33.2478	31.1901	31.015	31.8756	32.3854	95.24	33	51	0.409947	0.691842	A8DUK4	Beta-globin OS=Mus musculus GN=Hbbt1 PE=1 SV=1 - [A8DUK4_MOUSE]	Hbbt1
28.6355	28.1164	29.2399	28.906	28.4314	28.9316	54.68	38	38	0.811706	-0.0923805	Q8K182	Complement component C8 alpha chain OS=Mus musculus GN=C8a PE=1 SV=1 - [CO8A_MOUSE]	C8a
22.6992	22.8132	25.1095	24.7746	24.989	25.6784	59.52	8	8	0.125357	-1.60668	Q9DAC2	Complement component 8, gamma subunit, isoform CRA_b OS=Mus musculus GN=C8g PE=1 SV=1 - [Q9DAC2_MOUSE]	C8g
23.4551		23.654	23.1886	22.2933	24.275	10.68	2	2	0.469049	-1.54924	D3Z4N4	Insulin-like growth factor II (Fragment) OS=Mus musculus GN=Igf2 PE=1 SV=2 - [D3Z4N4_MOUSE]	Igf2
26.3153	26.632	26.9089	26.0275	24.8528	26.4186	55.17	6	6	0.163932	0.852406	P21570	Angiogenin OS=Mus musculus GN=Ang PE=1 SV=1 - [ANGI_MOUSE]	Ang
33.0034	34.2193	34.0017	34.2689	34.2897	34.1223	61.36	23	23	0.268364	-0.485522	P34928	Apolipoprotein C-I OS=Mus musculus GN=Apoc1 PE=1 SV=1 - [APOC1_MOUSE]	Apoc1
23.9933	24.6649	24.9803	25.6865	25.2607	25.2607	26.14	17	17	0.0572844	-0.856415	Q91X70	Complement component 6 OS=Mus musculus GN=C6 PE=1 SV=1 - [Q91X70_MOUSE]	C6
32.5296	32.3115	30.5664	29.9539	31.0544	31.3879	72.79	1	19	0.255719	1.00374	P02089	Hemoglobin subunit beta-2 OS=Mus musculus GN=Hbb-b2 PE=1 SV=2 - [HBB2_MOUSE]	Hbb-b2
28.2891	28.1164	31.4871	33.1392	29.4862	32.2869	84.43	17	24	0.206879	-2.33986	P05366	Serum amyloid A-1 protein OS=Mus musculus GN=Saa1 PE=1 SV=2 - [SAA1_MOUSE]	Saa1
35.2336	35.4396	33.5527	33.9763	34.4883	34.581	100	87	87	0.564085	0.393426	Q91VB8	Alpha globin 1 OS=Mus musculus GN=Hba-a1 PE=1 SV=1 - [Q91VB8_MOUSE]	Hba-a1
25.7364	26.0505	26.8623	26.632	26.0211	26.2299	53.08	9	9	0.847618	-0.0779521	P31532	Serum amyloid A-4 protein OS=Mus musculus GN=Saa4 PE=1 SV=2 - [SAA4_MOUSE]	Saa4
24.3239	24.654		23.2961	23.6757	23.7895	54.41	9	9	0.592328	-1.26117	P13634	Carbonic anhydrase 1 OS=Mus musculus GN=Ca1 PE=1 SV=4 - [CAH1_MOUSE]	Ca1
25.7945	26.1253	23.5285	24.7796	24.317	25.5667	60.19	11	11	0.784278	0.261684	Q923D2	Flavin reductase (NADPH) OS=Mus musculus GN=Blvrb PE=1 SV=3 - [BLVRB_MOUSE]	Blvrb
	23.0724		23.1749	22.8442	22.6276	9.83	5	5	0.133396	-3.19146	P49182	Heparin cofactor 2 OS=Mus musculus GN=Serpind1 PE=1 SV=1 - [HEP2_MOUSE]	Serpind1
27.8385	27.1984	26.7518	27.509	25.9912	26.9089	66.27	9	11	0.444327	0.459844	Q9EQ21	Hepcidin OS=Mus musculus GN=Hamp PE=2 SV=1 - [HEPC_MOUSE]	Hamp
23.1316	20.8876					17.39	3	3	0.146281	2.67309	Q64339	Ubiquitin-like protein ISG15 OS=Mus musculus GN=Isg15 PE=1 SV=4 - [ISG15_MOUSE]	Isg15
27.3325	27.2714	30.6285	32.4799	28.8887	31.7533	69.67	13	17	0.166982	-2.62984	P05367	Serum amyloid A-2 protein OS=Mus musculus GN=Saa2 PE=1 SV=1 - [SAA2_MOUSE]	Saa2
26.4908	25.7796	26.632	25.8858	25.2821	26.8858	46.72	6	6	0.626109	0.282911	O09107	Insulin-like 3 OS=Mus musculus GN=Insl3 PE=1 SV=2 - [INSL3_MOUSE]	Insl3
	23.7594	24.6486	25.4862	22.9171	21.0292	19.34	2	3	0.701997	-1.00815	Q5FW60	Major urinary protein 20 OS=Mus musculus GN=Mup20 PE=1 SV=1 - [MUP20_MOUSE]	Mup20
26.0484	26.4692	27.1604	26.5522	26.1681	26.5754	49.06	2	46	0.734196	0.127452	G3X9T8	Ceruloplasmin OS=Mus musculus GN=Cp PE=1 SV=1 - [G3X9T8_MOUSE]	Cp
26.0484	26.3894	26.8741	26.4953	25.9271	26.5754	49.1	1	45	0.756097	0.104687	Q61147	Ceruloplasmin OS=Mus musculus GN=Cp PE=1 SV=2 - [CERU_MOUSE]	Cp
25.3511	25.6944	25.8166	25.6918	25.5841	25.2571	23.08	2	2	0.596407	0.109755	P19788	Matrix Gla protein OS=Mus musculus GN=Mgp PE=3 SV=1 - [MGP_MOUSE]	Mgp
29.3001	29.4688	29.3088	30.1361	28.7771	29.5128	0.62	1	1	0.784258	-0.116109	A2AP58	Protein Sptbn5 (Fragment) OS=Mus musculus GN=Sptbn5 PE=1 SV=1 - [A2AP58_MOUSE]	Sptbn5
25.5754	26.965	27.0711	26.228	25.3975	26.9428	47.7	28	28	0.624592	0.347724	O89020	Afamin OS=Mus musculus GN=Afm PE=1 SV=2 - [AFAM_MOUSE]	Afm
25.867	26.604	26.9316	24.7695	26.452	26.0732	20.07	15	15	0.305839	0.702642	O70362	Phosphatidylinositol-glycan-specific phospholipase D OS=Mus musculus GN=Gpld1 PE=1 SV=1 - [PHLD_MOUSE]	Gpld1
34.5866	34.2408	34.5527	34.9505	34.5002	34.5922	72.75	87	87	0.277702	-0.220938	P29699	Alpha-2-HS-glycoprotein OS=Mus musculus GN=Ahsg PE=1 SV=1 - [FETUA_MOUSE]	Ahsg
31.7211	32.9046	32.0381	33.08	32.5481	32.3724	79.8	21	21	0.341051	-0.445606	A0A0R4J1N3	Apolipoprotein C-III OS=Mus musculus GN=Apoc3 PE=1 SV=1 - [A0A0R4J1N3_MOUSE]	Apoc3
31.1664	32.1901	31.2422	32.5226	32.2308	32.3672	30.13	23	23	0.0687441	-0.840645	P29788	Vitronectin OS=Mus musculus GN=Vtn PE=1 SV=2 - [VTNC_MOUSE]	Vtn
25.6998	26.0567	26.3844	25.9606	26.1194	25.5255	25.2	6	6	0.538601	0.178464	Q02105	Complement C1q subcomponent subunit C OS=Mus musculus GN=C1qc PE=1 SV=2 - [C1QC_MOUSE]	C1qc
27.0813		27.4707	26.038		26.8741	1.33	1	1	0.902552	0.546654	P24270	Catalase OS=Mus musculus GN=Cat PE=1 SV=4 - [CATA_MOUSE]	Cat
28.4113	28.5718	28.3951	29.0349	28.17	28.7676	44.99	25	25	0.491459	-0.198065	Q07456	Protein AMBP OS=Mus musculus GN=Ambp PE=1 SV=2 - [AMBP_MOUSE]	Ambp
27.8564	27.3578	27.7195	27.965	27.0296	27.8019	46.8	9	9	0.894785	0.0457198	Q8K1I3	Secreted phosphoprotein 24 OS=Mus musculus GN=Spp2 PE=1 SV=2 - [SPP24_MOUSE]	Spp2
	27.141	27.0608	25.867	27.5754	26.509	7.14	3	3	0.448067	-2.58319	O89051	Integral membrane protein 2B OS=Mus musculus GN=Itm2b PE=1 SV=1 - [ITM2B_MOUSE]	Itm2b
	22.9566			22.2707		7.31	2	2	0.921554	0.228631	P00920	Carbonic anhydrase 2 OS=Mus musculus GN=Ca2 PE=1 SV=4 - [CAH2_MOUSE]	Ca2
28.141	28.7227	28.9869	29.1065	28.6595	29.3023	51.81	22	33	0.265773	-0.405879	P23953	Carboxylesterase 1C OS=Mus musculus GN=Ces1c PE=1 SV=4 - [EST1C_MOUSE]	Ces1c
	22.9707			22.5213		1.34	1	1	0.949889	0.149792	Q91VH2	Sorting nexin-9 OS=Mus musculus GN=Snx9 PE=1 SV=1 - [SNX9_MOUSE]	Snx9
						9.21	2	2	1	0	P05125	Natriuretic peptides A OS=Mus musculus GN=Nppa PE=1 SV=2 - [ANF_MOUSE]	Nppa
				23.3511		5.59	1	1	0.373901	-1.7837	A2AUS1	Zinc finger and BTB domain-containing protein 43 (Fragment) OS=Mus musculus GN=Zbtb43 PE=1 SV=7 - [A2AUS1_MOUSE]	Zbtb43
26.2408	25.6649	25.7441	26.0608	26.0608	26.1719	37.05	10	10	0.308276	-0.214593	O09164	Extracellular superoxide dismutase [Cu-Zn] OS=Mus musculus GN=Sod3 PE=1 SV=1 - [SODE_MOUSE]	Sod3
						70.97	3	3	1	0	Q3V2D2	Uncharacterized protein C5orf46 homolog OS=Mus musculus GN=Gm94 PE=3 SV=1 - [CE046_MOUSE]	Gm94
						0.99	1	1	1	0	Q03146	Epithelial discoidin domain-containing receptor 1 OS=Mus musculus GN=Ddr1 PE=2 SV=2 - [DDR1_MOUSE]	Ddr1
23.1253	24.8093		24.8811	24.4298	24.8717	1.45	1	1	0.251556	-2.74933	Q9Z1T2	Thrombospondin-4 OS=Mus musculus GN=Thbs4 PE=1 SV=1 - [TSP4_MOUSE]	Thbs4
						16.6	9	9	1	0	Q19LI2	Alpha-1B-glycoprotein OS=Mus musculus GN=A1bg PE=1 SV=1 - [A1BG_MOUSE]	A1bg
26.604	25.4394	25.8044	25.2607	24.7945	26.7895	78.16	10	10	0.655055	0.334333	P31786	Acyl-CoA-binding protein OS=Mus musculus GN=Dbi PE=1 SV=2 - [ACBP_MOUSE]	Dbi
22.7573	24.3239	22.632	21.8614	23.7796	24.0772	17.55	4	4	0.998606	-0.00164032	D3Z799	alpha-1,2-Mannosidase OS=Mus musculus GN=Man1a PE=1 SV=1 - [D3Z799_MOUSE]	Man1a
32.08	31.3568		28.0084	31.2365	27.9869	61.9	10	10	0.702335	-1.93163	Q9Z126	Platelet factor 4 OS=Mus musculus GN=Pf4 PE=1 SV=1 - [PLF4_MOUSE]	Pf4
		24.3511	24.7286	24.4488		7.26	4	4	0.497299	-2.27544	E9PZ00	Prosaposin OS=Mus musculus GN=Psap PE=1 SV=1 - [E9PZ00_MOUSE]	Psap
26.4441	25.1604	25.8433	26.3273	26.604	25.1253	48	6	6	0.746564	-0.202964	P20065	Thymosin beta-4 OS=Mus musculus GN=Tmsb4x PE=1 SV=1 - [TYB4_MOUSE]	Tmsb4x
28.249	28.8534	28.6492	28.6527	28.249	28.4823	53.28	17		0.595202	0.122557	P41317	Mannose-binding protein C OS=Mus musculus GN=Mbl2 PE=1 SV=2 - [MBL2_MOUSE]	Mbl2
25.2643	27.0711	26.7389	26.7645	26.5448	27.341	38.95	8	8	0.433455	-0.525301	Q9Z1R3	Apolipoprotein M OS=Mus musculus GN=Apom PE=1 SV=1 - [APOM_MOUSE]	Apom
32.9522	33.1161	33.3303	33.2336	32.9557	33.6415	67.09	140	144	0.560608	-0.144057	Q61838	Pregnancy zone protein OS=Mus musculus GN=Pzp PE=1 SV=3 - [PZP_MOUSE]	Pzp
	23.3239		24.7594		24.9089	10.77	1	3	0.390036	-2.78145	P01899	H-2 class I histocompatibility antigen, D-B alpha chain OS=Mus musculus GN=H2-D1 PE=1 SV=2 - [HA11_MOUSE]	H2-D1
25.9584	25.9781	26.1371	26.4645	26.3679	26.8623	9.49	5	5	0.0286983	-0.540349	P12804	Fibroleukin OS=Mus musculus GN=Fgl2 PE=1 SV=1 - [FGL2_MOUSE]	Fgl2
29.4727	26.0338	30.5014	29.4394	23.4041	23.2678	8.13	1	1	0.248153	3.29887	Q9Z1R9	MCG124046 OS=Mus musculus GN=Prss1 PE=1 SV=1 - [Q9Z1R9_MOUSE]	Prss1
24.0275	23.3376	25.1488			25.5195	15.16	7	8	0.225748	3.66477	Q9R098	Hepatocyte growth factor activator OS=Mus musculus GN=Hgfac PE=1 SV=1 - [HGFA_MOUSE]	Hgfac
23.9316	24.5165	24.1871	24.0443	22.8689	22.1856	55.56	5	5	0.106839	1.17881	P26883	Peptidyl-prolyl cis-trans isomerase FKBP1A OS=Mus musculus GN=Fkbp1a PE=1 SV=2 - [FKB1A_MOUSE]	Fkbp1a
25.8647	26.0833	26.8142	27.1214	25.8927	26.189	7.17	4	4	0.769441	-0.146951	P33587	Vitamin K-dependent protein C OS=Mus musculus GN=Proc PE=1 SV=2 - [PROC_MOUSE]	Proc
32.7333	33.1037	32.9797	32.9677	32.9365	32.0958	3.39	1	5	0.423441	0.272196	Q6GQT1	Alpha-2-macroglobulin-P OS=Mus musculus GN=A2m PE=2 SV=2 - [A2MG_MOUSE]	A2m
	25.0813	24.8811	24.7338	25.2891	24.9803	38.62	10	10	0.371405	-2.34693	Q9QUM9	Proteasome subunit alpha type-6 OS=Mus musculus GN=Psma6 PE=1 SV=1 - [PSA6_MOUSE]	Psma6
25.2821	25.9912	24.4738	25.2926	24.2244	24.6757	80.91	9	9	0.388987	0.518121	P32848	Parvalbumin alpha OS=Mus musculus GN=Pvalb PE=1 SV=3 - [PRVA_MOUSE]	Pvalb
31.6923	31.8347	32.2786	32.3276	31.8195	31.995	85.29	73	73	0.652685	-0.112176	P21614	Vitamin D-binding protein OS=Mus musculus GN=Gc PE=1 SV=2 - [VTDB_MOUSE]	Gc
35.3988	34.6469	33.8792	35.2408	35.3502	34.9975	64.01	171	173	0.286142	-0.554526	E9PV24	Fibrinogen alpha chain OS=Mus musculus GN=Fga PE=1 SV=1 - [FIBA_MOUSE]	Fga
24.1488	24.5105	24.7796	24.7594		24.6431	16.95	1	4	0.420097	2.01214	Q8HWB2	Protein H2-Q4 OS=Mus musculus GN=H2-Q4 PE=1 SV=1 - [Q8HWB2_MOUSE]	H2-Q4
28.362	28.3325	28.0914	28.6697	28.1459	27.8916	83.12	6	6	0.919653	0.0262629	P63254	Cysteine-rich protein 1 OS=Mus musculus GN=Crip1 PE=1 SV=2 - [CRIP1_MOUSE]	Crip1
25.726	26.2891	25.6918	25.8093	26.8623	25.5045	38.71	3	3	0.748173	-0.156394	Q91VW3	SH3 domain-binding glutamic acid-rich-like protein 3 OS=Mus musculus GN=Sh3bgrl3 PE=1 SV=1 - [SH3L3_MOUSE]	Sh3bgrl3
25.2133	25.8528	25.7312	25.8997	25.4425	24.976	36.16	11	11	0.654666	0.1597	Q07079	Insulin-like growth factor-binding protein 5 OS=Mus musculus GN=Igfbp5 PE=1 SV=1 - [IBP5_MOUSE]	Igfbp5
27.4862	25.8504		24.6209	26.7645	23.5285	6.15	5	5	0.718205	-1.19241	Q8BH61	Coagulation factor XIII A chain OS=Mus musculus GN=F13a1 PE=1 SV=3 - [F13A_MOUSE]	F13a1
23.4041	24.3844	22.5117	23.1206	24.217	23.9495	39.46	9	9	0.631014	-0.328954	P17751	Triosephosphate isomerase OS=Mus musculus GN=Tpi1 PE=1 SV=4 - [TPIS_MOUSE]	Tpi1
22.9951	23.9584	24.1332	23.1627	23.4676	24.5812	17.82	12	12	0.944097	-0.041619	Q8CG16	Complement C1r-A subcomponent OS=Mus musculus GN=C1ra PE=1 SV=1 - [C1RA_MOUSE]	C1ra
28.3828	28.8173	29.094	28.5389	28.632	28.7421	57.31	49	49	0.586775	0.126986	P13020	Gelsolin OS=Mus musculus GN=Gsn PE=1 SV=3 - [GELS_MOUSE]	Gsn
24.2535	24.6757	24.5165	23.2021	23.4298	25.4769	18.85	17	17	0.576393	0.445641	Q61702	Inter-alpha-trypsin inhibitor heavy chain H1 OS=Mus musculus GN=Itih1 PE=1 SV=2 - [ITIH1_MOUSE]	Itih1
23.976	25.2058	24.5165	25.4138	24.4862	25.3477	23.89	7	7	0.328713	-0.516446	Q60994	Adiponectin OS=Mus musculus GN=Adipoq PE=1 SV=2 - [ADIPO_MOUSE]	Adipoq
					21.5731	1.42	2	2	0.373901	-1.19104	B5THE2	Maltase-glucoamylase OS=Mus musculus GN=Mgam PE=1 SV=1 - [B5THE2_MOUSE]	Mgam
27.9316	26.632	27.7453	25.8312	28.3239	28.6492	38.29	11	11	0.874127	-0.165145	P35230	Regenerating islet-derived protein 3-beta OS=Mus musculus GN=Reg3b PE=1 SV=1 - [REG3B_MOUSE]	Reg3b
30.2077	30.8534	30.3828	30.6881	30.611	30.4032	48.76	32	32	0.703532	-0.0861785	Q9ESB3	Histidine-rich glycoprotein OS=Mus musculus GN=Hrg PE=1 SV=2 - [HRG_MOUSE]	Hrg
24.3443	24.3307		25.433	24.0772	25.1253	31.82	2	2	0.285073	-2.6535	Q6ZWY8	Thymosin beta-10 OS=Mus musculus GN=Tmsb10 PE=1 SV=3 - [TYB10_MOUSE]	Tmsb10
27.5969	25.7569	25.8528	26.3629	26.0105	26.4551	10.73	6	7	0.847197	0.126019	P20152	Vimentin OS=Mus musculus GN=Vim PE=1 SV=3 - [VIME_MOUSE]	Vim
26.8623	28.1214	28.2308	28.6964	27.6181	28.3745	20.33	5	8	0.416616	-0.491515	G3X8T9	Serine (Or cysteine) peptidase inhibitor, clade A, member 3N, isoform CRA_a OS=Mus musculus GN=Serpina3n PE=1 SV=1 - [G3X8T9_MOUSE]	Serpina3n
27.6527	27.2445	27.8445	27.141	26.7645	27.3494	33.33	1	3	0.114403	0.495559	A0A087WSE0	Alpha-1-antitrypsin 1-2 (Fragment) OS=Mus musculus GN=Serpina1b PE=4 SV=1 - [A0A087WSE0_MOUSE]	Serpina1b
30.2869	30.4032	30.6964	30.1239	29.9259	30.1842	46.45	31	31	0.0566502	0.384195	P32261	Antithrombin-III OS=Mus musculus GN=Serpinc1 PE=1 SV=1 - [ANT3_MOUSE]	Serpinc1
24.0854	23.6757				24.3101	42.86	2	2	0.56204	1.81701	Q04646	Sodium/potassium-transporting ATPase subunit gamma OS=Mus musculus GN=Fxyd2 PE=1 SV=2 - [ATNG_MOUSE]	Fxyd2
26.3049			25.3511	25.4892		17.24	2	2	0.58886	-2.17849	E9Q2Z4	Protein Gm16494 OS=Mus musculus GN=Gm16494 PE=4 SV=1 - [E9Q2Z4_MOUSE]	Gm16494
30.4823	31.9712	32.611	33.1453	30.7771	32.846	79.59	80	80	0.591755	-0.567919	Q8VCM7	Fibrinogen gamma chain OS=Mus musculus GN=Fgg PE=1 SV=1 - [FIBG_MOUSE]	Fgg
28.5463	27.7708	28.6831	27.9031	28.3239	29.2935	63.75	8	8	0.746228	-0.173449	P09036	Serine protease inhibitor Kazal-type 1 OS=Mus musculus GN=Spink1 PE=1 SV=1 - [ISK1_MOUSE]	Spink1
20.9742		24.8528	25.1527	27.217		4.39	3	3	0.558969	-2.18087	P32020	Non-specific lipid-transfer protein OS=Mus musculus GN=Scp2 PE=1 SV=3 - [NLTP_MOUSE]	Scp2
26.9539	24.6376	26.17	26.5389	26.2803	26.9869	17.07	27	29	0.391972	-0.68153	P11087	Collagen alpha-1(I) chain OS=Mus musculus GN=Col1a1 PE=1 SV=4 - [CO1A1_MOUSE]	Col1a1
23.6431	24.0443	24.1015	23.7389	24.5983	24.918	24.31	7	7	0.268214	-0.488801	Q9CQW3	Vitamin K-dependent protein Z OS=Mus musculus GN=Proz PE=1 SV=1 - [PROZ_MOUSE]	Proz
27.0084	27.0296	27.2354	27.189	26.7518	27.5165	22.92	4	4	0.805519	-0.0613003	Q06318	Uteroglobin OS=Mus musculus GN=Scgb1a1 PE=1 SV=1 - [UTER_MOUSE]	Scgb1a1
26.5754	27.1795	26.7645	26.7129	26.6998	26.8973	55.17	33	33	0.731303	0.0697816	P26262	Plasma kallikrein OS=Mus musculus GN=Klkb1 PE=1 SV=2 - [KLKB1_MOUSE]	Klkb1
23.8858	24.2891	25.1214	25.3477	25.3612	25.2961	25.41	10	10	0.0683329	-0.902927	Q9DBB9	Carboxypeptidase N subunit 2 OS=Mus musculus GN=Cpn2 PE=1 SV=2 - [CPN2_MOUSE]	Cpn2
23.9225	23.7182	24.4614		23.7995	23.8858	1.72	1	1	0.336528	2.13895	Q9R0G6	Cartilage oligomeric matrix protein OS=Mus musculus GN=Comp PE=1 SV=2 - [COMP_MOUSE]	Comp
25.8288	25.141	26.5029	23.1238	25.5754	26.524	57.05	7	7	0.528107	0.749854	Q9D1B1	Cystatin OS=Mus musculus GN=Cst6 PE=1 SV=1 - [Q9D1B1_MOUSE]	Cst6
28.7325	29.3452	29.3088	29.84	29.393	29.4413	34.39	10	10	0.153054	-0.429303	P14106	Complement C1q subcomponent subunit B OS=Mus musculus GN=C1qb PE=1 SV=2 - [C1QB_MOUSE]	C1qb
23.417	23.0002	24.3844		24.0772	24.2678	4.3	3	3	0.518112	1.48552	Q62009	Periostin OS=Mus musculus GN=Postn PE=1 SV=2 - [POSTN_MOUSE]	Postn
28.9372	29.726				28.9002	1.67	1	1	0.496354	3.92098	Q8CJ96	Ras association domain-containing protein 8 OS=Mus musculus GN=Rassf8 PE=2 SV=1 - [RASF8_MOUSE]	Rassf8
29.189	29.995			29.6781	30.6629	5.81	2	2	0.94853	-0.385683	Q8BY13	POU domain, class 6, transcription factor 2 OS=Mus musculus GN=Pou6f2 PE=2 SV=1 - [Q8BY13_MOUSE]	Pou6f2
36.8281	36.7302	36.5978	36.6787	36.6787	36.6388	95.23	482	483	0.477252	0.0532951	P07724	Serum albumin OS=Mus musculus GN=Alb PE=1 SV=3 - [ALBU_MOUSE]	Alb
24.5225	24.558	24.5404	24.3101	24.3844	24.2463	26.36	14	14	0.00532567	0.226714	A0A0R4J0Q4	Lysyl oxidase homolog 1 OS=Mus musculus GN=Loxl1 PE=1 SV=1 - [A0A0R4J0Q4_MOUSE]	Loxl1
25.9293	26.8741	25.8788	27.1507	25.4394	26.518	48.02	11	11	0.823193	-0.141991	P43025	Tetranectin OS=Mus musculus GN=Clec3b PE=1 SV=2 - [TETN_MOUSE]	Clec3b
27.4473	27.2714	26.6595	27.3239	27.2535	27.3325	35.3			0.501331	-0.177218	F8WI14	Extracellular matrix protein 1 OS=Mus musculus GN=Ecm1 PE=1 SV=1 - [F8WI14_MOUSE]	Ecm1
21.2185						0.94	1	1	0.373901	1.07282	Q6F3F9	G-protein coupled receptor 126 OS=Mus musculus GN=Gpr126 PE=1 SV=1 - [GP126_MOUSE]	Gpr126
25.317	25.3844	25.3477		24.7895	25.7846	20.43	1	3	0.365961	2.49168	E9QPZ2	Protein Gm15284 OS=Mus musculus GN=Gm15284 PE=1 SV=1 - [E9QPZ2_MOUSE]	Gm15284
27.726		23.6096				3.07	1	1	0.143946	5.11187	P35487	Pyruvate dehydrogenase E1 component subunit alpha, testis-specific form, mitochondrial OS=Mus musculus GN=Pdha2 PE=1 SV=1 - [ODPAT_MOUSE]	Pdha2
24.1253	26.0691	26.2445		25.8069		1.52	1	1	0.143956	4.87734	Q9WTK2	Chromodomain Y-like protein OS=Mus musculus GN=Cdyl PE=1 SV=1 - [CDYL_MOUSE]	Cdyl
			20.0821		22.6865	12.78	2	2	0.171389	-2.2562	Q91X79	Chymotrypsin-like elastase family member 1 OS=Mus musculus GN=Cela1 PE=1 SV=1 - [CELA1_MOUSE]	Cela1
				26.8741		0.1	3	3	0.373901	-2.95803	E9Q8K5	Titin OS=Mus musculus GN=Ttn PE=1 SV=1 - [E9Q8K5_MOUSE]	Ttn
				22.7056		17.44	2	2	0.373901	-1.56852	Q9CQ19	Myosin regulatory light polypeptide 9 OS=Mus musculus GN=Myl9 PE=1 SV=3 - [MYL9_MOUSE]	Myl9
					23.0409	22.03	2	2	0.373901	-1.68031	O35215	D-dopachrome decarboxylase OS=Mus musculus GN=Ddt PE=1 SV=3 - [DOPD_MOUSE]	Ddt
					22.6006	11.4	1	1	0.373901	-1.53353	Q9JJU8	SH3 domain-binding glutamic acid-rich-like protein OS=Mus musculus GN=Sh3bgrl PE=1 SV=1 - [SH3L1_MOUSE]	Sh3bgrl
	24.5285					1.58	1	1	0.373901	2.17617	Q32M21	Gasdermin-A2 OS=Mus musculus GN=Gsdma2 PE=2 SV=1 - [GSDA2_MOUSE]	Gsdma2
					21.4726	17.54	4	4	0.373901	-1.15753	A0A0J9YUD8	High mobility group protein B1 OS=Mus musculus GN=Hmgb1 PE=1 SV=1 - [A0A0J9YUD8_MOUSE]	Hmgb1
		22.8288				22.95	2	2	0.373901	1.6096	P51670	C-C motif chemokine 9 OS=Mus musculus GN=Ccl9 PE=1 SV=1 - [CCL9_MOUSE]	Ccl9
22.8745			23.5638	25.0148		3.62	4	4	0.393057	-2.56802	A0A0R4IZW5	Cadherin 1, isoform CRA_b OS=Mus musculus GN=Cdh1 PE=1 SV=1 - [A0A0R4IZW5_MOUSE]	Cdh1
24.0275	23.3239			23.2244		10.73	2	2	0.472787	2.04234	Q8K558	Trem-like transcript 1 protein OS=Mus musculus GN=Treml1 PE=1 SV=2 - [TRML1_MOUSE]	Treml1
26.5754	26.2354			25.5315	23.9933	40.15	5	5	0.777571	1.09532	P12399	Protein CTLA-2-alpha OS=Mus musculus GN=Ctla2a PE=2 SV=2 - [CTL2A_MOUSE]	Ctla2a
23.0674			19.2945		23.4041	6.25	4	4	0.828153	-0.543694	Q32ME9	Desmocollin 1 OS=Mus musculus GN=Dsc1 PE=1 SV=1 - [Q32ME9_MOUSE]	Dsc1
22.1174			23.5165			8.05	3	3	0.848862	-0.466365	Q8C1C1	Proactivator polypeptide-like 1 OS=Mus musculus GN=Psapl1 PE=1 SV=2 - [SAPL1_MOUSE]	Psapl1
	24.4923		23.4041			5.45	2	2	0.903711	0.362742	Q8C850	Scavenger receptor class A member 3 OS=Mus musculus GN=Scara3 PE=2 SV=1 - [SCAR3_MOUSE]	Scara3
24.7129	22.5568			24.2535	22.2155	18.4	3	3	0.926085	0.266927	Q9D3H2	Odorant-binding protein 1a OS=Mus musculus GN=Obp1a PE=1 SV=2 - [OBP1A_MOUSE]	Obp1a
	27.4473			26.512		7.14	1	1	0.944902	0.31175	A0A0J9YTY5	Syntaxin-18 (Fragment) OS=Mus musculus GN=Stx18 PE=1 SV=2 - [A0A0J9YTY5_MOUSE]	Stx18
		22.976		23.4298		4.19	1	1	0.953819	-0.151285	O08692	Neutrophilic granule protein OS=Mus musculus GN=Ngp PE=1 SV=1 - [NGP_MOUSE]	Ngp
		25.5926		25.3307		1.53	1	1	0.981391	0.0872981	A2AF73	Protein Gm595 OS=Mus musculus GN=Gm595 PE=4 SV=1 - [A2AF73_MOUSE]	Gm595
22.8783		23.6096		23.1488	23.391	8.49	2	2	0.994789	-0.0172869	Q9CQD7	phospholipase A2 inhibitor and Ly6/PLAUR domain-containing protein OS=Mus musculus GN=Pinlyp PE=2 SV=1 - [PINLY_MOUSE]	Pinlyp
						16.11	2	2	1	0	P00683	Ribonuclease pancreatic OS=Mus musculus GN=Rnase1 PE=1 SV=2 - [RNAS1_MOUSE]	Rnase1
						4.05	1	1	1	0	P47911	60S ribosomal protein L6 OS=Mus musculus GN=Rpl6 PE=1 SV=3 - [RL6_MOUSE]	Rpl6
		22.002	25.2244	24.7389		15.16	4	4	0.284026	-3.32044	P70195	Proteasome subunit beta type-7 OS=Mus musculus GN=Psmb7 PE=1 SV=1 - [PSB7_MOUSE]	Psmb7
	23.1095			23.6757		9.16	2	2	0.944454	-0.188748	O35955	Proteasome subunit beta type-10 OS=Mus musculus GN=Psmb10 PE=1 SV=1 - [PSB10_MOUSE]	Psmb10
	24.9271		24.8093		22.5333	50	6	6	0.655202	-1.47184	P04247	Myoglobin OS=Mus musculus GN=Mb PE=1 SV=3 - [MYG_MOUSE]	Mb
26.3778	26.4769	26.632		26.6181	26.5105	3.46	1	1	0.384527	2.78606	D3Z3D6	DNA-directed RNA polymerases I and III subunit RPAC1 OS=Mus musculus GN=Polr1c PE=1 SV=1 - [D3Z3D6_MOUSE]	Polr1c
27.7771	28.3536	28.2979	28.5718	28.0914	28.3196	34.58	20	28	0.467065	-0.184752	E9Q8B5	Protein Gm4788 OS=Mus musculus GN=Gm4788 PE=1 SV=1 - [E9Q8B5_MOUSE]	Gm4788
	24.3844		24.3778	23.8191	24.3511	12.57	5	5	0.130499	-4.05453	Q3V1J8	Hyaluronan-binding protein 2 OS=Mus musculus GN=Habp2 PE=1 SV=1 - [Q3V1J8_MOUSE]	Habp2
30.6964	31.6066	32.2393	32.81	31.0544	32.5889	79.42	78	78	0.420866	-0.636955	Q8K0E8	Fibrinogen beta chain OS=Mus musculus GN=Fgb PE=1 SV=1 - [FIBB_MOUSE]	Fgb
28.019	27.9031	28.4551	28.2535	28.6251	28.3153	29.86	52	52	0.252244	-0.272184	P01029	Complement C4-B OS=Mus musculus GN=C4b PE=1 SV=3 - [CO4B_MOUSE]	C4b
27.4234	27.632	27.632	28.2123	27.4473	28.1459	39	7	8	0.216777	-0.372686	P03953	Complement factor D OS=Mus musculus GN=Cfd PE=1 SV=1 - [CFAD_MOUSE]	Cfd
		25.989				1.49	1	1	0.373901	2.66301	Q99L88	Beta-1-syntrophin OS=Mus musculus GN=Sntb1 PE=1 SV=4 - [SNTB1_MOUSE]	Sntb1
33.6944	35.0512	34.0592	24.019	33.9505	33.5296	0.6	2	4	0.313042	3.76855	Q3KNY0	Immunoglobulin-like and fibronectin type III domain-containing protein 1 OS=Mus musculus GN=Igfn1 PE=1 SV=3 - [IGFN1_MOUSE]	Igfn1
	23.4551		25.9562		24.0854	50.38	5	6	0.395863	-2.86213	A0A140T8V1	Protein Fabp3-ps1 OS=Mus musculus GN=Fabp3-ps1 PE=3 SV=1 - [A0A140T8V1_MOUSE]	Fabp3-ps1
23.6865	24.8142	25.1565	24.7645	26.1075	25.5433	41.21	1	11	0.194548	-0.91936	Q9CPQ9	Fructose-bisphosphate aldolase OS=Mus musculus GN=Aldoart1 PE=1 SV=1 - [Q9CPQ9_MOUSE]	Aldoart1
23.5754	22.7695	24.3712	24.2678			1.56	1	1	0.178943	3.48276	P98064	Mannan-binding lectin serine protease 1 OS=Mus musculus GN=Masp1 PE=1 SV=2 - [MASP1_MOUSE]	Masp1
23.8191		24.1332	25.317	25.3712	25.8481	61.9	2	2	0.152699	-3.52798	Q8BTE6	Protein Wfdc21 OS=Mus musculus GN=Wfdc21 PE=2 SV=1 - [WFD21_MOUSE]	Wfdc21
24.6264	27.509	27.9202	27.2262	27.5754	25.2426	12.62		20	0.997738	0.00381724	P06684	Complement C5 OS=Mus musculus GN=C5 PE=1 SV=2 - [CO5_MOUSE]	C5
24.391	24.7234	24.3578	25.4551	24.7492	24.5285	50.82	4	4	0.237584	-0.420202	P02802	Metallothionein-1 OS=Mus musculus GN=Mt1 PE=1 SV=1 - [MT1_MOUSE]	Mt1
24.4298			24.217	24.141		14.81	3	3	0.54257	-1.97606	O09114	Prostaglandin-H2 D-isomerase OS=Mus musculus GN=Ptgds PE=1 SV=1 - [PTGDS_MOUSE]	Ptgds
33.9417	34.337	34.3436	34.4396	34.2408	34.4272	90.1	196	203	0.334744	-0.161738	Q921I1	Serotransferrin OS=Mus musculus GN=Tf PE=1 SV=1 - [TRFE_MOUSE]	Tf
26.1623	25.4923	26.2979	25.9271	25.4073	26.3325	14.47	1	1	0.807392	0.0952269	Q5SSJ1	Activated macrophage/microglia WAP domain protein OS=Mus musculus GN=Wfdc17 PE=1 SV=1 - [Q5SSJ1_MOUSE]	Wfdc17
25.3342	26.1273	25.3612	23.9225	24.9406	25.1015	92.65	5	5	0.102474	0.952691	O08997	Copper transport protein ATOX1 OS=Mus musculus GN=Atox1 PE=1 SV=1 - [ATOX1_MOUSE]	Atox1
27.6663	27.341	28.1214	28.1164	27.8142	28.2891	68.24	15	15	0.24256	-0.363714	Q8C7E4	Ribonuclease 4 OS=Mus musculus GN=Rnase4 PE=1 SV=1 - [Q8C7E4_MOUSE]	Rnase4
32.2308	32.4943	32.9188	32.6985	32.1146	32.2393	69.49	15	81	0.502382	0.197155	P22599	Alpha-1-antitrypsin 1-2 OS=Mus musculus GN=Serpina1b PE=1 SV=2 - [A1AT2_MOUSE]	Serpina1b
24.48	24.391	24.5225	24.7895	24.5983	25.0608	38.78	3	3	0.065474	-0.35173	Q62426	Cystatin-B OS=Mus musculus GN=Cstb PE=1 SV=1 - [CYTB_MOUSE]	Cstb
21.1703	23.4551	21.4476	23.9043	22.8499		29.8	3	3	0.833131	0.439618	A0A0R4J0R8	Leukocyte cell-derived chemotaxin-2 OS=Mus musculus GN=Lect2 PE=1 SV=1 - [A0A0R4J0R8_MOUSE]	Lect2
29.2759	29.8858	30.0864	30.2869	29.9539	29.6697	66.53	22	23	0.505189	-0.220834	P39039	Mannose-binding protein A OS=Mus musculus GN=Mbl1 PE=1 SV=1 - [MBL1_MOUSE]	Mbl1
22.2096	19.0976	24.141	23.8385	23.8385	24.141	25.85	7	7	0.222801	-2.12324	P10923	Osteopontin OS=Mus musculus GN=Spp1 PE=1 SV=1 - [OSTP_MOUSE]	Spp1
32.1544	32.4359	32.7613	32.5481	32.0832	32.0864	64.89	15	75	0.417049	0.211273	Q00897	Alpha-1-antitrypsin 1-4 OS=Mus musculus GN=Serpina1d PE=1 SV=1 - [A1AT4_MOUSE]	Serpina1d
25.3645	24.2463	23.3778	24.976	25.2891	24.2244	37.81	6	6	0.488251	-0.500271	P11352	Glutathione peroxidase 1 OS=Mus musculus GN=Gpx1 PE=1 SV=2 - [GPX1_MOUSE]	Gpx1
28.5826	29.6216	28.5203	29.1724	29.8157	28.4032	36.29	5	5	0.702961	-0.222291	Q61268	Apolipoprotein C-IV OS=Mus musculus GN=Apoc4 PE=1 SV=1 - [APOC4_MOUSE]	Apoc4
26.1352	27.5165	27.8916	28.1214	25.705	28.1015	48.58	35	35	0.900576	-0.128221	Q07968	Coagulation factor XIII B chain OS=Mus musculus GN=F13b PE=1 SV=2 - [F13B_MOUSE]	F13b
24.8623	24.9977	24.7846	24.7995	24.9134	25.2096	2.52	2	2	0.536455	-0.0926361	Q08761	Vitamin K-dependent protein S OS=Mus musculus GN=Pros1 PE=2 SV=1 - [PROS_MOUSE]	Pros1
23.9933	21.743	24.1871			24.5926	1.36	1	1	0.253396	3.11027	Q9DBQ7	Protein-associating with the carboxyl-terminal domain of ezrin OS=Mus musculus GN=Scyl3 PE=1 SV=3 - [PACE1_MOUSE]	Scyl3
26.4999	25.8623	26.2244	27.4551	26.0359	27.4551	22.63	10	10	0.196344	-0.786535	P70274	Selenoprotein P OS=Mus musculus GN=Sepp1 PE=1 SV=3 - [SEPP1_MOUSE]	Sepp1
24.5696	24.4425	25.8361	25.0854	24.6209	24.9225	14.42	10	10	0.882662	0.0731525	P06683	Complement component C9 OS=Mus musculus GN=C9 PE=1 SV=2 - [CO9_MOUSE]	C9
26.4831	26.3959	25.2571	27.189	26.506	26.8973	68.9	13	13	0.137435	-0.81873	P17742	Peptidyl-prolyl cis-trans isomerase A OS=Mus musculus GN=Ppia PE=1 SV=2 - [PPIA_MOUSE]	Ppia
22.9566	23.8288	24.3844	24.4362	23.2361	23.9225	11.08	11	11	0.806651	-0.141652	P42703	Leukemia inhibitory factor receptor OS=Mus musculus GN=Lifr PE=1 SV=1 - [LIFR_MOUSE]	Lifr
26.038	23.9225	25.5551	25.3877	24.976	27.8741	65.91	12	13	0.459054	-0.907386	P04117	Fatty acid-binding protein, adipocyte OS=Mus musculus GN=Fabp4 PE=1 SV=3 - [FABP4_MOUSE]	Fabp4
27.9031	28.0401	26.8264	27.5826	27.8203	28.2216	24.42	20	20	0.540762	-0.284977	Q61703	Inter-alpha-trypsin inhibitor heavy chain H2 OS=Mus musculus GN=Itih2 PE=1 SV=1 - [ITIH2_MOUSE]	Itih2
				25.5165		2.48	1	1	0.373901	-2.50551	Q9CQA3	Succinate dehydrogenase [ubiquinone] iron-sulfur subunit, mitochondrial OS=Mus musculus GN=Sdhb PE=1 SV=1 - [SDHB_MOUSE]	Sdhb
30.5389	31.1604	30.9259	31.5754	30.3828	31.0414	0.27	1	1	0.764765	-0.124798	Q3V1M1	Immunoglobulin superfamily member 10 OS=Mus musculus GN=Igsf10 PE=2 SV=2 - [IGS10_MOUSE]	Igsf10
23.8764	24.1015		25.4862			15.63	1	1	0.663864	1.49725	A0A087WNS9	Lymphocyte antigen 6E (Fragment) OS=Mus musculus GN=Ly6e PE=1 SV=5 - [A0A087WNS9_MOUSE]	Ly6e
						1.6	1	1	1	0	A2AKD7	Alpha-1-syntrophin OS=Mus musculus GN=Snta1 PE=1 SV=1 - [A2AKD7_MOUSE]	Snta1
24.002	24.1095		24.1095	22.6714	24.1795	56.6	5	5	0.480067	-1.61632	O09051	Guanylate cyclase activator 2B OS=Mus musculus GN=Guca2b PE=1 SV=2 - [GUC2B_MOUSE]	Guca2b
27.1214	25.1488	25.2856	29.1386	26.1234	26.9977	14.07	21	22	0.226643	-1.56794	Q01149	Collagen alpha-2(I) chain OS=Mus musculus GN=Col1a2 PE=1 SV=2 - [CO1A2_MOUSE]	Col1a2
23.7895	24.9316	25.1565	24.7645	26.1075	25.5433	45.05	4	14	0.215257	-0.845877	P05064	Fructose-bisphosphate aldolase A OS=Mus musculus GN=Aldoa PE=1 SV=2 - [ALDOA_MOUSE]	Aldoa
23.8288	24.5463		21.4923			18.48	1	1	0.280938	2.96093	Q9Z239	Phospholemman OS=Mus musculus GN=Fxyd1 PE=1 SV=1 - [PLM_MOUSE]	Fxyd1
32.2703	32.525	32.9295	32.6985	32.2731	32.375	61.99	21	70	0.614077	0.12603	Q00898	Alpha-1-antitrypsin 1-5 OS=Mus musculus GN=Serpina1e PE=1 SV=1 - [A1AT5_MOUSE]	Serpina1e
26.5463						2.91	1	1	0.373901	2.84876	Q8CD91	SPARC-related modular calcium-binding protein 2 OS=Mus musculus GN=Smoc2 PE=1 SV=1 - [SMOC2_MOUSE]	Smoc2
25.6649	24.6595	24.7796	24.0772	23.1642	26.8858	15.34	4	4	0.793538	0.325579	P51910	Apolipoprotein D OS=Mus musculus GN=Apod PE=1 SV=1 - [APOD_MOUSE]	Apod
30.7849	30.4629	30.6798	30.5934	30.8682	30.9259	65.12	154	155	0.334056	-0.153296	P01027	Complement C3 OS=Mus musculus GN=C3 PE=1 SV=3 - [CO3_MOUSE]	C3
28.4976	29.5573	29.6747	30.2077	30.1361	30.1604	73.95	39	40	0.0691812	-0.924866	P08226	Apolipoprotein E OS=Mus musculus GN=Apoe PE=1 SV=2 - [APOE_MOUSE]	Apoe
					19.1874	3.31	1	1	0.373901	-0.395791	J3QN06	ATP-dependent (S)-NAD(P)H-hydrate dehydratase OS=Mus musculus GN=Carkd PE=1 SV=1 - [J3QN06_MOUSE]	Carkd
			23.8764			15.77	3	3	0.373901	-1.95881	Q9Z2U1	Proteasome subunit alpha type-5 OS=Mus musculus GN=Psma5 PE=1 SV=1 - [PSA5_MOUSE]	Psma5
26.3877	26.9539	26.6865	27.1214	26.6865	27.1312	33.24	10	10	0.239015	-0.30366	Q61406	Complement factor H-related 1 OS=Mus musculus GN=Cfhr1 PE=1 SV=1 - [Q61406_MOUSE]	Cfhr1
26.3239		26.3307		25.7364		1.48	1	1	0.47654	2.97276	Q08857	Platelet glycoprotein 4 OS=Mus musculus GN=Cd36 PE=1 SV=2 - [CD36_MOUSE]	Cd36
	22.1426			22.0821		11.38	2	2	0.992205	0.0201505	Q9QUK9	MCG15083 OS=Mus musculus GN=Try5 PE=1 SV=1 - [Q9QUK9_MOUSE]	Try5
25.9248	22.4041	25.0275	23.5285	22.8633	26.1312	31.03	3	3	0.857657	0.277781	Q08423	Trefoil factor 1 OS=Mus musculus GN=Tff1 PE=2 SV=1 - [TFF1_MOUSE]	Tff1
29.2331	28.0557	24.0608	25.767	29.3431	25.8093	33.5	26	26	0.945274	0.14341	P19221	Prothrombin OS=Mus musculus GN=F2 PE=1 SV=1 - [THRB_MOUSE]	F2
	23.0173	23.178	24.9361	22.7119	24.3031	15.65	3	3	0.229363	-2.58525	F6QYZ5	Peptidase inhibitor 16 (Fragment) OS=Mus musculus GN=Pi16 PE=1 SV=1 - [F6QYZ5_MOUSE]	Pi16
22.3699	22.821	24.0359	22.7895	22.8014	23.4551	43.03	5	5	0.917163	0.0602309	P43137	Lithostathine-1 OS=Mus musculus GN=Reg1 PE=1 SV=1 - [LIT1_MOUSE]	Reg1
24.317	25.1833	25.2463	24.3101	25.7895	24.317	41.76	9	10	0.857919	0.109975	Q91Y97	Fructose-bisphosphate aldolase B OS=Mus musculus GN=Aldob PE=1 SV=3 - [ALDOB_MOUSE]	Aldob
29.1361	29.4214	29.8035	29.7739	29.1239	29.2445	34.43	66	66	0.805943	0.0729332	B9EHT6	Fibronectin OS=Mus musculus GN=Fn1 PE=1 SV=1 - [B9EHT6_MOUSE]	Fn1
30.3196	30.7211	30.5203	30.8682	30.6022	30.7849	83.5	103	103	0.173672	-0.231446	P20918	Plasminogen OS=Mus musculus GN=Plg PE=1 SV=3 - [PLMN_MOUSE]	Plg
21.9707	24.5165	25.6865	23.6971	24.4105	24.654	10.75	5	5	0.871157	-0.195994	Q8VCS0	N-acetylmuramoyl-L-alanine amidase OS=Mus musculus GN=Pglyrp2 PE=1 SV=1 - [PGRP2_MOUSE]	Pglyrp2
24.217			25.1527		25.2463	2.86	1	1	0.438222	-2.72732	A0A140LIG1	N-acetylglucosaminyl-phosphatidylinositol biosynthetic protein (Fragment) OS=Mus musculus GN=Piga PE=1 SV=1 - [A0A140LIG1_MOUSE]	Piga
24.7746	24.2535	24.5045	24.4984	24.7895	25.4394	35.41	11	11	0.276345	-0.398265	P47877	Insulin-like growth factor-binding protein 2 OS=Mus musculus GN=Igfbp2 PE=2 SV=2 - [IBP2_MOUSE]	Igfbp2
	24.6209	23.4551	24.2891	24.5926	23.9584	28.9	7	7	0.332891	-2.25471	Q9R1P4	Proteasome subunit alpha type-1 OS=Mus musculus GN=Psma1 PE=1 SV=1 - [PSA1_MOUSE]	Psma1
24.7234			24.654	24.5285		29.57	4	4	0.530421	-2.15305	P34884	Macrophage migration inhibitory factor OS=Mus musculus GN=Mif PE=1 SV=2 - [MIF_MOUSE]	Mif
26.391	26.3943	26.4754	25.6096	26.6458	26.4346	18.31	11	11	0.581217	0.190199	E9PVS1	Inter-alpha-trypsin inhibitor heavy chain H3 OS=Mus musculus GN=Itih3 PE=1 SV=1 - [E9PVS1_MOUSE]	Itih3
						1.6	1	1	1	0	A2APL5	Excitatory amino acid transporter 2 OS=Mus musculus GN=Slc1a2 PE=1 SV=1 - [A2APL5_MOUSE]	Slc1a2
					23.48	9.94	3	3	0.373901	-1.82667	E9QLW8	Dermokine OS=Mus musculus GN=Dmkn PE=1 SV=1 - [E9QLW8_MOUSE]	Dmkn
25.0484	24.6649		24.019	24.0359	23.7389	19.82	5	5	0.584542	-1.36017	P16858	Glyceraldehyde-3-phosphate dehydrogenase OS=Mus musculus GN=Gapdh PE=1 SV=2 - [G3P_MOUSE]	Gapdh
22.0393			22.9261		23.0071	1.11	1	1	0.409345	-1.96466	P98063	Bone morphogenetic protein 1 OS=Mus musculus GN=Bmp1 PE=1 SV=2 - [BMP1_MOUSE]	Bmp1
23.8576	23.6431	24.0275	23.1047	23.1063		30.83	4	4	0.225906	2.43904	P84444	C-C motif chemokine 21a OS=Mus musculus GN=Ccl21a PE=1 SV=1 - [CC21A_MOUSE]	Ccl21a
30.3088	32.0864	30.8234	30.7292	30.1115	30.6022	21.78	12	16	0.350683	0.591862	P08071	Lactotransferrin OS=Mus musculus GN=Ltf PE=1 SV=4 - [TRFL_MOUSE]	Ltf
35.0592	35.1107	35.0673	35.1901	35.2372	34.9286	86.39	74	74	0.705166	-0.0395635	P07309	Transthyretin OS=Mus musculus GN=Ttr PE=1 SV=1 - [TTHY_MOUSE]	Ttr
24.6486	24.1015	24.7492	24.5522	24.4362	24.5812	23.53	5	5	0.914954	-0.023428	Q60692	Proteasome subunit beta type-6 OS=Mus musculus GN=Psmb6 PE=1 SV=3 - [PSB6_MOUSE]	Psmb6
24.5638	25.3031	25.4266	26.2058	24.6595	25.797	21.3	6	6	0.442092	-0.456241	P51885	Lumican OS=Mus musculus GN=Lum PE=1 SV=2 - [LUM_MOUSE]	Lum
31.3033	30.8081	31.0544	31.341	31.1361	31.2759	72.75	54	54	0.275869	-0.195711	Q01339	Beta-2-glycoprotein 1 OS=Mus musculus GN=Apoh PE=1 SV=1 - [APOH_MOUSE]	Apoh
26.1984	27.5165	28.7064	29.668	27.2803	27.5389	37.2	3	10	0.546758	-0.688641	P07361	Alpha-1-acid glycoprotein 2 OS=Mus musculus GN=Orm2 PE=1 SV=1 - [A1AG2_MOUSE]	Orm2
32.3088	32.6501	32.9295	32.6985	32.2731	32.375	65.13	6	74	0.458973	0.180569	P07758	Alpha-1-antitrypsin 1-1 OS=Mus musculus GN=Serpina1a PE=1 SV=4 - [A1AT1_MOUSE]	Serpina1a
32.3088	32.6501	32.9295	32.6985	32.2731	32.375	70.46	7	83	0.458973	0.180569	A0A0R4J0X5	Alpha-1-antitrypsin 1-3 OS=Mus musculus GN=Serpina1c PE=1 SV=1 - [A0A0R4J0X5_MOUSE]	Serpina1c
26.9428	27.2535	27.7195	27.5315	26.9869	27.2535	25.78	43	43	0.870002	0.0479787	B8JJN0	Protein Gm20547 OS=Mus musculus GN=Gm20547 PE=3 SV=1 - [B8JJN0_MOUSE]	Gm20547
28.9595	29.3325	29.3578	30.0084	29.3174	29.2512	50.67	37	37	0.322695	-0.3091	Q06890	Clusterin OS=Mus musculus GN=Clu PE=1 SV=1 - [CLUS_MOUSE]	Clu
35.8815	36.0389	36.1088	35.8257	36.0812	36.0572	90.91	127	128	0.847466	0.0216675	Q00623	Apolipoprotein A-I OS=Mus musculus GN=Apoa1 PE=1 SV=2 - [APOA1_MOUSE]	Apoa1
23.6865		24.317	23.3376	22.6606		36.18	11	11	0.811016	0.668439	O70370	Cathepsin S OS=Mus musculus GN=Ctss PE=1 SV=2 - [CATS_MOUSE]	Ctss
29.6128	28.0608	31.225	27.9595	27.9977	28.1361	2.44	6	6	0.154924	1.60181	E9Q0B5	Protein Fcgbp OS=Mus musculus GN=Fcgbp PE=1 SV=1 - [E9Q0B5_MOUSE]	Fcgbp
24.1253	24.632	24.7182	25.9716	24.9933	25.0233	38.05	11	11	0.0867021	-0.837562	P10605	Cathepsin B OS=Mus musculus GN=Ctsb PE=1 SV=2 - [CATB_MOUSE]	Ctsb
36.2193	36.2372	36.1434	36.3924	36.2336	36.192	78.43	53	53	0.341951	-0.0727183	P09813	Apolipoprotein A-II OS=Mus musculus GN=Apoa2 PE=1 SV=2 - [APOA2_MOUSE]	Apoa2
29.6561	29.4512	28.7162	28.5718	29.0965	29.6251	57.43	5	10	0.693503	0.176715	P08905	Lysozyme C-2 OS=Mus musculus GN=Lyz2 PE=1 SV=2 - [LYZ2_MOUSE]	Lyz2
25.9293	25.9847	26.3528	27.3578	25.7208	26.425	71.43	16	16	0.449525	-0.412283	P62897	Cytochrome c, somatic OS=Mus musculus GN=Cycs PE=1 SV=2 - [CYC_MOUSE]	Cycs
26.604	26.1852	25.3712	25.8694	25.7024	27.8142	63.27	13	13	0.623103	-0.408542	P46412	Glutathione peroxidase 3 OS=Mus musculus GN=Gpx3 PE=1 SV=2 - [GPX3_MOUSE]	Gpx3
23.8576	23.5983	24.6486	24.0275		23.7286	35.79	3	3	0.346795	2.11613	P86546	Osteocalcin OS=Mus musculus GN=Bglap PE=2 SV=1 - [OSTCN_MOUSE]	Bglap
24.6376	24.989	25.2714	23.7182	24.9225	24.5105	25.6	5	5	0.217426	0.582263	P35455	Vasopressin-neurophysin 2-copeptin OS=Mus musculus GN=Avp PE=2 SV=1 - [NEU2_MOUSE]	Avp
31.6022	31.6154	32.4483	32.6522	31.8719	32.3489	66.09	76	76	0.326775	-0.402365	Q91X72	Hemopexin OS=Mus musculus GN=Hpx PE=1 SV=2 - [HEMO_MOUSE]	Hpx
29.9677	30.9117	29.8324	30.1604	29.196	29.8081	66.09	6	7	0.307234	0.515801	P01642	Ig kappa chain V-V region L7 (Fragment) OS=Mus musculus GN=Gm10881 PE=1 SV=1 - [KV5A9_MOUSE]	Gm10881
29.2913	29.2891	29.7895	30.2647	29.5826	30.0608	66.29	71	87	0.121818	-0.512737	P06909	Complement factor H OS=Mus musculus GN=Cfh PE=1 SV=2 - [CFAH_MOUSE]	Cfh
31.8309	32.2019	32.2507	32.0958	30.9814	32.1146	55.43	41	44	0.411655	0.363872	Q9DBD0	Inhibitor of carbonic anhydrase OS=Mus musculus GN=Ica PE=1 SV=1 - [ICA_MOUSE]	Ica
21.9061			24.2678	21.6364		3.88	2	2	0.421656	-1.9994	Q8BND5	Sulfhydryl oxidase 1 OS=Mus musculus GN=Qsox1 PE=1 SV=1 - [QSOX1_MOUSE]	Qsox1
30.94	31.015	31.0479	30.7849	31.099	30.8608	81.09	26	26	0.437275	0.0860882	Q00724	Retinol-binding protein 4 OS=Mus musculus GN=Rbp4 PE=1 SV=2 - [RET4_MOUSE]	Rbp4
25.632	26.2188	26.5711	26.632	26.346	26.7389	13.87	9	9	0.220956	-0.431686	Q91WP0	Mannan-binding lectin serine protease 2 OS=Mus musculus GN=Masp2 PE=1 SV=1 - [MASP2_MOUSE]	Masp2
33.87	33.9241	34.4146	34.4272	33.9153	34.212	82.35	24	24	0.640004	-0.115224	P01887	Beta-2-microglobulin OS=Mus musculus GN=B2m PE=1 SV=2 - [B2MG_MOUSE]	B2m
24.7182	26.2979	25.3877	26.0995	25.6513	26.0105	39.41	12	12	0.397271	-0.452511	Q64726	Zinc-alpha-2-glycoprotein OS=Mus musculus GN=Azgp1 PE=1 SV=2 - [ZA2G_MOUSE]	Azgp1
28.4823	27.5754	28.9732	27.0505	28.4512	27.8504	35.97	13	13	0.386584	0.559607	O88947	Coagulation factor X OS=Mus musculus GN=F10 PE=1 SV=1 - [FA10_MOUSE]	F10
	25.7569	23.7492	24.6153	24.6209		23.67	6	6	0.978948	0.0899677	P98086	Complement C1q subcomponent subunit A OS=Mus musculus GN=C1qa PE=1 SV=2 - [C1QA_MOUSE]	C1qa
31.08	31.1422	31.4871	31.9677	30.8682	31.525	59.91	57	65	0.561665	-0.217169	A0A0R4J038	Kininogen-1 OS=Mus musculus GN=Kng1 PE=1 SV=1 - [A0A0R4J038_MOUSE]	Kng1
28.7064	28.7389	29.3683	29.2422	28.5536	29.3131	51.74	35	35	0.77648	-0.0984516	Q61129	Complement factor I OS=Mus musculus GN=Cfi PE=1 SV=3 - [CFAI_MOUSE]	Cfi
	24.3101		23.4551	24.3645	24.3239	15.03	4	4	0.136882	-3.94449	Q9WUU7	Cathepsin Z OS=Mus musculus GN=Ctsz PE=1 SV=1 - [CATZ_MOUSE]	Ctsz
25.2961	25.317	25.6891	25.6403	25.4041	25.6622	45.89	10	10	0.425575	-0.134769	P47878	Insulin-like growth factor-binding protein 3 OS=Mus musculus GN=Igfbp3 PE=2 SV=2 - [IBP3_MOUSE]	Igfbp3
26.2299	27.5315	27.611	27.9869	26.976	27.8142	24.24			0.439355	-0.468212	Q61247	Alpha-2-antiplasmin OS=Mus musculus GN=Serpinf2 PE=1 SV=1 - [A2AP_MOUSE]	Serpinf2
30.0084	30.2308	30.2979	30.7373	30.0737	30.2193	92.66	64	64	0.495618	-0.164405	P06728	Apolipoprotein A-IV OS=Mus musculus GN=Apoa4 PE=1 SV=3 - [APOA4_MOUSE]	Apoa4
26.6865	27.5165	28.7064	29.668	27.4707	27.8385	44.44	7	14	0.485262	-0.689271	Q60590	Alpha-1-acid glycoprotein 1 OS=Mus musculus GN=Orm1 PE=1 SV=1 - [A1AG1_MOUSE]	Orm1
	27.5826	23.3778			25.9672	1.88	1	1	0.576559	2.33108	B7ZMV8	Clathrin heavy chain linker domain-containing protein 1 OS=Mus musculus GN=Clhc1 PE=2 SV=1 - [B7ZMV8_MOUSE]	Clhc1
24.2244	24.5344		25.9694	25.9134	24.2607	22.22	4	4	0.228269	-3.12823	P16045	Galectin-1 OS=Mus musculus GN=Lgals1 PE=1 SV=3 - [LEG1_MOUSE]	Lgals1
29.2847	29.2759	29.2308	29.7178	29.1263	29.3599	49.48	20	20	0.470549	-0.137579	Q9QXC1	Fetuin-B OS=Mus musculus GN=Fetub PE=1 SV=1 - [FETUB_MOUSE]	Fetub
27.965	27.5682	31.1053	32.1664	28.8415	30.9259	20.49	1	4	0.299137	-1.76511	P04918	Serum amyloid A-3 protein OS=Mus musculus GN=Saa3 PE=1 SV=1 - [SAA3_MOUSE]	Saa3
29.8785	29.9814	30.2308	30.2077	29.8973	30.393	62.77	2	11	0.489052	-0.135808	E9Q138	Insulin-like growth factor I OS=Mus musculus GN=Igf1 PE=1 SV=1 - [E9Q138_MOUSE]	Igf1
29.6561	29.362	28.6629	28.5718	29.0965	29.6251	39.19	1	6	0.775409	0.129215	P17897	Lysozyme C-1 OS=Mus musculus GN=Lyz1 PE=1 SV=1 - [LYZ1_MOUSE]	Lyz1
25.2926	24.8336	25.3376	26.0711	22.9153	25.6649	44.96	8	8	0.800722	0.27085	P47880	Insulin-like growth factor-binding protein 6 OS=Mus musculus GN=Igfbp6 PE=2 SV=2 - [IBP6_MOUSE]	Igfbp6
31.5389	31.1842	32.2535	32.4943	31.5618	31.933	55.2	22	30	0.461853	-0.337491	Q6S9I0	Kng2 protein OS=Mus musculus GN=Kng2 PE=1 SV=1 - [Q6S9I0_MOUSE]	Kng2
25.1946	25.2096		22.5685	24.604		9.23	4	4	0.745306	1.07723	P04202	Transforming growth factor beta-1 OS=Mus musculus GN=Tgfb1 PE=1 SV=1 - [TGFB1_MOUSE]	Tgfb1
28.203	28.6355	28.7958	28.3745	28.4113	28.5128	49.57	6	6	0.571545	0.111876	Q8K426	Myeloid cysteine-rich protein OS=Mus musculus GN=Retnlg PE=1 SV=1 - [Q8K426_MOUSE]	Retnlg
22.9352	24.275	24.6918	25.6376	25.417	24.6153	45.22	12	12	0.110344	-1.25596	A2AS37	Protein AI182371 OS=Mus musculus GN=AI182371 PE=1 SV=2 - [A2AS37_MOUSE]	AI182371
		24.2678		22.5404		1.12	1	1	0.834315	0.575825	Q8VCC9	Spondin-1 OS=Mus musculus GN=Spon1 PE=1 SV=1 - [SPON1_MOUSE]	Spon1
31.8571	31.3672	32.2869	31.2422	31.7006	31.6372	51.94	34	34	0.361945	0.310439	P11680	Properdin OS=Mus musculus GN=Cfp PE=2 SV=2 - [PROP_MOUSE]	Cfp
30.1842	30.8901	30.4433	30.9188	30.3724	30.9259	1.59	1	1	0.445594	-0.233172	Q64459	Cytochrome P450 3A11 OS=Mus musculus GN=Cyp3a11 PE=1 SV=1 - [CP3AB_MOUSE]	Cyp3a11
24.3376	24.6209	24.2463	25.5522	25.8504	23.4676	46.9	8	8	0.504497	-0.555171	P31725	Protein S100-A9 OS=Mus musculus GN=S100a9 PE=1 SV=3 - [S10A9_MOUSE]	S100a9
						2.51	1	1	1	0	Q7TQA5	Taste receptor type 2 member 39 OS=Mus musculus GN=Tas2r39 PE=3 SV=1 - [T2R39_MOUSE]	Tas2r39
25.1214	24.5812	25.275	24.4551	24.7234	25.6348	35.19	1	5	0.901261	0.0547536	Q9DD06	Retinoic acid receptor responder protein 2 OS=Mus musculus GN=Rarres2 PE=1 SV=1 - [RARR2_MOUSE]	Rarres2
28.94	28.7421	28.7389	29.0479	28.5573	28.5499	45.16	28	28	0.644078	0.0886389	P28798	Granulins OS=Mus musculus GN=Grn PE=1 SV=2 - [GRN_MOUSE]	Grn
					26.9316	0.77	1	1	0.373901	-2.97719	Q7TSF0	Desmoglein-1-gamma OS=Mus musculus GN=Dsg1c PE=1 SV=1 - [DSG1C_MOUSE]	Dsg1c
22.2764						5.98	3	3	0.373901	1.42547	Q62507	Cochlin OS=Mus musculus GN=Coch PE=1 SV=2 - [COCH_MOUSE]	Coch
24.7024	25.3778	25.8481	25.4707	26.604	25.5869	46.21	6	6	0.303691	-0.577791	G3UYG0	Actin, cytoplasmic 2 OS=Mus musculus GN=Actg1 PE=1 SV=1 - [G3UYG0_MOUSE]	Actg1
26.9977	26.6998	26.5898	27.1507	26.1253	26.8858	23.16	17	17	0.90552	0.041783	Q61730	Interleukin-1 receptor accessory protein OS=Mus musculus GN=Il1rap PE=1 SV=1 - [IL1AP_MOUSE]	Il1rap
25.1293	25.9428	26.1604	26.6595	26.4024	26.4938	25.45	8	8	0.0743597	-0.774424	O70165	Ficolin-1 OS=Mus musculus GN=Fcn1 PE=1 SV=1 - [FCN1_MOUSE]	Fcn1
		23.5754			24.4862	3.77	2	2	0.920328	-0.303578	P97290	Plasma protease C1 inhibitor OS=Mus musculus GN=Serping1 PE=1 SV=3 - [IC1_MOUSE]	Serping1
26.4923	25.976	26.2979	25.8858	25.8741	26.673	26.32	1	1	0.733517	0.111085	Q91V13	Liver-expressed antimicrobial peptide 2 OS=Mus musculus GN=Leap2 PE=3 SV=1 - [LEAP2_MOUSE]	Leap2
25.5374	25.9716	25.4394	26.4629	26.1371	25.9781	16.22	5	5	0.0665352	-0.543283	O08689	Growth/differentiation factor 8 OS=Mus musculus GN=Mstn PE=1 SV=1 - [GDF8_MOUSE]	Mstn
25.1214	25.228	24.4298	24.1642	25.3712	25.6153	35.58	1	5	0.82136	-0.123816	A0A0N4SVV4	Retinoic acid receptor responder protein 2 OS=Mus musculus GN=Rarres2 PE=1 SV=1 - [A0A0N4SVV4_MOUSE]	Rarres2
27.0711	27.4862	27.9977	27.3662	27.6798	28.3662	31.89	26	26	0.513229	-0.285741	E9Q5L2	Inter alpha-trypsin inhibitor, heavy chain 4 OS=Mus musculus GN=Itih4 PE=1 SV=1 - [E9Q5L2_MOUSE]	Itih4
28.0608	28.4976	28.267	28.5014	28.203	28.3367	31.99	19	19	0.662513	-0.0719109	Q80YC5	Coagulation factor XII OS=Mus musculus GN=F12 PE=1 SV=2 - [FA12_MOUSE]	F12
23.2821			23.3101		25.8552	43.84	3	3	0.417243	-2.62774	M0QWG9	WAP four-disulfide core domain protein 18 (Fragment) OS=Mus musculus GN=Wfdc18 PE=4 SV=1 - [M0QWG9_MOUSE]	Wfdc18
26.228	26.5551	25.0443	26.8385	23.9225	26.558	32.43	5	5	0.877994	0.169463	Q9EP95	Resistin-like alpha OS=Mus musculus GN=Retnla PE=1 SV=1 - [RETNA_MOUSE]	Retnla
				29.4707		1.92	1	1	0.373901	-3.82358	A0A0A6YX67	BTB/POZ domain-containing protein KCTD3 OS=Mus musculus GN=Kctd3 PE=1 SV=1 - [A0A0A6YX67_MOUSE]	Kctd3
	28.1214				27.632	4.62	1	1	0.973737	0.163129	A2AJU2	Protein Gm10439 OS=Mus musculus GN=Gm10439 PE=4 SV=1 - [A2AJU2_MOUSE]	Gm10439
22.4825	24.6811	24.5812	23.9672	23.4298	23.895	19.05	3	3	0.847625	0.150901	P10639	Thioredoxin OS=Mus musculus GN=Txn PE=1 SV=3 - [THIO_MOUSE]	Txn
25.5696	26.2732	25.7945		26.5255	26.5624	0.86	1	1	0.487164	2.18315	Q8CGY6	Protein unc-45 homolog B OS=Mus musculus GN=Unc45b PE=1 SV=1 - [UN45B_MOUSE]	Unc45b
	32.2336	32.0927		32.2393		3.74	1	1	0.521713	4.69567	P29268	Connective tissue growth factor OS=Mus musculus GN=Ctgf PE=2 SV=3 - [CTGF_MOUSE]	Ctgf
28.8112	28.7613	29.1337	29.8445	28.7708	28.4785	60.24	9	20	0.77949	-0.129186	Q4LDF6	Protein Cfhr2 OS=Mus musculus GN=Cfhr2 PE=1 SV=1 - [Q4LDF6_MOUSE]	Cfhr2
23.632		22.0292				5.88	2	2	0.126948	3.2204	Q7TPC1	Corneodesmosin OS=Mus musculus GN=Cdsn PE=2 SV=2 - [CDSN_MOUSE]	Cdsn
28.4668	27.141		24.3975	26.7895	24.654	76.64	15	15	0.836302	-0.74442	E9Q748	Antileukoproteinase OS=Mus musculus GN=Slpi PE=1 SV=1 - [E9Q748_MOUSE]	Slpi
25.8694		25.8504	23.0575	25.5551		5.87	3	3	0.778076	1.03573	E9QPB2	Suprabasin OS=Mus musculus GN=Sbsn PE=1 SV=1 - [E9QPB2_MOUSE]	Sbsn
25.7594	24.7024	25.5522	24.1332	24.7389	26.17	8.43	8	8	0.660914	0.323947	O70570	Polymeric immunoglobulin receptor OS=Mus musculus GN=Pigr PE=1 SV=1 - [PIGR_MOUSE]	Pigr
26.2021						7.1	1	1	0.373901	2.73403	P29391	Ferritin light chain 1 OS=Mus musculus GN=Ftl1 PE=1 SV=2 - [FRIL1_MOUSE]	Ftl1
23.6649	23.181	23.4041	23.5285		23.6649	32.27	5	5	0.418645	1.68552	P25785	Metalloproteinase inhibitor 2 OS=Mus musculus GN=Timp2 PE=1 SV=2 - [TIMP2_MOUSE]	Timp2
						14.1	2	2	1	0	Q7TSD1	Appetite-regulating hormone OS=Mus musculus GN=Ghrl PE=1 SV=1 - [Q7TSD1_MOUSE]	Ghrl
24.7995		24.8191	24.0772	24.48	25.7846	2.02	2	2	0.390141	-2.24109	Q8BZQ2	Cysteine-rich secretory protein LCCL domain-containing 2 OS=Mus musculus GN=Crispld2 PE=1 SV=1 - [CRLD2_MOUSE]	Crispld2
22.6992		24.8433				14.77	8	8	0.129656	3.84749	Q02257	Junction plakoglobin OS=Mus musculus GN=Jup PE=1 SV=3 - [PLAK_MOUSE]	Jup
21.4324		25.5926				3.16	10	10	0.169416	3.675	E9Q557	Desmoplakin OS=Mus musculus GN=Dsp PE=1 SV=1 - [DESP_MOUSE]	Dsp
					22.9985	1.48	2	2	0.373901	-1.66617	Q9EPX2	Papilin OS=Mus musculus GN=Papln PE=2 SV=2 - [PPN_MOUSE]	Papln
		24.3101				1.3	1	1	0.373901	2.10336	Q6PE66	Phka2 protein OS=Mus musculus GN=Phka2 PE=1 SV=1 - [Q6PE66_MOUSE]	Phka2
23.7895	23.1795				22.1238	28.13	2	2	0.376209	2.28176	P18608	Non-histone chromosomal protein HMG-14 OS=Mus musculus GN=Hmgn1 PE=1 SV=2 - [HMGN1_MOUSE]	Hmgn1
25.2856	25.0401			24.317	22.7451	11.83	1	1	0.739463	1.08787	A0A087WP21	ABPA12 OS=Mus musculus GN=Scgb1b12 PE=4 SV=1 - [A0A087WP21_MOUSE]	Scgb1b12
23.5638				22.4651		25.76	2	2	0.88506	0.366235	P50228	C-X-C motif chemokine 5 OS=Mus musculus GN=Cxcl5 PE=1 SV=2 - [CXCL5_MOUSE]	Cxcl5
		23.5522		23.5754		3.42	1	1	0.997782	-0.00775655	Q61792	LIM and SH3 domain protein 1 OS=Mus musculus GN=Lasp1 PE=1 SV=1 - [LASP1_MOUSE]	Lasp1
						8.1	2	2	1	0	Q9CPN9	Protein 2210010C04Rik OS=Mus musculus GN=2210010C04Rik PE=1 SV=1 - [Q9CPN9_MOUSE]	2210010C04Rik
						65.91	29	29	1	0	Q9QWK4	CD5 antigen-like OS=Mus musculus GN=Cd5l PE=1 SV=3 - [CD5L_MOUSE]	Cd5l
						46.15	9	12	1	0	P01898	H-2 class I histocompatibility antigen, Q10 alpha chain OS=Mus musculus GN=H2-Q10 PE=1 SV=3 - [HA10_MOUSE]	H2-Q10
						62.94	4	13	1	0	E9PU89	Insulin-like growth factor I OS=Mus musculus GN=Igf1 PE=1 SV=1 - [E9PU89_MOUSE]	Igf1
						53.54	12	12	1	0	P47879	Insulin-like growth factor-binding protein 4 OS=Mus musculus GN=Igfbp4 PE=1 SV=2 - [IBP4_MOUSE]	Igfbp4
						76.45	24	24	1	0	A0A075B6A3	Protein Igha (Fragment) OS=Mus musculus GN=Igha PE=1 SV=1 - [A0A075B6A3_MOUSE]	Igha
						58.9	61	61	1	0	A0A075B5P6	Ig mu chain C region (Fragment) OS=Mus musculus GN=Ighm PE=1 SV=1 - [A0A075B5P6_MOUSE]	Ighm
						82.39	20	20	1	0	P01592	Immunoglobulin J chain OS=Mus musculus GN=Jchain PE=1 SV=4 - [IGJ_MOUSE]	Jchain
						55.75	14	14	1	0	Q9EQI5	Chemokine (C-X-C motif) ligand 7, isoform CRA_b OS=Mus musculus GN=Ppbp PE=1 SV=1 - [Q9EQI5_MOUSE]	Ppbp
						6.62	1	1	1	0	V9GXF6	Zinc finger protein 280D (Fragment) OS=Mus musculus GN=Zfp280d PE=1 SV=1 - [V9GXF6_MOUSE]	Zfp280d

## Sheet:  Female MS
All expressed proteins in plasma - in mock or UVB treated FEMALE mice
Female Mock1	Female Mock2	Female Mock3	Female UV1	Female UV2	Female UV3	%Coverage	# Unique Peptides	# Peptides	t-test p-value Female mock_UV	t-test Difference Female mock_UV	Accession	Description	Gene Name
22.0122	22.8191		24.1946	23.1127	24.3511	74.46	9	11	0.128696	-2.94235	Q3KQQ2	MCG15829, isoform CRA_a =Mus musculus GN=Mup3 PE=1 SV=1 - [Q3KQQ2_MOUSE]	Mup3
24.8191	24.6431	24.6431	24.4614	25.2317	25.2607	0.71	2	2	0.351133	-0.282852	A0A087WS16	Protein Col6a3 OS=Mus musculus GN=Col6a3 PE=1 SV=1 - [A0A087WS16_MOUSE]	Col6a3
23.9933						1.4	1	1	0.373901	1.99778	O54749	Cytochrome P450 2J5 OS=Mus musculus GN=Cyp2j5 PE=1 SV=1 - [CP2J5_MOUSE]	Cyp2j5
23.9672	25.8361	24.9043	23.8093	24.558	24.6096	55.08	5	5	0.389551	0.576848	P0CG49	Polyubiquitin-B OS=Mus musculus GN=Ubb PE=2 SV=1 - [UBB_MOUSE]	Ubb
25.2096	27.2354	27.2535	27.5609	26.6181	27.7129	64.94	8	8	0.39041	-0.731174	O09049	Regenerating islet-derived protein 3-gamma OS=Mus musculus GN=Reg3g PE=1 SV=1 - [REG3G_MOUSE]	Reg3g
23.0275	29.9539	31.1422	28.5165	31.9848	30.7533	72.91	61	61	0.432476	-2.37701	Q61646	Haptoglobin OS=Mus musculus GN=Hp PE=1 SV=1 - [HPT_MOUSE]	Hp
24.1946	26.1757	25.065	24.989	23.8093	24.8764	37.37	7	7	0.44023	0.586836	Q61171	Peroxiredoxin-2 OS=Mus musculus GN=Prdx2 PE=1 SV=3 - [PRDX2_MOUSE]	Prdx2
23.8288	24.3645		22.58	21.9207	23.6096	1.62	5	6	0.77572	-0.639015	E9Q1Y3	Apolipoprotein B-100 (Fragment) OS=Mus musculus GN=Apob PE=1 SV=1 - [E9Q1Y3_MOUSE]	Apob
24.5522	25.9738	25.4551	25.7619	24.5105	25.6757	17.72	3	3	0.985799	0.010966	Q561M1	Acp1 protein OS=Mus musculus GN=Acp1 PE=1 SV=1 - [Q561M1_MOUSE]	Acp1
						10.48	3	3	1	0	G3UZW8	Proteasome subunit beta type (Fragment) OS=Mus musculus GN=Psmb8 PE=1 SV=2 - [G3UZW8_MOUSE]	Psmb8
						32.59	4	4	1	0	Q05816	Fatty acid-binding protein, epidermal OS=Mus musculus GN=Fabp5 PE=1 SV=3 - [FABP5_MOUSE]	Fabp5
28.1015	28.9002	28.9977			28.906	0.71	1	1	0.12607	7.03113	P06795	Multidrug resistance protein 1B OS=Mus musculus GN=Abcb1b PE=1 SV=1 - [MDR1B_MOUSE]	Abcb1b
22.48	23.1285	23.9933	22.9707	22.0983	22.7203	8.49	4	4	0.30116	0.604198	E0CXN0	Hepatocyte growth factor-like protein OS=Mus musculus GN=Mst1 PE=1 SV=1 - [E0CXN0_MOUSE]	Mst1
		23.1174		24.5926	25.1604	24.39	1	3	0.37142	-2.87853	Q64016	Alpha-defensin 17 (Fragment) OS=Mus musculus GN=Defa17 PE=2 SV=1 - [DFA17_MOUSE]	Defa17
24.4234						12.16	3	3	0.373901	2.14114	O70435	Proteasome subunit alpha type-3 OS=Mus musculus GN=Psma3 PE=1 SV=3 - [PSA3_MOUSE]	Psma3
					23.4041	2.56	1	1	0.373901	-1.80135	P55104	Inhibin beta C chain OS=Mus musculus GN=Inhbc PE=2 SV=2 - [INHBC_MOUSE]	Inhbc
27.2803						4.61	1	1	0.373901	3.09343	O09110	Dual specificity mitogen-activated protein kinase kinase 3 OS=Mus musculus GN=Map2k3 PE=1 SV=2 - [MP2K3_MOUSE]	Map2k3
			23.0821			8.16	2	2	0.373901	-1.69404	Q8QZR4	Out at first protein homolog OS=Mus musculus GN=Oaf PE=2 SV=1 - [OAF_MOUSE]	Oaf
			22.5592			6.11	1	1	0.373901	-1.51973	D6RDD6	Desmocollin-2 OS=Mus musculus GN=Dsc2 PE=1 SV=1 - [D6RDD6_MOUSE]	Dsc2
22.1079		22.9298			22.1886	20	1	1	0.478021	1.61636	D3Z0T6	ADAMTS-like protein 4 (Fragment) OS=Mus musculus GN=Adamtsl4 PE=4 SV=1 - [D3Z0T6_MOUSE]	Adamtsl4
21.6276		21.9566			21.7098	2.88	1	1	0.506236	1.29146	P97298	Pigment epithelium-derived factor OS=Mus musculus GN=Serpinf1 PE=1 SV=2 - [PEDF_MOUSE]	Serpinf1
23.0493	24.1795				24.5869	6.07	3	3	0.622319	1.54728	P00687	Alpha-amylase 1 OS=Mus musculus GN=Amy1 PE=1 SV=2 - [AMY1_MOUSE]	Amy1
	27.3992			31.0864		1.04	1	1	0.830211	-1.22907	E9Q3Z4	Hexokinase-3 OS=Mus musculus GN=Hk3 PE=1 SV=1 - [E9Q3Z4_MOUSE]	Hk3
24.1642					26.3844	3.85	2	2	0.84149	-0.740067	Q99PL6	UBX domain-containing protein 6 OS=Mus musculus GN=Ubxn6 PE=1 SV=1 - [UBXN6_MOUSE]	Ubxn6
21.5592		23.3778	21.8307	23.2961		15	3	3	0.978746	-0.0632947	E9Q0Z7	Sulfatase-modifying factor 1 OS=Mus musculus GN=Sumf1 PE=1 SV=1 - [E9Q0Z7_MOUSE]	Sumf1
25.1293					25.417	2.08	1	2	0.979028	-0.0959066	P06869	Urokinase-type plasminogen activator OS=Mus musculus GN=Plau PE=1 SV=1 - [UROK_MOUSE]	Plau
						10.17	10	10	1	0	P35441	Thrombospondin-1 OS=Mus musculus GN=Thbs1 PE=1 SV=1 - [TSP1_MOUSE]	Thbs1
						3.77	2	2	1	0	P52480	Pyruvate kinase PKM OS=Mus musculus GN=Pkm PE=1 SV=4 - [KPYM_MOUSE]	Pkm
22.4996	23.9225	22.2477			22.7975	28.88	4	4	0.122049	3.29078	P70296	Phosphatidylethanolamine-binding protein 1 OS=Mus musculus GN=Pebp1 PE=1 SV=3 - [PEBP1_MOUSE]	bp1
25.1565	25.7286	25.3745	24.4105	23.2535		14.08	5	5	0.148953	3.53186	P52430	Serum paraoxonase/arylesterase 1 OS=Mus musculus GN=Pon1 PE=1 SV=2 - [PON1_MOUSE]	Pon1
					25.9089	9.6	1	6	0.373901	-2.63628	Q6IFZ8	MCG1050941 OS=Mus musculus GN=Gm5414 PE=1 SV=1 - [Q6IFZ8_MOUSE]	Gm5414
		22.4298				2.75	1	1	0.373901	1.47661	D3Z6T3	Cathepsin E OS=Mus musculus GN=Ctse PE=1 SV=1 - [D3Z6T3_MOUSE]	Ctse
					22.5777	1.4	1	1	0.373901	-1.52591	Q8C9W3	A disintegrin and metalloproteinase with thrombospondin motifs 2 OS=Mus musculus GN=Adamts2 PE=1 SV=2 - [ATS2_MOUSE]	Adamts2
24.0443		24.1253	23.6649			4.71	5	6	0.477712	2.16823	P08121	Collagen alpha-1(III) chain OS=Mus musculus GN=Col3a1 PE=1 SV=4 - [CO3A1_MOUSE]	Col3a1
29.7064		29.1239	29.5555			3.78	1	1	0.525993	3.75826	F6RV71	Protein A830018L16Rik (Fragment) OS=Mus musculus GN=A830018L16Rik PE=1 SV=1 - [F6RV71_MOUSE]	A830018L16Rik
25.4362			20.5069			13.17	4	4	0.563988	1.6431	Q8R121	Protein Z-dependent protease inhibitor OS=Mus musculus GN=Serpina10 PE=1 SV=1 - [ZPI_MOUSE]	Serpina10
23.211				22.8839	22.7935	10.16	2	2	0.564048	-1.48879	Q91V80	Apolipoprotein F OS=Mus musculus GN=Apof PE=2 SV=2 - [APOF_MOUSE]	Apof
26.8973	27.5315	27.3662	26.8385	27.9372	27.7064	37.5	11	11	0.583658	-0.228992	P12246	Serum amyloid P-component OS=Mus musculus GN=Apcs PE=1 SV=2 - [SAMP_MOUSE]	Apcs
22.6649	23.1063		24.141		23.1749	0.83	1	1	0.847512	-0.514912	Q60952	Centrosome-associated protein CEP250 OS=Mus musculus GN=Cep250 PE=1 SV=4 - [CP250_MOUSE]	Cep250
21.7471	20.265		23.1503			9.45	4	4	0.894481	0.287262	Q8CG14	Complement C1s-A subcomponent OS=Mus musculus GN=C1sa PE=2 SV=2 - [CS1A_MOUSE]	C1sa
22.9584	23.5522	23.7895				12.17	3	3	2.53508e-05	5.43336	Q99LX0	Protein deglycase DJ-1 OS=Mus musculus GN=Park7 PE=1 SV=1 - [PARK7_MOUSE]	Park7
			25.4105	24.0935	23.6649	19.21	3	3	0.00026201	-6.38964	Q60605	Myosin light polypeptide 6 OS=Mus musculus GN=Myl6 PE=1 SV=3 - [MYL6_MOUSE]	Myl6
			21.9316	23.8858	23.5983	9.64	3	3	0.00108171	-5.13855	Q9R0X2	ADAM DEC1 OS=Mus musculus GN=Adamdec1 PE=2 SV=1 - [ADEC1_MOUSE]	Adamdec1
24.1253	24.3031	23.9134	25.1757	25.6431	26.0317	86.11	3	19	0.00523309	-1.50286	Q58EV3	Major urinary protein 1 OS=Mus musculus GN=Mup1 PE=2 SV=1 - [Q58EV3_MOUSE]	Mup1
23.4041	25.0526	23.9134	26.3595	25.6431	25.5783	98	2		0.0338431	-1.73694	B8JI96	Protein Mup14 (Fragment) OS=Mus musculus GN=Mup14 PE=1 SV=1 - [B8JI96_MOUSE]	Mup14
23.4041	25.4394	24.3511	26.7895	25.7208	26.6998	87.22	4	22	0.0420877	-2.00518	A2BIN1	Major urinary protein 8 OS=Mus musculus GN=Mup10 PE=2 SV=1 - [A2BIN1_MOUSE]	Mup10
		22.0258	23.3101	22.7533	23.3511	18.37	2	2	0.0488035	-3.79622	G5E850	Cytochrome b-5, isoform CRA_a OS=Mus musculus GN=Cyb5a PE=1 SV=1 - [G5E850_MOUSE]	Cyb5a
		30.1483	31.0017	31.08	31.3982	1.94	1	3	0.0877601	-9.11053	F7AL76	Chromodomain-helicase-DNA-binding protein 8 (Fragment) OS=Mus musculus GN=Chd8 PE=1 SV=1 - [F7AL76_MOUSE]	Chd8
	23.2021	23.2155				4.04	1	1	0.116117	3.47253	A0A0R4J0M6	Collectin-11 OS=Mus musculus GN=Colec11 PE=1 SV=1 - [A0A0R4J0M6_MOUSE]	Colec11
26.2926	26.5404	26.1642				8.05	1	1	1.84632e-07	8.33241	O09035	Diazepam-binding inhibitor-like 5 OS=Mus musculus GN=Dbil5 PE=1 SV=1 - [DBIL5_MOUSE]	Dbil5
			24.3376	24.7338	24.2821	4.7	2	2	1.41272e-06	-6.45113	Q62000	Mimecan OS=Mus musculus GN=Ogn PE=1 SV=1 - [MIME_MOUSE]	Ogn
22.7735	23.2821	22.9024				19.67	1	1	5.23613e-06	4.98601	P02798	Metallothionein-2 OS=Mus musculus GN=Mt2 PE=1 SV=2 - [MT2_MOUSE]	Mt2
22.5522	22.1916	21.6453				26.97	1	1	9.6985e-05	4.12967	P27005	Protein S100-A8 OS=Mus musculus GN=S100a8 PE=1 SV=3 - [S10A8_MOUSE]	S100a8
22.3266	22.5545	23.391				11.43	1	1	0.000124529	4.75738	A0A0R4J042	Resistin like beta OS=Mus musculus GN=Retnlb PE=4 SV=1 - [A0A0R4J042_MOUSE]	Retnlb
			23.4425	25.0691	24.654	4.35	4	4	0.000196483	-6.38855	P55850	Desmocollin-3 OS=Mus musculus GN=Dsc3 PE=1 SV=3 - [DSC3_MOUSE]	Dsc3
			23.8481	25.8385	25.1253	3.83	4	4	0.000284208	-6.93728	Q148R4	Protein Spink5 OS=Mus musculus GN=Spink5 PE=1 SV=1 - [Q148R4_MOUSE]	Spink5
22.3805	24.6971	23.1961				21.43	2	2	0.00132664	5.42456	P50543	Protein S100-A11 OS=Mus musculus GN=S100a11 PE=1 SV=1 - [S10AB_MOUSE]	S100a11
23.3645	26.5075	24.9933				0.92	1	1	0.00155797	6.95512	F8WGW3	S1 RNA-binding domain-containing protein 1 OS=Mus musculus GN=Srbd1 PE=1 SV=1 - [F8WGW3_MOUSE]	Srbd1
22.155	22.5117	22.8576	24.019	24.6865	24.6971	62.05	8	9	0.00292323	-1.95944	P18760	Cofilin-1 OS=Mus musculus GN=Cfl1 PE=1 SV=3 - [COF1_MOUSE]	Cfl1
21.6584	22.265	22.391	24.3578	25.0813	25.8858	45.71	8	8	0.00374963	-3.00351	P62962	Profilin-1 OS=Mus musculus GN=Pfn1 PE=1 SV=2 - [PROF1_MOUSE]	Pfn1
25.902	22.4849	22.7056				14.29	1	1	0.00669616	5.69748	Q91VD6	Beta-defensin 6 OS=Mus musculus GN=Defb6 PE=2 SV=1 - [DEFB6_MOUSE]	Defb6
28.6527	29.104	28.391	28.1115	27.2891	27.4154	20.81	2	13	0.0280999	1.11056	D3Z5G7	Carboxylic ester hydrolase OS=Mus musculus GN=Ces1b PE=1 SV=1 - [D3Z5G7_MOUSE]	Ces1b
		22.7876	23.2155	23.9316	24.976	45.23	9	9	0.0568217	-4.44515	Q9WVA4	Transgelin-2 OS=Mus musculus GN=Tagln2 PE=1 SV=4 - [TAGL2_MOUSE]	Tagln2
26.574	26.6998	23.632			24.5638	33.07	6	6	0.0863461	5.4473	P12710	Fatty acid-binding protein, liver OS=Mus musculus GN=Fabp1 PE=1 SV=2 - [FABPL_MOUSE]	Fabp1
23.8764	25.1642	24.5225	25.2463	26.0752	25.3307	2.8	2	2	0.086673	-1.02968	Q91X17	Uromodulin OS=Mus musculus GN=Umod PE=1 SV=1 - [UROM_MOUSE]	Umod
28.877		28.7486				0.5	1	1	0.116131	7.20852	A0A140LI67	Protein Gm626 OS=Mus musculus GN=Gm626 PE=4 SV=1 - [A0A140LI67_MOUSE]	Gm626
				23.5285	23.7695	13.33	1	2	0.116297	-3.76601	Q9R0P5	Destrin OS=Mus musculus GN=Dstn PE=1 SV=3 - [DEST_MOUSE]	Dstn
				23.9584	23.6971	2.87	1	1	0.116316	-3.88516	A0A0R4J0E1	Fibrinogen-like protein 1 OS=Mus musculus GN=Fgl1 PE=1 SV=1 - [A0A0R4J0E1_MOUSE]	Fgl1
				24.0526	23.5165	5.85	2	2	0.11697	-3.85637	Q99JW4	LIM and senescent cell antigen-like-containing domain protein 1 OS=Mus musculus GN=Lims1 PE=1 SV=3 - [LIMS1_MOUSE]	Lims1
				26.3427	25.417	19.23	1	1	0.117487	-5.25322	P60761	Neurogranin OS=Mus musculus GN=Nrgn PE=1 SV=1 - [NEUG_MOUSE]	Nrgn
				24.9225	24.141	2.35	1	1	0.117538	-4.35452	Q61070	Etoposide-induced protein 2.4 OS=Mus musculus GN=Ei24 PE=1 SV=3 - [EI24_MOUSE]	Ei24
				24.1795	23.2678	27.98	4	4	0.118633	-3.81578	P97315	Cysteine and glycine-rich protein 1 OS=Mus musculus GN=Csrp1 PE=1 SV=3 - [CSRP1_MOUSE]	Csrp1
				22.5777	21.8764	12.86	3	3	0.118846	-2.81805	P97447	Four and a half LIM domains protein 1 OS=Mus musculus GN=Fhl1 PE=1 SV=3 - [FHL1_MOUSE]	Fhl1
25.4105	24.9933	25.1946	24.3975	24.0935	24.8481	30.42	11	11	0.0395021	0.753148	Q9JJN5	Carboxypeptidase N catalytic chain OS=Mus musculus GN=Cpn1 PE=1 SV=1 - [CBPN_MOUSE]	Cpn1
30.0084	30.7613	29.94	29.2285	29.4334	29.8173	77.32	9	9	0.0774118	0.743506	Q05020	Apolipoprotein C-II OS=Mus musculus GN=Apoc2 PE=2 SV=1 - [APOC2_MOUSE]	Apoc2
28.6831	29.066	28.8653	28.249	28.0711	28.8019	53.25	42	75	0.113493	0.497444	P28665	Murinoglobulin-1 OS=Mus musculus GN=Mug1 PE=1 SV=3 - [MUG1_MOUSE]	Mug1
28.6561	29.0217	28.8653	28.249	28.0349	28.8019	23.64	1	34	0.126022	0.48575	P28666	Murinoglobulin-2 OS=Mus musculus GN=Mug2 PE=1 SV=2 - [MUG2_MOUSE]	Mug2
28.1015	28.8173	27.8564	27.9595	26.1795	27.2891	27.51	2	14	0.133405	1.11568	Q03734	Serine protease inhibitor A3M OS=Mus musculus GN=Serpina3m PE=1 SV=2 - [SPA3M_MOUSE]	Serpina3m
29.8489	29.94	30.6372	28.5826	29.3174	29.995	66.27	4	6	0.152187	0.843707	Q80T19	Hepcidin-2 OS=Mus musculus GN=Hamp2 PE=2 SV=1 - [HEPC2_MOUSE]	Hamp2
28.7129	29.1361	28.1312	28.5969	26.6595	27.509	57.18	22	34	0.165117	1.07164	A0A0R4J0I1	MCG1051009 OS=Mus musculus GN=Serpina3k PE=1 SV=1 - [A0A0R4J0I1_MOUSE]	Serpina3k
27.0608	26.7518	27.1984	26.7129	26.2517	26.9089	26.95	12	13	0.182437	0.379162	Q06770	Corticosteroid-binding globulin OS=Mus musculus GN=Serpina6 PE=1 SV=1 - [CBG_MOUSE]	Serpina6
24.9933	26.189	25.1833	24.3376	23.9225	25.3811	19.15	8	8	0.18686	0.908126	A0A0R4J207	Proteoglycan 4 OS=Mus musculus GN=Prg4 PE=1 SV=1 - [A0A0R4J207_MOUSE]	Prg4
24.6376			23.1063	24.1871	23.6971	13.85	5	5	0.197368	-3.45097	P10126	Elongation factor 1-alpha 1 OS=Mus musculus GN=Eef1a1 PE=1 SV=3 - [EF1A1_MOUSE]	Eef1a1
25.4488	25.6264	24.3443	22.9637	24.1565	25.1757	50.79	3	3	0.239745	1.04125	P70349	Histidine triad nucleotide-binding protein 1 OS=Mus musculus GN=Hint1 PE=1 SV=3 - [HINT1_MOUSE]	Hint1
24.2535	24.2535		24.1015	25.5075	24.5105	38.79	4	4	0.298582	-2.5375	P27784	C-C motif chemokine 6 OS=Mus musculus GN=Ccl6 PE=1 SV=1 - [CCL6_MOUSE]	Ccl6
24.7286	25.2856	25.0359	24.8093	24.7077	24.9316	31.98	12	12	0.312385	0.200511	P08607	C4b-binding protein OS=Mus musculus GN=C4bpa PE=1 SV=3 - [C4BPA_MOUSE]	C4bpa
24.7594	25.3975	24.9803	25.0359	25.4202	25.4362	22.35	1	3	0.332174	-0.251683	P50709	Alpha-defensin 11 (Fragment) OS=Mus musculus GN=Defa11 PE=2 SV=2 - [DFA11_MOUSE]	Defa11
28.0137	28.7676	28.2262	28.509	28.4354	28.8445	66.43	12	12	0.368742	-0.260441	P21460	Cystatin-C OS=Mus musculus GN=Cst3 PE=1 SV=2 - [CYTC_MOUSE]	Cst3
					24.1565	6.16	1	1	0.373901	-2.05218	B7ZCG3	BPI fold-containing family A member 2 (Fragment) OS=Mus musculus GN=Bpifa2 PE=1 SV=1 - [B7ZCG3_MOUSE]	Bpifa2
					23.3376	6.43	1	1	0.373901	-1.77919	P18828	Syndecan-1 OS=Mus musculus GN=Sdc1 PE=1 SV=1 - [SDC1_MOUSE]	Sdc1
	22.2506					6.44	2	2	0.373901	1.41687	P16110	Galectin-3 OS=Mus musculus GN=Lgals3 PE=1 SV=3 - [LEG3_MOUSE]	Lgals3
26.1234		25.7821	25.217	26.4186	26.2445	42.11	1	2	0.377263	-2.6582	D3Z2I9	Corticosteroid-binding globulin (Fragment) OS=Mus musculus GN=Serpina6 PE=4 SV=1 - [D3Z2I9_MOUSE]	Serpina6
26.6181	26.217	25.2244	26.3153	26.9977	26.1174	35.67	15	15	0.406087	-0.456992	Q91XL1	Leucine-rich HEV glycoprotein OS=Mus musculus GN=Lrg1 PE=1 SV=1 - [Q91XL1_MOUSE]	Lrg1
23.5869	24.7286	23.9043	23.8191	25.6513	24.48	36.33	20	20	0.414758	-0.576879	Q8BH35	Complement component C8 beta chain OS=Mus musculus GN=C8b PE=1 SV=1 - [CO8B_MOUSE]	C8b
23.6209	23.632	23.0443		23.7695	23.654	35.15	25	25	0.44384	1.62453	D3YXF5	Oxidation resistance protein 1 OS=Mus musculus GN=C7 PE=1 SV=2 - [D3YXF5_MOUSE]	C7
27.2625	26.4754	27.5389	26.976	27.2891	25.7129	70.1	7	7	0.49521	0.432915	Q9Z121	C-C motif chemokine 8 OS=Mus musculus GN=Ccl8 PE=3 SV=1 - [CCL8_MOUSE]	Ccl8
22.7715		23.3239		22.9116		3.78	2	2	0.503467	1.72794	P53690	Matrix metalloproteinase-14 OS=Mus musculus GN=Mmp14 PE=2 SV=3 - [MMP14_MOUSE]	Mmp14
21.1886	23.7594	23.4923	23.7695	23.1063	23.0608	35.27			0.587828	-0.498803	Q9WVF5	Epidermal growth factor receptor OS=Mus musculus GN=Egfr PE=1 SV=1 - [Q9WVF5_MOUSE]	Egfr
25.0148	26.976	26.3877	26.5448	26.5624	26.2372	82.47	9	9	0.614605	-0.321966	P08228	Superoxide dismutase [Cu-Zn] OS=Mus musculus GN=Sod1 PE=1 SV=2 - [SODC_MOUSE]	Sod1
25.065	25.2535	25.8647	25.3745	25.2856	25.945	49.12	5	5	0.680826	-0.140668	Q99P87	Resistin OS=Mus musculus GN=Retn PE=1 SV=1 - [RETN_MOUSE]	Retn
32.3542	34.7702	33.5754	33.1753	32.9557	33.6088	95.24	33	51	0.681117	0.319969	A8DUK4	Beta-globin OS=Mus musculus GN=Hbbt1 PE=1 SV=1 - [A8DUK4_MOUSE]	Hbbt1
25.9716	27.2891	27.2891	26.8504	27.6595	26.632	54.68	38	38	0.73279	-0.197368	Q8K182	Complement component C8 alpha chain OS=Mus musculus GN=C8a PE=1 SV=1 - [CO8A_MOUSE]	C8a
	23.6431		21.3962			59.52	8	8	0.750165	0.748942	Q9DAC2	Complement component 8, gamma subunit, isoform CRA_b OS=Mus musculus GN=C8g PE=1 SV=1 - [Q9DAC2_MOUSE]	C8g
24.1719	25.0567	24.989	24.4298	25.0105	24.4488	10.68	2	2	0.765059	0.109481	D3Z4N4	Insulin-like growth factor II (Fragment) OS=Mus musculus GN=Igf2 PE=1 SV=2 - [D3Z4N4_MOUSE]	Igf2
26.5522	27.1604	27.2445	26.6458	27.3992	27.1795	55.17	6	6	0.789508	-0.0891641	P21570	Angiogenin OS=Mus musculus GN=Ang PE=1 SV=1 - [ANGI_MOUSE]	Ang
33.1857	33.1529	32.7006	33.2478	32.4967	33.5641	61.36	23	23	0.811752	-0.0898272	P34928	Apolipoprotein C-I OS=Mus musculus GN=Apoc1 PE=1 SV=1 - [APOC1_MOUSE]	Apoc1
	22.9951		20.0691	22.4676		26.14	17	17	0.819299	-0.513874	Q91X70	Complement component 6 OS=Mus musculus GN=C6 PE=1 SV=1 - [Q91X70_MOUSE]	C6
31.4532	34.3101	32.4823	32.7393	32.4751	32.499	72.79	1	19	0.843011	0.177387	P02089	Hemoglobin subunit beta-2 OS=Mus musculus GN=Hbb-b2 PE=1 SV=2 - [HBB2_MOUSE]	Hbb-b2
27.6865	29.4314	29.7211	28.7958	29.7645	28.7292	84.43	17	24	0.844593	-0.150157	P05366	Serum amyloid A-1 protein OS=Mus musculus GN=Saa1 PE=1 SV=2 - [SAA1_MOUSE]	Saa1
35.0017	36.4365	35.4334	36.1377	34.8375	35.5922	100	87	87	0.867014	0.101396	Q91VB8	Alpha globin 1 OS=Mus musculus GN=Hba-a1 PE=1 SV=1 - [Q91VB8_MOUSE]	Hba-a1
24.6153	24.8997	26.2661	24.6757	25.5983	25.2058	53.08	9	9	0.869996	0.100368	P31532	Serum amyloid A-4 protein OS=Mus musculus GN=Saa4 PE=1 SV=2 - [SAA4_MOUSE]	Saa4
23.4676	26.6865	25.7871	25.8457	24.7182	24.8576	54.41	9	9	0.873668	0.17325	P13634	Carbonic anhydrase 1 OS=Mus musculus GN=Ca1 PE=1 SV=4 - [CAH1_MOUSE]	Ca1
25.3443	28.0711	27.1795	27.3745	26.0547	26.7771	60.19	11	11	0.891135	0.12958	Q923D2	Flavin reductase (NADPH) OS=Mus musculus GN=Blvrb PE=1 SV=3 - [BLVRB_MOUSE]	Blvrb
	23.2535		22.3936			9.83	5	5	0.906142	0.286625	P49182	Heparin cofactor 2 OS=Mus musculus GN=Serpind1 PE=1 SV=1 - [HEP2_MOUSE]	Serpind1
28.6075	28.7518	28.877	28.7676	28.6004	28.9089	66.27	9	11	0.914393	-0.0135454	Q9EQ21	Hepcidin OS=Mus musculus GN=Hamp PE=2 SV=1 - [HEPC_MOUSE]	Hamp
	24.275	22.58	23.0575	21.4324	21.0359	17.39	3	3	0.915252	-0.223605	Q64339	Ubiquitin-like protein ISG15 OS=Mus musculus GN=Isg15 PE=1 SV=4 - [ISG15_MOUSE]	Isg15
26.7895	28.6458	29.1386	27.5389	29.003	27.9428	69.67	13	17	0.973387	0.02974	P05367	Serum amyloid A-2 protein OS=Mus musculus GN=Saa2 PE=1 SV=1 - [SAA2_MOUSE]	Saa2
						46.72	6	6	1	0	O09107	Insulin-like 3 OS=Mus musculus GN=Insl3 PE=1 SV=2 - [INSL3_MOUSE]	Insl3
						19.34	2	3	1	0	Q5FW60	Major urinary protein 20 OS=Mus musculus GN=Mup20 PE=1 SV=1 - [MUP20_MOUSE]	Mup20
27.141	27.1984	26.8019	26.239	25.7569	26.3118	49.06	2	46	0.0114909	0.944551	G3X9T8	Ceruloplasmin OS=Mus musculus GN=Cp PE=1 SV=1 - [G3X9T8_MOUSE]	Cp
27.0608	27.0401	26.6865	26.239	25.6865	26.1661	49.1	1	45	0.0132048	0.8986	Q61147	Ceruloplasmin OS=Mus musculus GN=Cp PE=1 SV=2 - [CERU_MOUSE]	Cp
25.2499	25.5075	25.902	26.4202	26.632	26.1623	23.08	2	2	0.0217361	-0.851732	P19788	Matrix Gla protein OS=Mus musculus GN=Mgp PE=3 SV=1 - [MGP_MOUSE]	Mgp
29.6198	30.0737	29.94	29.4334	29.3787	29.4073	0.62	1	1	0.0254263	0.471377	A2AP58	Protein Sptbn5 (Fragment) OS=Mus musculus GN=Sptbn5 PE=1 SV=1 - [A2AP58_MOUSE]	Sptbn5
27.5014	27.4473	26.8858	26.673	25.9338	26.3477	47.7	28	28	0.0298626	0.959956	O89020	Afamin OS=Mus musculus GN=Afm PE=1 SV=2 - [AFAM_MOUSE]	Afm
26.6595	26.9977	26.604	25.2714	25.8552	26.3031	20.07	15	15	0.0431695	0.9438	O70362	Phosphatidylinositol-glycan-specific phospholipase D OS=Mus musculus GN=Gpld1 PE=1 SV=1 - [PHLD_MOUSE]	Gpld1
34.5062	34.5002	34.5866	34.8974	35.4581	34.8516	72.75	87	87	0.0523746	-0.537975	P29699	Alpha-2-HS-glycoprotein OS=Mus musculus GN=Ahsg PE=1 SV=1 - [FETUA_MOUSE]	Ahsg
32.5273	32.5273	31.8534	31.3033	31.7573	31.9505	79.8	21	21	0.0990155	0.632289	A0A0R4J1N3	Apolipoprotein C-III OS=Mus musculus GN=Apoc3 PE=1 SV=1 - [A0A0R4J1N3_MOUSE]	Apoc3
31.8157	32.4184	32.0084	31.8195	31.6242	31.5934	30.13	23	23	0.103601	0.401815	P29788	Vitronectin OS=Mus musculus GN=Vtn PE=1 SV=2 - [VTNC_MOUSE]	Vtn
26.6865	28.141	27.6998	26.4008	26.204	26.9089	25.2	6	6	0.104017	1.00454	Q02105	Complement C1q subcomponent subunit C OS=Mus musculus GN=C1qc PE=1 SV=2 - [C1QC_MOUSE]	C1qc
26.0464			25.8093	26.9089	26.1642	1.33	1	1	0.10635	-5.61201	P24270	Catalase OS=Mus musculus GN=Cat PE=1 SV=4 - [CATA_MOUSE]	Cat
28.4823	29.0057	28.5754	28.1507	27.6865	28.4785	44.99	25	25	0.106538	0.582598	Q07456	Protein AMBP OS=Mus musculus GN=Ambp PE=1 SV=2 - [AMBP_MOUSE]	Ambp
28.1065	27.8019	28.0608	27.8142	27.3494	27.7518	46.8	9	9	0.113322	0.351301	Q8K1I3	Secreted phosphoprotein 24 OS=Mus musculus GN=Spp2 PE=1 SV=2 - [SPP24_MOUSE]	Spp2
27.3828	28.0453	26.6998		27.3745		7.14	3	3	0.1181	6.25111	O89051	Integral membrane protein 2B OS=Mus musculus GN=Itm2b PE=1 SV=1 - [ITM2B_MOUSE]	Itm2b
22.2096	24.4362	23.0918	23.0393			7.31	2	2	0.11867	3.56611	P00920	Carbonic anhydrase 2 OS=Mus musculus GN=Ca2 PE=1 SV=4 - [CAH2_MOUSE]	Ca2
29.9677	30.1239	30.4727	30.0349	29.0813	29.5898	51.81	22	33	0.119193	0.619439	P23953	Carboxylesterase 1C OS=Mus musculus GN=Ces1c PE=1 SV=4 - [EST1C_MOUSE]	Ces1c
				24.1871	22.928	1.34	1	1	0.121196	-3.70501	Q91VH2	Sorting nexin-9 OS=Mus musculus GN=Snx9 PE=1 SV=1 - [SNX9_MOUSE]	Snx9
			21.8423	22.8969		9.21	2	2	0.121876	-2.91306	P05125	Natriuretic peptides A OS=Mus musculus GN=Nppa PE=1 SV=2 - [ANF_MOUSE]	Nppa
			27.1214		24.7492	5.59	1	1	0.124927	-5.29019	A2AUS1	Zinc finger and BTB domain-containing protein 43 (Fragment) OS=Mus musculus GN=Zbtb43 PE=1 SV=7 - [A2AUS1_MOUSE]	Zbtb43
26.2535	26.7645	26.1946	26.2661	25.5433	24.9361	37.05	10	10	0.125014	0.822364	O09164	Extracellular superoxide dismutase [Cu-Zn] OS=Mus musculus GN=Sod3 PE=1 SV=1 - [SODE_MOUSE]	Sod3
21.8764	23.2678					70.97	3	3	0.125244	3.04809	Q3V2D2	Uncharacterized protein C5orf46 homolog OS=Mus musculus GN=Gm94 PE=3 SV=1 - [CE046_MOUSE]	Gm94
24.002	26.7895					0.99	1	1	0.130048	4.9305	Q03146	Epithelial discoidin domain-containing receptor 1 OS=Mus musculus GN=Ddr1 PE=2 SV=2 - [DDR1_MOUSE]	Ddr1
25.217	25.8312	25.9517	25.4105	25.1719	24.895	1.45	1	1	0.13542	0.507483	Q9Z1T2	Thrombospondin-4 OS=Mus musculus GN=Thbs4 PE=1 SV=1 - [TSP4_MOUSE]	Thbs4
26.7518	24.7995	24.7645	23.5165	23.8481		16.6	9	9	0.143071	3.65036	Q19LI2	Alpha-1B-glycoprotein OS=Mus musculus GN=A1bg PE=1 SV=1 - [A1BG_MOUSE]	A1bg
26.4202	26.4908	26.3959	24.0772	26.2077	25.5841	78.16	10	10	0.144494	1.14596	P31786	Acyl-CoA-binding protein OS=Mus musculus GN=Dbi PE=1 SV=2 - [ACBP_MOUSE]	Dbi
24.4862	25.0772	24.0359	23.7389	23.867	24.2096	17.55	4	4	0.148381	0.594601	D3Z799	alpha-1,2-Mannosidase OS=Mus musculus GN=Man1a PE=1 SV=1 - [D3Z799_MOUSE]	Man1a
28.5754	25.4831	26.1507	27.6798	28.995	29.1015	61.9	10	10	0.150376	-1.85566	Q9Z126	Platelet factor 4 OS=Mus musculus GN=Pf4 PE=1 SV=1 - [PLF4_MOUSE]	Pf4
24.3511	24.7286	24.7645	24.2244	24.3778	23.1886	7.26	4	4	0.159121	0.684464	E9PZ00	Prosaposin OS=Mus musculus GN=Psap PE=1 SV=1 - [E9PZ00_MOUSE]	Psap
25.3679	25.4041	26.3695	25.9933	27.217	26.3811	48	6	6	0.169406	-0.816666	P20065	Thymosin beta-4 OS=Mus musculus GN=Tmsb4x PE=1 SV=1 - [TYB4_MOUSE]	Tmsb4x
29.2445	29.5014	29.2847	29.158	28.6285	29.2239	53.28	17		0.17188	0.340062	P41317	Mannose-binding protein C OS=Mus musculus GN=Mbl2 PE=1 SV=2 - [MBL2_MOUSE]	Mbl2
26.7771	27.4707	27.141	26.604	27.0505	26.1154	38.95	8	8	0.183769	0.539618	Q9Z1R3	Apolipoprotein M OS=Mus musculus GN=Apom PE=1 SV=1 - [APOM_MOUSE]	Apom
33.2478	33.6198	33.3698	33.2019	33.2759	33.2336	67.09	140	144	0.191014	0.175383	Q61838	Pregnancy zone protein OS=Mus musculus GN=Pzp PE=1 SV=3 - [PZP_MOUSE]	Pzp
	24.5165		23.7594	23.1047	23.867	10.77	1	3	0.194199	-3.40486	P01899	H-2 class I histocompatibility antigen, D-B alpha chain OS=Mus musculus GN=H2-D1 PE=1 SV=2 - [HA11_MOUSE]	H2-D1
26.7771	27.2979	27.2262	26.3778	26.8741	26.9316	9.49	5	5	0.195114	0.372555	P12804	Fibroleukin OS=Mus musculus GN=Fgl2 PE=1 SV=1 - [FGL2_MOUSE]	Fgl2
26.0547		25.9406	26.6181	30.2647	26.0338	8.13	1	1	0.221448	-4.30713	Q9Z1R9	MCG124046 OS=Mus musculus GN=Prss1 PE=1 SV=1 - [Q9Z1R9_MOUSE]	Prss1
24.5045	22.4996	23.7695	23.4298	26.441	25.5165	15.16	7	8	0.222519	-1.53791	Q9R098	Hepatocyte growth factor activator OS=Mus musculus GN=Hgfac PE=1 SV=1 - [HGFA_MOUSE]	Hgfac
23.2821	23.654	23.976		24.9271		55.56	5	5	0.224333	3.32834	P26883	Peptidyl-prolyl cis-trans isomerase FKBP1A OS=Mus musculus GN=Fkbp1a PE=1 SV=2 - [FKB1A_MOUSE]	Fkbp1a
25.8409	26.7129	25.5225	26.673	26.3861	26.5898	7.17	4	4	0.22523	-0.52419	P33587	Vitamin K-dependent protein C OS=Mus musculus GN=Proc PE=1 SV=2 - [PROC_MOUSE]	Proc
33.2062	32.0217	32.3542	33.0398	32.9259	33.1529	3.39	1	5	0.226613	-0.512155	Q6GQT1	Alpha-2-macroglobulin-P OS=Mus musculus GN=A2m PE=2 SV=2 - [A2MG_MOUSE]	A2m
24.7846	25.5841	25.2133	24.3712	24.9628	24.976	38.62	10	10	0.237077	0.423982	Q9QUM9	Proteasome subunit alpha type-6 OS=Mus musculus GN=Psma6 PE=1 SV=1 - [PSA6_MOUSE]	Psma6
24.3376	25.3612	25.1908	25.5195	25.5638	25.2058	80.91	9	9	0.237431	-0.466537	P32848	Parvalbumin alpha OS=Mus musculus GN=Pvalb PE=1 SV=3 - [PRVA_MOUSE]	Pvalb
31.7927	32.0316	31.7692	31.7047	31.6198	31.8347	85.29	73	73	0.238471	0.144733	P21614	Vitamin D-binding protein OS=Mus musculus GN=Gc PE=1 SV=2 - [VTDB_MOUSE]	Gc
36.008	35.0832	34.8233	33.8883	35.1901	34.6735	64.01	171	173	0.239399	0.720877	E9PV24	Fibrinogen alpha chain OS=Mus musculus GN=Fga PE=1 SV=1 - [FIBA_MOUSE]	Fga
24.0772	25.2856	24.6153	23.7594	23.6649	24.6376	16.95	1	4	0.24316	0.63875	Q8HWB2	Protein H2-Q4 OS=Mus musculus GN=H2-Q4 PE=1 SV=1 - [Q8HWB2_MOUSE]	H2-Q4
28.0557	28.4746	28.5754	27.6181	28.4976	27.6663	83.12	6	6	0.248339	0.441248	P63254	Cysteine-rich protein 1 OS=Mus musculus GN=Crip1 PE=1 SV=2 - [CRIP1_MOUSE]	Crip1
25.4614	25.7286	25.3844	25.1449	26.9869	26.8019	38.71	3	3	0.256652	-0.786434	Q91VW3	SH3 domain-binding glutamic acid-rich-like protein 3 OS=Mus musculus GN=Sh3bgrl3 PE=1 SV=1 - [SH3L3_MOUSE]	Sh3bgrl3
	24.7441	24.5225	25.019	25.2354	25.7312	36.16	11	11	0.260993	-2.90632	Q07079	Insulin-like growth factor-binding protein 5 OS=Mus musculus GN=Igfbp5 PE=1 SV=1 - [IBP5_MOUSE]	Igfbp5
27.0296	25.1095	24.8191		25.7695	23.7286	6.15	5	5	0.263634	3.15336	Q8BH61	Coagulation factor XIII A chain OS=Mus musculus GN=F13a1 PE=1 SV=3 - [F13A_MOUSE]	F13a1
23.2678	24.9406	24.1565	23.0224		23.9316	39.46	9	9	0.264817	2.47032	P17751	Triosephosphate isomerase OS=Mus musculus GN=Tpi1 PE=1 SV=4 - [TPIS_MOUSE]	Tpi1
23.2066	24.6757	24.1253	23.7389		23.1222	17.82	12	12	0.271407	2.38218	Q8CG16	Complement C1r-A subcomponent OS=Mus musculus GN=C1ra PE=1 SV=1 - [C1RA_MOUSE]	C1ra
29.5934	29.5518	29.1866	28.7486	29.2308	29.4374	57.31	49	49	0.27529	0.305009	P13020	Gelsolin OS=Mus musculus GN=Gsn PE=1 SV=3 - [GELS_MOUSE]	Gsn
24.0772	25.8069	24.9539	24.417	23.2081	24.6918	18.85	17	17	0.281701	0.840396	Q61702	Inter-alpha-trypsin inhibitor heavy chain H1 OS=Mus musculus GN=Itih1 PE=1 SV=2 - [ITIH1_MOUSE]	Itih1
26.2225	26.5135	25.3975	25.5105	24.4425	26.0359	23.89	7	7	0.282178	0.714877	Q60994	Adiponectin OS=Mus musculus GN=Adipoq PE=1 SV=2 - [ADIPO_MOUSE]	Adipoq
23.0724	24.945		21.2821			1.42	2	2	0.282248	2.91177	B5THE2	Maltase-glucoamylase OS=Mus musculus GN=Mgam PE=1 SV=1 - [B5THE2_MOUSE]	Mgam
27.2714	28.8445	28.604	28.4032	28.9344	29.6198	38.29	11	11	0.283619	-0.745859	P35230	Regenerating islet-derived protein 3-beta OS=Mus musculus GN=Reg3b PE=1 SV=1 - [REG3B_MOUSE]	Reg3b
30.1842	30.4334	30.0864	29.9117	29.8608	30.2979	48.76	32	32	0.287699	0.211199	Q9ESB3	Histidine-rich glycoprotein OS=Mus musculus GN=Hrg PE=1 SV=2 - [HRG_MOUSE]	Hrg
23.8481	24.6209	25.3205	23.7182		24.4362	31.82	2	2	0.288311	2.545	Q6ZWY8	Thymosin beta-10 OS=Mus musculus GN=Tmsb10 PE=1 SV=3 - [TYB10_MOUSE]	Tmsb10
25.5725	26.4846	26.1194	25.0233	25.8811	25.8599	10.73	6	7	0.291068	0.470754	P20152	Vimentin OS=Mus musculus GN=Vim PE=1 SV=3 - [VIME_MOUSE]	Vim
27.019	28.249	27.1115	27.5898	22.9225	26.5898	20.33	5	8	0.298314	1.75913	G3X8T9	Serine (Or cysteine) peptidase inhibitor, clade A, member 3N, isoform CRA_a OS=Mus musculus GN=Serpina3n PE=1 SV=1 - [G3X8T9_MOUSE]	Serpina3n
26.5667	26.8858	23.9406	26.4938	27.4234	26.9316	33.33	1	3	0.301139	-1.15191	A0A087WSE0	Alpha-1-antitrypsin 1-2 (Fragment) OS=Mus musculus GN=Serpina1b PE=4 SV=1 - [A0A087WSE0_MOUSE]	Serpina1b
30.3303	30.7613	30.3303	30.0608	30.393	30.341	46.45	31	31	0.302724	0.209019	P32261	Antithrombin-III OS=Mus musculus GN=Serpinc1 PE=1 SV=1 - [ANT3_MOUSE]	Serpinc1
23.2961	23.4923	24.2096	22.7533		23.9134	42.86	2	2	0.313088	2.11043	Q04646	Sodium/potassium-transporting ATPase subunit gamma OS=Mus musculus GN=Fxyd2 PE=1 SV=2 - [ATNG_MOUSE]	Fxyd2
24.4862	25.1527	25.2785	24.7077	26.2625	25.7338	17.24	2	2	0.314696	-0.595521	E9Q2Z4	Protein Gm16494 OS=Mus musculus GN=Gm16494 PE=4 SV=1 - [E9Q2Z4_MOUSE]	Gm16494
28.8712	32.6285	32.1574	32.6066	32.4799	32.635	79.59	80	80	0.315878	-1.35484	Q8VCM7	Fibrinogen gamma chain OS=Mus musculus GN=Fgg PE=1 SV=1 - [FIBG_MOUSE]	Fgg
27.9146	28.8081	28.5826	28.1361	29.4134	29.5628	63.75	8	8	0.3162	-0.602328	P09036	Serine protease inhibitor Kazal-type 1 OS=Mus musculus GN=Spink1 PE=1 SV=1 - [ISK1_MOUSE]	Spink1
	26.6181	26.8264		23.8576		4.39	3	3	0.332055	3.8623	P32020	Non-specific lipid-transfer protein OS=Mus musculus GN=Scp2 PE=1 SV=3 - [NLTP_MOUSE]	Scp2
26.6998	26.3975	27.341	26.7771	27.4629	27.341	17.07	27	29	0.336754	-0.380905	P11087	Collagen alpha-1(I) chain OS=Mus musculus GN=Col1a1 PE=1 SV=4 - [CO1A1_MOUSE]	Col1a1
23.976	23.8764	24.1871	23.8191	22.9298	24.1015	24.31	7	7	0.33826	0.396369	Q9CQW3	Vitamin K-dependent protein Z OS=Mus musculus GN=Proz PE=1 SV=1 - [PROZ_MOUSE]	Proz
26.6181	28.1747	27.8142	27.7195	27.9869	28.6458	22.92	4	4	0.346005	-0.581705	Q06318	Uteroglobin OS=Mus musculus GN=Scgb1a1 PE=1 SV=1 - [UTER_MOUSE]	Scgb1a1
26.8858	26.9539	26.8019	26.7895	25.9089	26.9202	55.17	33	33	0.347488	0.340995	P26262	Plasma kallikrein OS=Mus musculus GN=Klkb1 PE=1 SV=2 - [KLKB1_MOUSE]	Klkb1
25.1908	25.1449	24.4425	24.9043	21.4375	24.7594	25.41	10	10	0.349457	1.22573	Q9DBB9	Carboxypeptidase N subunit 2 OS=Mus musculus GN=Cpn2 PE=1 SV=2 - [CPN2_MOUSE]	Cpn2
24.5926	25.1055	25.1681	24.5105	25.1214		1.72	1	1	0.351004	2.41143	Q9R0G6	Cartilage oligomeric matrix protein OS=Mus musculus GN=Comp PE=1 SV=2 - [COMP_MOUSE]	Comp
23.7796	24.558	25.2996	24.5812	24.8858	26.5315	57.05	7	7	0.352064	-0.787072	Q9D1B1	Cystatin OS=Mus musculus GN=Cst6 PE=1 SV=1 - [Q9D1B1_MOUSE]	Cst6
29.4174	30.4334	29.7195	29.267	29.0737	29.9677	34.39	10	10	0.35827	0.420633	P14106	Complement C1q subcomponent subunit B OS=Mus musculus GN=C1qb PE=1 SV=2 - [C1QB_MOUSE]	C1qb
24.2463	24.9043	25.4298	24.3031	24.0105	24.918	4.3	3	3	0.359195	0.449573	Q62009	Periostin OS=Mus musculus GN=Postn PE=1 SV=2 - [POSTN_MOUSE]	Postn
29.203	29.4688	28.8294	29.1065		28.965	1.67	1	1	0.359416	3.80991	Q8CJ96	Ras association domain-containing protein 8 OS=Mus musculus GN=Rassf8 PE=2 SV=1 - [RASF8_MOUSE]	Rassf8
33.4334	31.7731	30.2647		30.0864	32.9206	5.81	2	2	0.359795	4.82142	Q8BY13	POU domain, class 6, transcription factor 2 OS=Mus musculus GN=Pou6f2 PE=2 SV=1 - [Q8BY13_MOUSE]	Pou6f2
36.7922	36.886	36.7428	36.9526	36.4702	36.5032	95.23	482	483	0.363831	0.164989	P07724	Serum albumin OS=Mus musculus GN=Alb PE=1 SV=3 - [ALBU_MOUSE]	Alb
24.5463	24.7077	24.7024	24.3578	25.1488	25.4923	26.36	14	14	0.364531	-0.347523	A0A0R4J0Q4	Lysyl oxidase homolog 1 OS=Mus musculus GN=Loxl1 PE=1 SV=1 - [A0A0R4J0Q4_MOUSE]	Loxl1
26.8858	27.3828	27.5609	26.7518	27.1115	27.217	48.02	11	11	0.36784	0.249758	P43025	Tetranectin OS=Mus musculus GN=Clec3b PE=1 SV=2 - [TETN_MOUSE]	Clec3b
26.604	27.8019	27.5969	27.5389	27.7325	27.8973	35.3			0.368911	-0.388629	F8WI14	Extracellular matrix protein 1 OS=Mus musculus GN=Ecm1 PE=1 SV=1 - [F8WI14_MOUSE]	Ecm1
24.275	23.8385	24.239	24.6865		23.4425	0.94	1	1	0.370456	2.07448	Q6F3F9	G-protein coupled receptor 126 OS=Mus musculus GN=Gpr126 PE=1 SV=1 - [GP126_MOUSE]	Gpr126
		23.1174		24.5285	25.1604	20.43	1	3	0.373504	-2.85715	E9QPZ2	Protein Gm15284 OS=Mus musculus GN=Gm15284 PE=1 SV=1 - [E9QPZ2_MOUSE]	Gm15284
		26.2979				3.07	1	1	0.373901	2.76596	P35487	Pyruvate dehydrogenase E1 component subunit alpha, testis-specific form, mitochondrial OS=Mus musculus GN=Pdha2 PE=1 SV=1 - [ODPAT_MOUSE]	Pdha2
				24.8481		1.52	1	1	0.373901	-2.28268	Q9WTK2	Chromodomain Y-like protein OS=Mus musculus GN=Cdyl PE=1 SV=1 - [CDYL_MOUSE]	Cdyl
23.0224						12.78	2	2	0.373901	1.67414	Q91X79	Chymotrypsin-like elastase family member 1 OS=Mus musculus GN=Cela1 PE=1 SV=1 - [CELA1_MOUSE]	Cela1
			25.1527			0.1	3	3	0.373901	-2.38422	E9Q8K5	Titin OS=Mus musculus GN=Ttn PE=1 SV=1 - [E9Q8K5_MOUSE]	Ttn
				21.7056		17.44	2	2	0.373901	-1.23519	Q9CQ19	Myosin regulatory light polypeptide 9 OS=Mus musculus GN=Myl9 PE=1 SV=3 - [MYL9_MOUSE]	Myl9
	23.7182					22.03	2	2	0.373901	1.90605	O35215	D-dopachrome decarboxylase OS=Mus musculus GN=Ddt PE=1 SV=3 - [DOPD_MOUSE]	Ddt
	23.3101					11.4	1	1	0.373901	1.77003	Q9JJU8	SH3 domain-binding glutamic acid-rich-like protein OS=Mus musculus GN=Sh3bgrl PE=1 SV=1 - [SH3L1_MOUSE]	Sh3bgrl
					24.5983	1.58	1	1	0.373901	-2.19944	Q32M21	Gasdermin-A2 OS=Mus musculus GN=Gsdma2 PE=2 SV=1 - [GSDA2_MOUSE]	Gsdma2
		25.2571				17.54	4	4	0.373901	2.41903	A0A0J9YUD8	High mobility group protein B1 OS=Mus musculus GN=Hmgb1 PE=1 SV=1 - [A0A0J9YUD8_MOUSE]	Hmgb1
	23.6096					22.95	2	2	0.373901	1.86988	P51670	C-C motif chemokine 9 OS=Mus musculus GN=Ccl9 PE=1 SV=1 - [CCL9_MOUSE]	Ccl9
					23.1871	3.62	4	4	0.373901	-1.72902	A0A0R4IZW5	Cadherin 1, isoform CRA_b OS=Mus musculus GN=Cdh1 PE=1 SV=1 - [A0A0R4IZW5_MOUSE]	Cdh1
				21.7796		10.73	2	2	0.373901	-1.25986	Q8K558	Trem-like transcript 1 protein OS=Mus musculus GN=Treml1 PE=1 SV=2 - [TRML1_MOUSE]	Treml1
24.9672						40.15	5	5	0.373901	2.3224	P12399	Protein CTLA-2-alpha OS=Mus musculus GN=Ctla2a PE=2 SV=2 - [CTL2A_MOUSE]	Ctla2a
					22.265	6.25	4	4	0.373901	-1.42166	Q32ME9	Desmocollin 1 OS=Mus musculus GN=Dsc1 PE=1 SV=1 - [Q32ME9_MOUSE]	Dsc1
			23.1222			8.05	3	3	0.373901	-1.70739	Q8C1C1	Proactivator polypeptide-like 1 OS=Mus musculus GN=Psapl1 PE=1 SV=2 - [SAPL1_MOUSE]	Psapl1
					21.9061	5.45	2	2	0.373901	-1.30203	Q8C850	Scavenger receptor class A member 3 OS=Mus musculus GN=Scara3 PE=2 SV=1 - [SCAR3_MOUSE]	Scara3
					24.2244	18.4	3	3	0.373901	-2.07478	Q9D3H2	Odorant-binding protein 1a OS=Mus musculus GN=Obp1a PE=1 SV=2 - [OBP1A_MOUSE]	Obp1a
		27.9372				7.14	1	1	0.373901	3.3124	A0A0J9YTY5	Syntaxin-18 (Fragment) OS=Mus musculus GN=Stx18 PE=1 SV=2 - [A0A0J9YTY5_MOUSE]	Stx18
				22.9225		4.19	1	1	0.373901	-1.64084	O08692	Neutrophilic granule protein OS=Mus musculus GN=Ngp PE=1 SV=1 - [NGP_MOUSE]	Ngp
26.0752						1.53	1	1	0.373901	2.69174	A2AF73	Protein Gm595 OS=Mus musculus GN=Gm595 PE=4 SV=1 - [A2AF73_MOUSE]	Gm595
					21.8307	8.49	2	2	0.373901	-1.27691	Q9CQD7	phospholipase A2 inhibitor and Ly6/PLAUR domain-containing protein OS=Mus musculus GN=Pinlyp PE=2 SV=1 - [PINLY_MOUSE]	Pinlyp
					22.7715	16.11	2	2	0.373901	-1.59051	P00683	Ribonuclease pancreatic OS=Mus musculus GN=Rnase1 PE=1 SV=2 - [RNAS1_MOUSE]	Rnase1
				25.6458		4.05	1	1	0.373901	-2.5486	P47911	60S ribosomal protein L6 OS=Mus musculus GN=Rpl6 PE=1 SV=3 - [RL6_MOUSE]	Rpl6
			21.4676			15.16	4	4	0.373901	-1.15587	P70195	Proteasome subunit beta type-7 OS=Mus musculus GN=Psmb7 PE=1 SV=1 - [PSB7_MOUSE]	Psmb7
		23.1079				9.16	2	2	0.373901	1.70263	O35955	Proteasome subunit beta type-10 OS=Mus musculus GN=Psmb10 PE=1 SV=1 - [PSB10_MOUSE]	Psmb10
22.3017	23.9495		21.7715			50	6	6	0.376675	2.1599	P04247	Myoglobin OS=Mus musculus GN=Mb PE=1 SV=3 - [MYG_MOUSE]	Mb
26.239	26.4105	25.9225		26.143	26.3118	3.46	1	1	0.380335	2.70576	D3Z3D6	DNA-directed RNA polymerases I and III subunit RPAC1 OS=Mus musculus GN=Polr1c PE=1 SV=1 - [D3Z3D6_MOUSE]	Polr1c
28.258	28.509	28.2847	28.0965	28.5315	27.6181	34.58	20	28	0.384887	0.268562	E9Q8B5	Protein Gm4788 OS=Mus musculus GN=Gm4788 PE=1 SV=1 - [E9Q8B5_MOUSE]	Gm4788
23.8481	23.6431	24.0526	23.6096		24.1719	12.57	5	5	0.385607	1.92072	Q3V1J8	Hyaluronan-binding protein 2 OS=Mus musculus GN=Habp2 PE=1 SV=1 - [Q3V1J8_MOUSE]	Habp2
29.6981	32.7109	32.3956	32.3854	32.4507	32.7413	79.42	78	78	0.3912	-0.924276	Q8K0E8	Fibrinogen beta chain OS=Mus musculus GN=Fgb PE=1 SV=1 - [FIBB_MOUSE]	Fgb
28.1459	27.7518	27.3828	27.6527	27.5536	27.4073	29.86	52	52	0.391482	0.222274	P01029	Complement C4-B OS=Mus musculus GN=C4b PE=1 SV=3 - [CO4B_MOUSE]	C4b
28.5499	28.7708	28.5898	28.6931	28.1507	28.5609	39	7	8	0.394479	0.168575	P03953	Complement factor D OS=Mus musculus GN=Cfd PE=1 SV=1 - [CFAD_MOUSE]	Cfd
24.8044	25.4457	25.8694	24.8433	26.1214		1.49	1	1	0.400948	2.38494	Q99L88	Beta-1-syntrophin OS=Mus musculus GN=Sntb1 PE=1 SV=4 - [SNTB1_MOUSE]	Sntb1
33.1161	34.0348	34.6469		34.8516	33.933	0.6	2	4	0.413458	5.00445	Q3KNY0	Immunoglobulin-like and fibronectin type III domain-containing protein 1 OS=Mus musculus GN=Igfn1 PE=1 SV=3 - [IGFN1_MOUSE]	Igfn1
	25.705		23.48	22.2564	23.0241	50.38	5	6	0.415718	-2.35182	A0A140T8V1	Protein Fabp3-ps1 OS=Mus musculus GN=Fabp3-ps1 PE=3 SV=1 - [A0A140T8V1_MOUSE]	Fabp3-ps1
24.0691	25.5315	23.5045	24.5344	25.2426	25.0691	41.21	1	11	0.416092	-0.580383	Q9CPQ9	Fructose-bisphosphate aldolase OS=Mus musculus GN=Aldoart1 PE=1 SV=1 - [Q9CPQ9_MOUSE]	Aldoart1
23.8858	23.6096	23.7182		23.7594	24.1015	1.56	1	1	0.418668	1.78423	P98064	Mannan-binding lectin serine protease 1 OS=Mus musculus GN=Masp1 PE=1 SV=2 - [MASP1_MOUSE]	Masp1
24.4298	19.8484	25.3745	25.2021	25.3307	23.867	61.9	2	2	0.421735	-1.58237	Q8BTE6	Protein Wfdc21 OS=Mus musculus GN=Wfdc21 PE=2 SV=1 - [WFD21_MOUSE]	Wfdc21
28.4512	23.9043	27.4707	22.6141	24.3443	27.524	12.62		20	0.422182	1.78123	P06684	Complement C5 OS=Mus musculus GN=C5 PE=1 SV=2 - [CO5_MOUSE]	C5
23.8764	24.5696	24.1795	23.9672	25.1055	24.5812	50.82	4	4	0.423944	-0.342768	P02802	Metallothionein-1 OS=Mus musculus GN=Mt1 PE=1 SV=1 - [MT1_MOUSE]	Mt1
	23.2535		24.9361		23.6649	14.81	3	3	0.424852	-2.44917	O09114	Prostaglandin-H2 D-isomerase OS=Mus musculus GN=Ptgds PE=1 SV=1 - [PTGDS_MOUSE]	Ptgds
34.3033	34.6253	34.5062	34.4209	34.581	34.8422	90.1	196	203	0.427294	-0.136466	Q921I1	Serotransferrin OS=Mus musculus GN=Tf PE=1 SV=1 - [TRFE_MOUSE]	Tf
25.4831	26.2553	26.509		26.6595	26.1604	14.47	1	1	0.430128	2.47583	Q5SSJ1	Activated macrophage/microglia WAP domain protein OS=Mus musculus GN=Wfdc17 PE=1 SV=1 - [Q5SSJ1_MOUSE]	Wfdc17
24.9539	25.5522		24.7543	24.4105	25.8019	92.65	5	5	0.430708	-2.15356	O08997	Copper transport protein ATOX1 OS=Mus musculus GN=Atox1 PE=1 SV=1 - [ATOX1_MOUSE]	Atox1
27.4862	28.3196	28.249	26.8973	28.1507	27.8081	68.24	15	15	0.43359	0.399516	Q8C7E4	Ribonuclease 4 OS=Mus musculus GN=Rnase4 PE=1 SV=1 - [Q8C7E4_MOUSE]	Rnase4
31.8347	30.9046	31.7849	31.7493	31.8756	31.6923	69.49	15	81	0.43761	-0.264355	P22599	Alpha-1-antitrypsin 1-2 OS=Mus musculus GN=Serpina1b PE=1 SV=2 - [A1AT2_MOUSE]	Serpina1b
	23.3101			23.7995	24.3376	38.78	3	3	0.445585	-2.27565	Q62426	Cystatin-B OS=Mus musculus GN=Cstb PE=1 SV=1 - [CYTB_MOUSE]	Cstb
23.3239	24.2891	24.6649		24.6431	24.1871	29.8	3	3	0.451562	1.81593	A0A0R4J0R8	Leukocyte cell-derived chemotaxin-2 OS=Mus musculus GN=Lect2 PE=1 SV=1 - [A0A0R4J0R8_MOUSE]	Lect2
29.5184	29.461	28.7292	29.9117	29.0965	29.5664	66.53	22	23	0.452177	-0.288642	P39039	Mannose-binding protein A OS=Mus musculus GN=Mbl1 PE=1 SV=1 - [MBL1_MOUSE]	Mbl1
24.4676	23.867	24.8904	24.1565	24.9539	21.5213	25.85	7	7	0.467877	0.86442	P10923	Osteopontin OS=Mus musculus GN=Spp1 PE=1 SV=1 - [OSTP_MOUSE]	Spp1
31.8309	30.8309	31.8004	31.717	31.8719	31.6756	64.89	15	75	0.467899	-0.267408	Q00897	Alpha-1-antitrypsin 1-4 OS=Mus musculus GN=Serpina1d PE=1 SV=1 - [A1AT4_MOUSE]	Serpina1d
25.6348	26.6998	26.2077	26.3545	24.3443	26.1604	37.81	6	6	0.473806	0.561005	P11352	Glutathione peroxidase 1 OS=Mus musculus GN=Gpx1 PE=1 SV=2 - [GPX1_MOUSE]	Gpx1
28.6389	28.1842	27.0505	28.9146	28.0243	28.2216	36.29	5	5	0.474515	-0.428935	Q61268	Apolipoprotein C-IV OS=Mus musculus GN=Apoc4 PE=1 SV=1 - [APOC4_MOUSE]	Apoc4
25.6595	28.3023	27.9539	27.7645	27.8916	28.2216	48.58	35	35	0.479785	-0.653979	Q07968	Coagulation factor XIII B chain OS=Mus musculus GN=F13b PE=1 SV=2 - [F13B_MOUSE]	F13b
24.5638	25.019		24.4862	23.8481	24.5463	2.52	2	2	0.481614	-1.76587	Q08761	Vitamin K-dependent protein S OS=Mus musculus GN=Pros1 PE=2 SV=1 - [PROS_MOUSE]	Pros1
		24.895		25.417	25.2643	1.36	1	1	0.48263	-2.59541	Q9DBQ7	Protein-associating with the carboxyl-terminal domain of ezrin OS=Mus musculus GN=Scyl3 PE=1 SV=3 - [PACE1_MOUSE]	Scyl3
25.5135	27.6798	26.1642	27.632	27.5682	26.0484	22.63	10	10	0.487117	-0.630373	P70274	Selenoprotein P OS=Mus musculus GN=Sepp1 PE=1 SV=3 - [SEPP1_MOUSE]	Sepp1
23.5869	24.1642	24.5983	23.9316	25.1449	24.317	14.42	10	10	0.493674	-0.348003	P06683	Complement component C9 OS=Mus musculus GN=C9 PE=1 SV=2 - [CO9_MOUSE]	C9
26.0296	26.8264	26.0854	27.189	26.3712	26.2589	68.9	13	13	0.494552	-0.292561	P17742	Peptidyl-prolyl cis-trans isomerase A OS=Mus musculus GN=Ppia PE=1 SV=2 - [PPIA_MOUSE]	Ppia
23.002	24.0691		23.5754	21.7876	24.2096	11.08	11	11	0.496103	-1.5005	P42703	Leukemia inhibitory factor receptor OS=Mus musculus GN=Lifr PE=1 SV=1 - [LIFR_MOUSE]	Lifr
26.9202	26.604	25.8433	25.1015	26.726	26.2481	65.91	12	13	0.497865	0.430651	P04117	Fatty acid-binding protein, adipocyte OS=Mus musculus GN=Fabp4 PE=1 SV=3 - [FABP4_MOUSE]	Fabp4
27.7958	28.2216	27.17	27.4862	27.7325	27.2262	24.42	20	20	0.505292	0.247501	Q61703	Inter-alpha-trypsin inhibitor heavy chain H2 OS=Mus musculus GN=Itih2 PE=1 SV=1 - [ITIH2_MOUSE]	Itih2
25.228	25.3031		25.1135			2.48	1	1	0.506122	2.47256	Q9CQA3	Succinate dehydrogenase [ubiquinone] iron-sulfur subunit, mitochondrial OS=Mus musculus GN=Sdhb PE=1 SV=1 - [SDHB_MOUSE]	Sdhb
30.9188	31.1483	31.2814	31.5844	31.325	30.9117	0.27	1	1	0.518365	-0.157511	Q3V1M1	Immunoglobulin superfamily member 10 OS=Mus musculus GN=Igsf10 PE=2 SV=2 - [IGS10_MOUSE]	Igsf10
24.976		26.2299	25.7129			15.63	1	1	0.529047	2.49763	A0A087WNS9	Lymphocyte antigen 6E (Fragment) OS=Mus musculus GN=Ly6e PE=1 SV=5 - [A0A087WNS9_MOUSE]	Ly6e
24.2463	24.7796				24.654	1.6	1	1	0.531834	2.12393	A2AKD7	Alpha-1-syntrophin OS=Mus musculus GN=Snta1 PE=1 SV=1 - [A2AKD7_MOUSE]	Snta1
23.7995	24.4105	24.7645	23.9847	24.9977	24.8576	56.6	5	5	0.533702	-0.288481	O09051	Guanylate cyclase activator 2B OS=Mus musculus GN=Guca2b PE=1 SV=2 - [GUC2B_MOUSE]	Guca2b
27.0505	26.275	27.3992	26.9202	27.9031	26.8504	14.07	21	22	0.542037	-0.316379	Q01149	Collagen alpha-2(I) chain OS=Mus musculus GN=Col1a2 PE=1 SV=2 - [CO1A2_MOUSE]	Col1a2
23.976	25.5315	23.5045	24.317	24.9134	25.0691	45.05	4	14	0.547425	-0.429197	P05064	Fructose-bisphosphate aldolase A OS=Mus musculus GN=Aldoa PE=1 SV=2 - [ALDOA_MOUSE]	Aldoa
24.1095	24.6153				24.6865	18.48	1	1	0.549105	2.01276	Q9Z239	Phospholemman OS=Mus musculus GN=Fxyd1 PE=1 SV=1 - [PLM_MOUSE]	Fxyd1
31.8682	31.08	31.8682	31.7493	31.901	31.6923	61.99	21	70	0.551392	-0.175379	Q00898	Alpha-1-antitrypsin 1-5 OS=Mus musculus GN=Serpina1e PE=1 SV=1 - [A1AT5_MOUSE]	Serpina1e
25.8457		26.7518		26.7518		2.91	1	1	0.551637	2.61522	Q8CD91	SPARC-related modular calcium-binding protein 2 OS=Mus musculus GN=Smoc2 PE=1 SV=1 - [SMOC2_MOUSE]	Smoc2
25.4551	25.239	26.0711	26.0505	25.6998	23.2317	15.34	4	4	0.553941	0.59443	P51910	Apolipoprotein D OS=Mus musculus GN=Apod PE=1 SV=1 - [APOD_MOUSE]	Apod
30.8004	31.3515	31.5389	30.4919	31.4967	31.0084	65.12	154	155	0.560798	0.231287	P01027	Complement C3 OS=Mus musculus GN=C3 PE=1 SV=3 - [CO3_MOUSE]	C3
29.3599	29.2935	29.3153	29.0914	29.8249	29.4551	73.95	39	40	0.56209	-0.134242	P08226	Apolipoprotein E OS=Mus musculus GN=Apoe PE=1 SV=2 - [APOE_MOUSE]	Apoe
	24.9089		24.1871	24.4425		3.31	1	1	0.574201	-1.90692	J3QN06	ATP-dependent (S)-NAD(P)H-hydrate dehydratase OS=Mus musculus GN=Carkd PE=1 SV=1 - [J3QN06_MOUSE]	Carkd
	22.9795		23.1426		21.9812	15.77	3	3	0.576627	-1.38144	Q9Z2U1	Proteasome subunit alpha type-5 OS=Mus musculus GN=Psma5 PE=1 SV=1 - [PSA5_MOUSE]	Psma5
26.2944	27.1984	26.976	26.726	26.7645	26.4598	33.24	10	10	0.581212	0.172813	Q61406	Complement factor H-related 1 OS=Mus musculus GN=Cfhr1 PE=1 SV=1 - [Q61406_MOUSE]	Cfhr1
25.8811		26.2625		26.9539		1.48	1	1	0.583158	2.39655	Q08857	Platelet glycoprotein 4 OS=Mus musculus GN=Cd36 PE=1 SV=2 - [CD36_MOUSE]	Cd36
23.3778	25.3273			25.0062		11.38	2	2	0.584958	1.89963	Q9QUK9	MCG15083 OS=Mus musculus GN=Try5 PE=1 SV=1 - [Q9QUK9_MOUSE]	Try5
25.3031	26.604	26.0254	26.1391	25.1488	25.8118	31.03	3	3	0.590927	0.277623	Q08423	Trefoil factor 1 OS=Mus musculus GN=Tff1 PE=2 SV=1 - [TFF1_MOUSE]	Tff1
29.0243	25.9338	23.9406	25.9847	25.48	24.7746	33.5	26	26	0.591041	0.886491	P19221	Prothrombin OS=Mus musculus GN=F2 PE=1 SV=1 - [THRB_MOUSE]	F2
24.2678	24.5754		25.3307	22.1015	23.4676	15.65	3	3	0.594008	-1.35219	F6QYZ5	Peptidase inhibitor 16 (Fragment) OS=Mus musculus GN=Pi16 PE=1 SV=1 - [F6QYZ5_MOUSE]	Pi16
	24.8576	23.2125	24.6264	21.2933	24.1642	43.03	5	5	0.594273	-1.33797	P43137	Lithostathine-1 OS=Mus musculus GN=Reg1 PE=1 SV=1 - [LIT1_MOUSE]	Reg1
23.8576	25.7945	24.3376	24.8288	25.8044	24.5344	41.76	9	10	0.603492	-0.392672	Q91Y97	Fructose-bisphosphate aldolase B OS=Mus musculus GN=Aldob PE=1 SV=3 - [ALDOB_MOUSE]	Aldob
29.3131	29.8534	29.2308	28.3494	29.5499	29.7096	34.43	66	66	0.607121	0.262759	B9EHT6	Fibronectin OS=Mus musculus GN=Fn1 PE=1 SV=1 - [B9EHT6_MOUSE]	Fn1
30.3196	30.9539	30.3515	30.5844	30.0084	30.5664	83.5	103	103	0.608539	0.155291	P20918	Plasminogen OS=Mus musculus GN=Plg PE=1 SV=3 - [PLMN_MOUSE]	Plg
22.714	22.5333	25.275	24.5404		24.1642	10.75	5	5	0.609185	1.27254	Q8VCS0	N-acetylmuramoyl-L-alanine amidase OS=Mus musculus GN=Pglyrp2 PE=1 SV=1 - [PGRP2_MOUSE]	Pglyrp2
		24.2317	24.4105	22.48		2.86	1	1	0.610452	-1.55295	A0A140LIG1	N-acetylglucosaminyl-phosphatidylinositol biosynthetic protein (Fragment) OS=Mus musculus GN=Piga PE=1 SV=1 - [A0A140LIG1_MOUSE]	Piga
24.4298	24.8433	25.4769	25.239	25.6403	24.5812	35.41	11	11	0.613979	-0.23683	P47877	Insulin-like growth factor-binding protein 2 OS=Mus musculus GN=Igfbp2 PE=2 SV=2 - [IBP2_MOUSE]	Igfbp2
	27.5754	24.8811	22.7244		24.3101	28.9	7	7	0.625469	1.80734	Q9R1P4	Proteasome subunit alpha type-1 OS=Mus musculus GN=Psma1 PE=1 SV=1 - [PSA1_MOUSE]	Psma1
	25.5195	24.6703	25.9271		18.805	29.57	4	4	0.627198	1.81928	P34884	Macrophage migration inhibitory factor OS=Mus musculus GN=Mif PE=1 SV=2 - [MIF_MOUSE]	Mif
25.632	26.141	22.5213	24.1253	25.7821	26.4738	18.31	11	11	0.628256	-0.695625	E9PVS1	Inter-alpha-trypsin inhibitor heavy chain H3 OS=Mus musculus GN=Itih3 PE=1 SV=1 - [E9PVS1_MOUSE]	Itih3
	23.6865	24.9803		25.5014		1.6	1	1	0.62877	1.72179	A2APL5	Excitatory amino acid transporter 2 OS=Mus musculus GN=Slc1a2 PE=1 SV=1 - [A2APL5_MOUSE]	Slc1a2
		25.2891		23.0459	25.341	9.94	3	3	0.629362	-1.69926	E9QLW8	Dermokine OS=Mus musculus GN=Dmkn PE=1 SV=1 - [E9QLW8_MOUSE]	Dmkn
	24.8044		23.7389		23.5869	19.82	5	5	0.636461	-1.50715	P16858	Glyceraldehyde-3-phosphate dehydrogenase OS=Mus musculus GN=Gapdh PE=1 SV=2 - [G3P_MOUSE]	Gapdh
20.8727		22.8633	22.5592			1.11	1	1	0.636564	1.05892	P98063	Bone morphogenetic protein 1 OS=Mus musculus GN=Bmp1 PE=1 SV=2 - [BMP1_MOUSE]	Bmp1
22.0886	23.5165	24.3443	24.1015		24.5344	30.83	4	4	0.643496	1.10452	P84444	C-C motif chemokine 21a OS=Mus musculus GN=Ccl21a PE=1 SV=1 - [CC21A_MOUSE]	Ccl21a
30.6714	26.5609	30.8608	30.6544	21.4923	30.8608	21.78	12	16	0.643539	1.6952	P08071	Lactotransferrin OS=Mus musculus GN=Ltf PE=1 SV=4 - [TRFL_MOUSE]	Ltf
35.3796	35.5209	35.3203	35.6088	35.327	35.4365	86.39	74	74	0.644129	-0.0505486	P07309	Transthyretin OS=Mus musculus GN=Ttr PE=1 SV=1 - [TTHY_MOUSE]	Ttr
24.2678	24.2607	24.4862	23.7995	24.9089	23.7389	23.53	5	5	0.650931	0.189156	Q60692	Proteasome subunit beta type-6 OS=Mus musculus GN=Psmb6 PE=1 SV=3 - [PSB6_MOUSE]	Psmb6
26.3342	26.3695	25.0359	26.2244	25.3307	25.4202	21.3	6	6	0.651501	0.254762	P51885	Lumican OS=Mus musculus GN=Lum PE=1 SV=2 - [LUM_MOUSE]	Lum
31.2759	31.2135	31.362	31.5481	31.2647	30.6629	72.75	54	54	0.660627	0.125218	Q01339	Beta-2-glycoprotein 1 OS=Mus musculus GN=Apoh PE=1 SV=1 - [APOH_MOUSE]	Apoh
27.3239	27.8203	27.217	28.4976	27.1312	27.3828	37.2	3	10	0.661385	-0.216825	P07361	Alpha-1-acid glycoprotein 2 OS=Mus musculus GN=Orm2 PE=1 SV=1 - [A1AG2_MOUSE]	Orm2
31.9505	31.1604	31.9153	31.7493	31.901	31.7453	65.13	6	74	0.663605	-0.123177	P07758	Alpha-1-antitrypsin 1-1 OS=Mus musculus GN=Serpina1a PE=1 SV=4 - [A1AT1_MOUSE]	Serpina1a
31.9505	31.1604	31.9153	31.7493	31.901	31.7453	70.46	7	83	0.663605	-0.123177	A0A0R4J0X5	Alpha-1-antitrypsin 1-3 OS=Mus musculus GN=Serpina1c PE=1 SV=1 - [A0A0R4J0X5_MOUSE]	Serpina1c
26.7895	27.5682	27.7958	26.7771	27.5536	27.2979	25.78	43	43	0.669748	0.174975	B8JJN0	Protein Gm20547 OS=Mus musculus GN=Gm20547 PE=3 SV=1 - [B8JJN0_MOUSE]	Gm20547
28.877	29.3044	29.0401	29.4274	28.5052	28.8916	50.67	37	37	0.676672	0.132442	Q06890	Clusterin OS=Mus musculus GN=Clu PE=1 SV=1 - [CLUS_MOUSE]	Clu
35.8562	35.9634	35.9241	35.7873	35.8906	35.9806	90.91	127	128	0.679782	0.0284462	Q00623	Apolipoprotein A-I OS=Mus musculus GN=Apoa1 PE=1 SV=2 - [APOA1_MOUSE]	Apoa1
22.9829	24.275	24.6264	23.9672	24.1015	23.0224	36.18	11	11	0.684199	0.26442	O70370	Cathepsin S OS=Mus musculus GN=Ctss PE=1 SV=2 - [CATS_MOUSE]	Ctss
28.1214	28.509	28.8142	28.2803	29.4649	28.2759	2.44	6	6	0.687165	-0.192153	E9Q0B5	Protein Fcgbp OS=Mus musculus GN=Fcgbp PE=1 SV=1 - [E9Q0B5_MOUSE]	Fcgbp
25.0526	25.4769	25.6125	25.7995	24.8093	25.0935	38.05	11	11	0.687962	0.146575	P10605	Cathepsin B OS=Mus musculus GN=Ctsb PE=1 SV=2 - [CATB_MOUSE]	Ctsb
36.327	36.3731	36.1146	36.1679	36.3016	36.5091	78.43	53	53	0.689593	-0.0546684	P09813	Apolipoprotein A-II OS=Mus musculus GN=Apoa2 PE=1 SV=2 - [APOA2_MOUSE]	Apoa2
29.3217	29.7755	29.5682	29.3494	29.7146	29.8519	57.43	5	10	0.696643	-0.0834961	P08905	Lysozyme C-2 OS=Mus musculus GN=Lyz2 PE=1 SV=2 - [LYZ2_MOUSE]	Lyz2
26.1234	26.7389	26.5389	27.4551	26.0629	26.4473	71.43	16	16	0.699354	-0.18804	P62897	Cytochrome c, somatic OS=Mus musculus GN=Cycs PE=1 SV=2 - [CYC_MOUSE]	Cycs
26.4057	27.8858	26.976	27.8385	26.604	26.0359	63.27	13	13	0.720439	0.263016	P46412	Glutathione peroxidase 3 OS=Mus musculus GN=Gpx3 PE=1 SV=2 - [GPX3_MOUSE]	Gpx3
23.9043	22.7975	25.0275	24.1795	26.5507		35.79	3	3	0.723059	0.999685	P86546	Osteocalcin OS=Mus musculus GN=Bglap PE=2 SV=1 - [OSTCN_MOUSE]	Bglap
25.7208	21.7796	26.2856	23.6096	25.4583	26.527	25.6	5	5	0.733851	-0.602992	P35455	Vasopressin-neurophysin 2-copeptin OS=Mus musculus GN=Avp PE=2 SV=1 - [NEU2_MOUSE]	Avp
31.6629	32.1146	32.4058	31.7373	32.0381	32.1453	66.09	76	76	0.74223	0.0875092	Q91X72	Hemopexin OS=Mus musculus GN=Hpx PE=1 SV=2 - [HEMO_MOUSE]	Hpx
31.4384	30.393	30.2308	30.8157	30.4823	30.341	66.09	6	7	0.74441	0.141061	P01642	Ig kappa chain V-V region L7 (Fragment) OS=Mus musculus GN=Gm10881 PE=1 SV=1 - [KV5A9_MOUSE]	Gm10881
29.4413	29.8264	29.6831	29.6629	29.6814	29.4746	66.29	71	87	0.752811	0.043972	P06909	Complement factor H OS=Mus musculus GN=Cfh PE=1 SV=2 - [CFAH_MOUSE]	Cfh
32.1422	32.4359	32.1544	32.1989	32.0832	32.6458	55.43	41	44	0.756871	-0.0651601	Q9DBD0	Inhibitor of carbonic anhydrase OS=Mus musculus GN=Ica PE=1 SV=1 - [ICA_MOUSE]	Ica
		25.0732		24.0105	21.9061	3.88	2	2	0.763515	-0.947817	Q8BND5	Sulfhydryl oxidase 1 OS=Mus musculus GN=Qsox1 PE=1 SV=1 - [QSOX1_MOUSE]	Qsox1
30.7613	30.8534	30.6881	30.5203	30.6458	30.995	81.09	26	26	0.768253	0.0472546	Q00724	Retinol-binding protein 4 OS=Mus musculus GN=Rbp4 PE=1 SV=2 - [RET4_MOUSE]	Rbp4
25.5135	26.8142	25.7286	26.3153	25.7492	26.3992	13.87	9	9	0.778533	-0.135774	Q91WP0	Mannan-binding lectin serine protease 2 OS=Mus musculus GN=Masp2 PE=1 SV=1 - [MASP2_MOUSE]	Masp2
33.8883	34.3236	34.3763	33.9677	34.3101	34.1453	82.35	24	24	0.77924	0.0550308	P01887	Beta-2-microglobulin OS=Mus musculus GN=B2m PE=1 SV=2 - [B2MG_MOUSE]	B2m
24.8191	26.239	24.9933	25.5926	24.275	25.6458	39.41	12	12	0.791052	0.179337	Q64726	Zinc-alpha-2-glycoprotein OS=Mus musculus GN=Azgp1 PE=1 SV=2 - [ZA2G_MOUSE]	Azgp1
27.4551	29.019	29.0737	27.8203	28.4862	28.7421	35.97	13	13	0.794443	0.166409	O88947	Coagulation factor X OS=Mus musculus GN=F10 PE=1 SV=1 - [FA10_MOUSE]	F10
23.9672	22.7776	25.0813		25.8142	25.7746	23.67	6	6	0.79474	0.74577	P98086	Complement C1q subcomponent subunit A OS=Mus musculus GN=C1qa PE=1 SV=2 - [C1QA_MOUSE]	C1qa
31.2703	31.6066	31.5296	31.7493	31.1544	31.3357	59.91	57	65	0.797587	0.0557365	A0A0R4J038	Kininogen-1 OS=Mus musculus GN=Kng1 PE=1 SV=1 - [A0A0R4J038_MOUSE]	Kng1
29.0583	29.2445	29.1628	29.2557	29.0634	29.0839	51.74	35	35	0.81061	0.0208295	Q61129	Complement factor I OS=Mus musculus GN=Cfi PE=1 SV=3 - [CFAI_MOUSE]	Cfi
23.6757		24.019	21.5869	24.1488		15.03	4	4	0.817057	0.653014	Q9WUU7	Cathepsin Z OS=Mus musculus GN=Ctsz PE=1 SV=1 - [CATZ_MOUSE]	Ctsz
25.726	26.0338	25.1174	24.9361	26.4282	25.1253	45.89	10	10	0.822928	0.129198	P47878	Insulin-like growth factor-binding protein 3 OS=Mus musculus GN=Igfbp3 PE=2 SV=2 - [IBP3_MOUSE]	Igfbp3
27.1604	28.1795	26.9428	27.7581	26.8623	28.0349	24.24			0.823	-0.1242	Q61247	Alpha-2-antiplasmin OS=Mus musculus GN=Serpinf2 PE=1 SV=1 - [A2AP_MOUSE]	Serpinf2
30.1842	30.3828	30.099	30.7373	29.8973	30.2077	92.66	64	64	0.831719	-0.0587851	P06728	Apolipoprotein A-IV OS=Mus musculus GN=Apoa4 PE=1 SV=3 - [APOA4_MOUSE]	Apoa4
27.4314	27.9259	27.3745	28.4976	27.1312	27.4073	44.44	7	14	0.833566	-0.10144	Q60590	Alpha-1-acid glycoprotein 1 OS=Mus musculus GN=Orm1 PE=1 SV=1 - [A1AG1_MOUSE]	Orm1
	24.5404				26.9316	1.88	1	1	0.839554	-0.797063	B7ZMV8	Clathrin heavy chain linker domain-containing protein 1 OS=Mus musculus GN=Clhc1 PE=2 SV=1 - [B7ZMV8_MOUSE]	Clhc1
	25.1604	24.7594	24.4984		23.5165	22.22	4	4	0.846735	0.634953	P16045	Galectin-1 OS=Mus musculus GN=Lgals1 PE=1 SV=3 - [LEG1_MOUSE]	Lgals1
29.3282	29.4823	29.4957	29.5808	29.3282	29.3367	49.48	20	20	0.848145	0.0201664	Q9QXC1	Fetuin-B OS=Mus musculus GN=Fetub PE=1 SV=1 - [FETUB_MOUSE]	Fetub
28.3239	28.9814	30.0217	28.4629	30.1115	29.17	20.49	1	4	0.849434	-0.139139	P04918	Serum amyloid A-3 protein OS=Mus musculus GN=Saa3 PE=1 SV=1 - [SAA3_MOUSE]	Saa3
30.1604	30.3828	30.5109	30.1604	30.7927	29.94	62.77	2	11	0.854923	0.0536709	E9Q138	Insulin-like growth factor I OS=Mus musculus GN=Igf1 PE=1 SV=1 - [E9Q138_MOUSE]	Igf1
29.3217	29.7755	29.5682	29.3494	29.5772	29.8519	39.19	1	6	0.856575	-0.0377159	P17897	Lysozyme C-1 OS=Mus musculus GN=Lyz1 PE=1 SV=1 - [LYZ1_MOUSE]	Lyz1
24.7796	24.5926	26.3645	23.0625	26.726	26.6998	44.96	8	8	0.860841	-0.250503	P47880	Insulin-like growth factor-binding protein 6 OS=Mus musculus GN=Igfbp6 PE=2 SV=2 - [IBP6_MOUSE]	Igfbp6
31.6242	31.995	32.715	31.9435	31.8973	32.3006	55.2	22	30	0.86125	0.0642192	Q6S9I0	Kng2 protein OS=Mus musculus GN=Kng2 PE=1 SV=1 - [Q6S9I0_MOUSE]	Kng2
24.002				22.6074		9.23	4	4	0.862737	0.464858	P04202	Transforming growth factor beta-1 OS=Mus musculus GN=Tgfb1 PE=1 SV=1 - [TGFB1_MOUSE]	Tgfb1
27.7771	29.4629	29.0427	28.217	28.8415	28.9428	49.57	6	6	0.873992	0.0938282	Q8K426	Myeloid cysteine-rich protein OS=Mus musculus GN=Retnlg PE=1 SV=1 - [Q8K426_MOUSE]	Retnlg
24.2463	25.2244	23.4298	23.7895	23.632	25.9225	45.22	12	12	0.877803	-0.147882	A2AS37	Protein AI182371 OS=Mus musculus GN=AI182371 PE=1 SV=2 - [A2AS37_MOUSE]	AI182371
24.2891	24.8623			25.8904	24.7024	1.12	1	1	0.891159	-0.480461	Q8VCC9	Spondin-1 OS=Mus musculus GN=Spon1 PE=1 SV=1 - [SPON1_MOUSE]	Spon1
32.0641	32.08	32.5132	31.6756	32.7868	32.0381	51.94	34	34	0.891189	0.0522772	P11680	Properdin OS=Mus musculus GN=Cfp PE=2 SV=2 - [PROP_MOUSE]	Cfp
31.0737	30.8234	30.8004	30.6198	31.0414	30.9677	1.59	1	1	0.891275	0.0228189	Q64459	Cytochrome P450 3A11 OS=Mus musculus GN=Cyp3a11 PE=1 SV=1 - [CP3AB_MOUSE]	Cyp3a11
	23.5285	24.3645		24.9933	24.1719	46.9	8	8	0.893587	-0.424065	P31725	Protein S100-A9 OS=Mus musculus GN=S100a9 PE=1 SV=3 - [S10A9_MOUSE]	S100a9
25.1527			26.6998			2.51	1	1	0.89738	-0.515694	Q7TQA5	Taste receptor type 2 member 39 OS=Mus musculus GN=Tas2r39 PE=3 SV=1 - [T2R39_MOUSE]	Tas2r39
25.3477	25.5315	24.9316	24.6431	26.141	24.8191	35.19	1	5	0.897612	0.0692012	Q9DD06	Retinoic acid receptor responder protein 2 OS=Mus musculus GN=Rarres2 PE=1 SV=1 - [RARR2_MOUSE]	Rarres2
28.3109	29.141	29.2147	28.673	29.3807	28.7613	45.16	28	28	0.898845	-0.0494722	P28798	Granulins OS=Mus musculus GN=Grn PE=1 SV=2 - [GRN_MOUSE]	Grn
25.8385				27.341		0.77	1	1	0.907879	-0.500834	Q7TSF0	Desmoglein-1-gamma OS=Mus musculus GN=Dsg1c PE=1 SV=1 - [DSG1C_MOUSE]	Dsg1c
		23.0105			23.9043	5.98	3	3	0.913678	-0.297914	Q62507	Cochlin OS=Mus musculus GN=Coch PE=1 SV=2 - [COCH_MOUSE]	Coch
25.5667	26.0629	26.632	25.2607	27.0914	25.7077	46.21	6	6	0.920237	0.0672855	G3UYG0	Actin, cytoplasmic 2 OS=Mus musculus GN=Actg1 PE=1 SV=1 - [G3UYG0_MOUSE]	Actg1
26.2499	26.632	26.0211	26.726	26.0084	26.2553	23.16	17	17	0.921651	-0.0288747	Q61730	Interleukin-1 receptor accessory protein OS=Mus musculus GN=Il1rap PE=1 SV=1 - [IL1AP_MOUSE]	Il1rap
26.4041	26.2856	26.604	26.4908	26.4908	26.3443	25.45	8	8	0.923431	-0.0107377	O70165	Ficolin-1 OS=Mus musculus GN=Fcn1 PE=1 SV=1 - [FCN1_MOUSE]	Fcn1
		23.3376	22.6584			3.77	2	2	0.928238	0.226387	P97290	Plasma protease C1 inhibitor OS=Mus musculus GN=Serping1 PE=1 SV=3 - [IC1_MOUSE]	Serping1
26.0275		26.4234		26.533	27.0711	26.32	1	1	0.928428	-0.384391	Q91V13	Liver-expressed antimicrobial peptide 2 OS=Mus musculus GN=Leap2 PE=3 SV=1 - [LEAP2_MOUSE]	Leap2
26.4202	26.3153	25.8927	26.527	25.945	26.2188	16.22	5	5	0.932868	-0.0208823	O08689	Growth/differentiation factor 8 OS=Mus musculus GN=Mstn PE=1 SV=1 - [GDF8_MOUSE]	Mstn
25.1757	25.5315	24.9316	24.6431	26.141	24.976	35.58	1	5	0.937739	-0.0404345	A0A0N4SVV4	Retinoic acid receptor responder protein 2 OS=Mus musculus GN=Rarres2 PE=1 SV=1 - [A0A0N4SVV4_MOUSE]	Rarres2
27.3153	27.2979	26.8623	26.512	27.3578	27.6998	31.89	26	26	0.938617	-0.0313772	E9Q5L2	Inter alpha-trypsin inhibitor, heavy chain 4 OS=Mus musculus GN=Itih4 PE=1 SV=1 - [E9Q5L2_MOUSE]	Itih4
28.0965	28.49	28.0505	28.2535	27.9869	28.3536	31.99	19	19	0.939453	0.0143318	Q80YC5	Coagulation factor XII OS=Mus musculus GN=F12 PE=1 SV=2 - [FA12_MOUSE]	F12
	25.9406	25.7129	23.976	23.9584	22.3645	43.84	3	3	0.939515	-0.215125	M0QWG9	WAP four-disulfide core domain protein 18 (Fragment) OS=Mus musculus GN=Wfdc18 PE=4 SV=1 - [M0QWG9_MOUSE]	Wfdc18
27.3745	27.6931	27.6181	26.518	28.5609	27.509	32.43	5	5	0.959136	0.0325813	Q9EP95	Resistin-like alpha OS=Mus musculus GN=Retnla PE=1 SV=1 - [RETNA_MOUSE]	Retnla
	29.2399				28.6216	1.92	1	1	0.970022	0.206114	A0A0A6YX67	BTB/POZ domain-containing protein KCTD3 OS=Mus musculus GN=Kctd3 PE=1 SV=1 - [A0A0A6YX67_MOUSE]	Kctd3
28.9841	28.6004			29.1337	29.0634	4.62	1	1	0.970341	-0.204175	A2AJU2	Protein Gm10439 OS=Mus musculus GN=Gm10439 PE=4 SV=1 - [A2AJU2_MOUSE]	Gm10439
23.0575	25.3477	24.141	24.8288	24.3975	23.4041	19.05	3	3	0.973205	-0.0280348	P10639	Thioredoxin OS=Mus musculus GN=Txn PE=1 SV=3 - [THIO_MOUSE]	Txn
25.6237	25.5135			24.8191	25.9517	0.86	1	1	0.974134	0.122125	Q8CGY6	Protein unc-45 homolog B OS=Mus musculus GN=Unc45b PE=1 SV=1 - [UN45B_MOUSE]	Unc45b
	32.1813	31.4532	31.4581	31.5618		3.74	1	1	0.976167	0.204847	P29268	Connective tissue growth factor OS=Mus musculus GN=Ctgf PE=2 SV=3 - [CTGF_MOUSE]	Ctgf
28.611	29.003	28.6458	29.3239	28.6697	28.2935	60.24	9	20	0.979174	-0.00905546	Q4LDF6	Protein Cfhr2 OS=Mus musculus GN=Cfhr2 PE=1 SV=1 - [Q4LDF6_MOUSE]	Cfhr2
24.0691	24.3645			24.824	23.8093	5.88	2	2	0.983194	-0.0665569	Q7TPC1	Corneodesmosin OS=Mus musculus GN=Cdsn PE=2 SV=2 - [CDSN_MOUSE]	Cdsn
26.067		23.417		24.0105	25.6918	76.64	15	15	0.983612	-0.0727641	E9Q748	Antileukoproteinase OS=Mus musculus GN=Slpi PE=1 SV=1 - [E9Q748_MOUSE]	Slpi
	26.2002				26.0062	5.87	3	3	0.987306	0.064661	E9QPB2	Suprabasin OS=Mus musculus GN=Sbsn PE=1 SV=1 - [E9QPB2_MOUSE]	Sbsn
25.3811	25.5955	26.2803	25.1565	25.7208	26.3629	8.43	8	8	0.990522	0.00558027	O70570	Polymeric immunoglobulin receptor OS=Mus musculus GN=Pigr PE=1 SV=1 - [PIGR_MOUSE]	Pigr
	25.5551			25.6486		7.1	1	1	0.993479	-0.0311584	P29391	Ferritin light chain 1 OS=Mus musculus GN=Ftl1 PE=1 SV=2 - [FRIL1_MOUSE]	Ftl1
24.2096	24.0691	23.8191	24.1488	24.002	23.9495	32.27	5	5	0.995092	-0.000843048	P25785	Metalloproteinase inhibitor 2 OS=Mus musculus GN=Timp2 PE=1 SV=2 - [TIMP2_MOUSE]	Timp2
23.6649	24.8858			24.558	24.0359	14.1	2	2	0.996383	-0.0144087	Q7TSD1	Appetite-regulating hormone OS=Mus musculus GN=Ghrl PE=1 SV=1 - [Q7TSD1_MOUSE]	Ghrl
	25.0359	25.4614	24.7645	25.7821		2.02	2	2	0.99642	-0.0164102	Q8BZQ2	Cysteine-rich secretory protein LCCL domain-containing 2 OS=Mus musculus GN=Crispld2 PE=1 SV=1 - [CRLD2_MOUSE]	Crispld2
						14.77	8	8	1	0	Q02257	Junction plakoglobin OS=Mus musculus GN=Jup PE=1 SV=3 - [PLAK_MOUSE]	Jup
						3.16	10	10	1	0	E9Q557	Desmoplakin OS=Mus musculus GN=Dsp PE=1 SV=1 - [DESP_MOUSE]	Dsp
						1.48	2	2	1	0	Q9EPX2	Papilin OS=Mus musculus GN=Papln PE=2 SV=2 - [PPN_MOUSE]	Papln
						1.3	1	1	1	0	Q6PE66	Phka2 protein OS=Mus musculus GN=Phka2 PE=1 SV=1 - [Q6PE66_MOUSE]	Phka2
						28.13	2	2	1	0	P18608	Non-histone chromosomal protein HMG-14 OS=Mus musculus GN=Hmgn1 PE=1 SV=2 - [HMGN1_MOUSE]	Hmgn1
						11.83	1	1	1	0	A0A087WP21	ABPA12 OS=Mus musculus GN=Scgb1b12 PE=4 SV=1 - [A0A087WP21_MOUSE]	Scgb1b12
						25.76	2	2	1	0	P50228	C-X-C motif chemokine 5 OS=Mus musculus GN=Cxcl5 PE=1 SV=2 - [CXCL5_MOUSE]	Cxcl5
						3.42	1	1	1	0	Q61792	LIM and SH3 domain protein 1 OS=Mus musculus GN=Lasp1 PE=1 SV=1 - [LASP1_MOUSE]	Lasp1
						8.1	2	2	1	0	Q9CPN9	Protein 2210010C04Rik OS=Mus musculus GN=2210010C04Rik PE=1 SV=1 - [Q9CPN9_MOUSE]	2210010C04Rik
						65.91	29	29	1	0	Q9QWK4	CD5 antigen-like OS=Mus musculus GN=Cd5l PE=1 SV=3 - [CD5L_MOUSE]	Cd5l
						46.15	9	12	1	0	P01898	H-2 class I histocompatibility antigen, Q10 alpha chain OS=Mus musculus GN=H2-Q10 PE=1 SV=3 - [HA10_MOUSE]	H2-Q10
						62.94	4	13	1	0	E9PU89	Insulin-like growth factor I OS=Mus musculus GN=Igf1 PE=1 SV=1 - [E9PU89_MOUSE]	Igf1
						53.54	12	12	1	0	P47879	Insulin-like growth factor-binding protein 4 OS=Mus musculus GN=Igfbp4 PE=1 SV=2 - [IBP4_MOUSE]	Igfbp4
						76.45	24	24	1	0	A0A075B6A3	Protein Igha (Fragment) OS=Mus musculus GN=Igha PE=1 SV=1 - [A0A075B6A3_MOUSE]	Igha
						58.9	61	61	1	0	A0A075B5P6	Ig mu chain C region (Fragment) OS=Mus musculus GN=Ighm PE=1 SV=1 - [A0A075B5P6_MOUSE]	Ighm
						82.39	20	20	1	0	P01592	Immunoglobulin J chain OS=Mus musculus GN=Jchain PE=1 SV=4 - [IGJ_MOUSE]	Jchain
						55.75	14	14	1	0	Q9EQI5	Chemokine (C-X-C motif) ligand 7, isoform CRA_b OS=Mus musculus GN=Ppbp PE=1 SV=1 - [Q9EQI5_MOUSE]	Ppbp
						6.62	1	1	1	0	V9GXF6	Zinc finger protein 280D (Fragment) OS=Mus musculus GN=Zfp280d PE=1 SV=1 - [V9GXF6_MOUSE]	Zfp280d

## Sheet: MALES_GO Analysis 
Gene Ontology (GO) analysis of the differentially expressed proteins
MALES	Category name (Accession)	# genes	Percent of gene hit against total # genes	Percent of gene hit against total # Process hits
1	Cellular component organization or biogenesis	1	0.021	0.014
2	Cellular process	16	0.333	0.222
3	Localization	5	0.104	0.069
4	Reproduction	1	0.021	0.014
5	Biological regulation	8	0.167	0.111
6	Response to stimulus	7	0.146	0.097
7	Developmental process	6	0.125	0.083
8	Multicellular organismal process	5	0.104	0.069
9	Biological adhesion	1	0.021	0.014
10	Locomotion	1	0.021	0.014
11	Metabolic process	17	0.354	0.236
12	Immune system process	4	0.083	0.056

## Sheet: FEMALES_GO Analysis 
Gene Ontology (GO) analysis of the differentially expressed proteins
FEMALES ONLY	Category name (Accession)	# genes	Percent of gene hit against total # genes	Percent of gene hit against total # Process hits
1	cellular component organization or biogenesis	5	0.147	0.086
2	cellular process	15	0.441	0.259
3	localization	4	0.118	0.069
4	reproduction	2	0.059	0.034
5	biological regulation	3	0.088	0.052
6	response to stimulus	3	0.088	0.052
7	developmental process	4	0.118	0.069
8	multicellular organismal process	5	0.147	0.086
9	biological adhesion	1	0.029	0.017
10	metabolic process	12	0.353	0.207
11	immune system process	4	0.118	0.069
