# Supplementary material for: Food-seeking behavior is triggered by skin ultraviolet exposure in males
Source: Nat Metab. 2022 Jul 11;4(7):883–900. doi: 10.1038/s42255-022-00587-9 (PMC9314261; doi:10.1038/s42255-022-00587-9)
Supplement: Supplementary file 8 — Predicted upstream transcription regulators of UVB effect. [file 42255_2022_587_MOESM8_ESM.xlsx]

## Sheet: Males & females_Upstream
Supplementary Table 3_Predicted updstream transcription regulators of UVB effect (IPA analysis)
Males			Females
Upstream Regulator	p-value of overlap		Upstream Regulator	p-value of overlap
HNF1A	1.6e-22		HNF1A	1.6e-22
CEBPA	1.44e-19		CEBPA	1.44e-19
TP53	9.39e-19		TP53	9.39e-19
HNF4A	2.3e-18		HNF4A	2.3e-18
PPARGC1A	2.39e-18		PPARGC1A	2.39e-18
FOXA2	5.73e-18		FOXA2	5.73e-18
NFKBIA	1.88e-17		NFKBIA	1.88e-17
CEBPB	5.37e-17		CEBPB	5.37e-17
STAT3	5.55e-16		STAT3	5.55e-16
NFE2L2	7.67e-16		NFE2L2	7.67e-16
CTNNB1	1.16e-14		CTNNB1	1.16e-14
EGR1	2.87e-14		EGR1	2.87e-14
SMARCA4	9.89e-14		SMARCA4	9.89e-14
MYC	1.32e-13		MYC	1.32e-13
HNF1B	1.41e-13		HNF1B	1.41e-13
JUN	1.61e-13		JUN	1.61e-13
SMAD3	2e-13		SMAD3	2e-13
HTT	2.79e-13		HTT	2.79e-13
TP73	1.46e-12		TP73	1.46e-12
MTPN	1.49e-12		MTPN	1.49e-12
HIF1A	3.58e-11		HIF1A	3.58e-11
TCL1A	7.39e-11		TCL1A	7.39e-11
SREBF1	1.13e-10		SREBF1	1.13e-10
SMARCB1	4.82e-10		SMARCB1	4.82e-10
NCOA2	1.24e-09		NCOA2	1.24e-09
NCOR1	1.75e-09		NCOR1	1.75e-09
HOXD3	2.79e-09		HOXD3	2.79e-09
RELA	5.79e-09		RELA	5.79e-09
TWIST1	1.03e-08		TWIST1	1.03e-08
EPAS1	1.71e-08		EPAS1	1.71e-08
TFAP2C	2.94e-08		TFAP2C	2.94e-08
PRDM1	3.19e-08		PRDM1	3.19e-08
FOS	3.25e-08		FOS	3.25e-08
ETV5	3.34e-08		ETV5	3.34e-08
IRF2	6.22e-08		IRF2	6.22e-08
TBX5	7.03e-08		TBX5	7.03e-08
NKX2-1	8.28e-08		NKX2-1	8.28e-08
STAT6	8.5e-08		STAT6	8.5e-08
SOX4	8.86e-08		SOX4	8.86e-08
MRTFA	1.69e-07		MRTFA	1.69e-07
NOTCH1	1.74e-07		NOTCH1	1.74e-07
FOXO3	1.96e-07		FOXO3	1.96e-07
WT1	2.65e-07		WT1	2.65e-07
GLI1	2.94e-07		GLI1	2.94e-07
SNAI1	3.58e-07		SNAI1	3.58e-07
RUNX2	3.89e-07		RUNX2	3.89e-07
HOXA10	4.41e-07		HOXA10	4.41e-07
SIM1	4.68e-07		SIM1	4.68e-07
FOXO1	7.33e-07		FOXO1	7.33e-07
STAT1	7.52e-07		STAT1	7.52e-07
SP1	7.61e-07		SP1	7.61e-07
PML	7.76e-07		PML	7.76e-07
USF1	7.99e-07		USF1	7.99e-07
MRTFB	1.09e-06		MRTFB	1.09e-06
HMGN1	1.27e-06		HMGN1	1.27e-06
NEUROG1	1.37e-06		NEUROG1	1.37e-06
GATA4	1.53e-06		GATA4	1.53e-06
HAND2	1.54e-06		HAND2	1.54e-06
USF2	1.54e-06		USF2	1.54e-06
ARNT2	1.9e-06		ARNT2	1.9e-06
TAF4	2.78e-06		TAF4	2.78e-06
HMGA1	2.8e-06		HMGA1	2.8e-06
NFATC4	2.85e-06		NFATC4	2.85e-06
GLIS2	3.73e-06		GLIS2	3.73e-06
ETV4	4.09e-06		ETV4	4.09e-06
TRIM24	4.27e-06		TRIM24	4.27e-06
CEBPE	4.45e-06		CEBPE	4.45e-06
MYB	4.85e-06		MYB	4.85e-06
KLF11	4.85e-06		KLF11	4.85e-06
MEF2C	5.96e-06		MEF2C	5.96e-06
NCOR2	6.44e-06		NCOR2	6.44e-06
FOXC2	6.44e-06		FOXC2	6.44e-06
KLF4	6.69e-06		KLF4	6.69e-06
PAX3	6.81e-06		PAX3	6.81e-06
HDAC2	7.28e-06		HDAC2	7.28e-06
SRF	7.59e-06		SRF	7.59e-06
AIRE	9.11e-06		AIRE	9.11e-06
SNAI2	1.02e-05		SNAI2	1.02e-05
NFKB1	1.06e-05		NFKB1	1.06e-05
SMAD4	1.2e-05		SMAD4	1.2e-05
SMAD2	1.25e-05		SMAD2	1.25e-05
MYCN	1.29e-05		MYCN	1.29e-05
HDAC6	1.41e-05		HDAC6	1.41e-05
SMAD7	1.95e-05		SMAD7	1.95e-05
POU2F1	2.02e-05		POU2F1	2.02e-05
TFCP2	2.09e-05		TFCP2	2.09e-05
SPDEF	2.1e-05		SPDEF	2.1e-05
ID1	2.54e-05		ID1	2.54e-05
THRAP3	2.82e-05		THRAP3	2.82e-05
ATN1	4.54e-05		ATN1	4.54e-05
ONECUT1	5.86e-05		ONECUT1	5.86e-05
CREB3L1	6.13e-05		CREB3L1	6.13e-05
IRF1	6.53e-05		IRF1	6.53e-05
ZEB1	6.59e-05		ZEB1	6.59e-05
TFEC	7.69e-05		TFEC	7.69e-05
TWIST2	7.72e-05		TWIST2	7.72e-05
SP3	8.47e-05		SP3	8.47e-05
VDR	9.32e-05		VDR	9.32e-05
CREB3L3	9.52e-05		CREB3L3	9.52e-05
CDKN2A	9.52e-05		CDKN2A	9.52e-05
KLF2	0.000109		KLF2	0.000109
GATA2	0.000109		GATA2	0.000109
ZFP36	0.000112		ZFP36	0.000112
SCX	0.000116		SCX	0.000116
HDAC1	0.00012		HDAC1	0.00012
FLI1	0.000128		FLI1	0.000128
ZFHX3	0.000129		ZFHX3	0.000129
SPI1	0.000129		SPI1	0.000129
CIITA	0.000129		CIITA	0.000129
MEF2D	0.00014		MEF2D	0.00014
NFIX	0.000141		NFIX	0.000141
PDX1	0.000148		PDX1	0.000148
MKX	0.000149		MKX	0.000149
YBX1	0.000169		YBX1	0.000169
HTATIP2	0.000169		HTATIP2	0.000169
MED1	0.000178		MED1	0.000178
MECP2	0.000178		MECP2	0.000178
HDAC3	0.00018		HDAC3	0.00018
TBP	0.000181		TBP	0.000181
EZH2	0.000205		EZH2	0.000205
CALR	0.000228		CALR	0.000228
HEXIM1	0.000237		HEXIM1	0.000237
STAT5B	0.00026		STAT5B	0.00026
KAT2B	0.000281		KAT2B	0.000281
STAT5A	0.000286		STAT5A	0.000286
MED14	0.000288		MED14	0.000288
TFAP2A	0.000297		TFAP2A	0.000297
VHL	0.000347		VHL	0.000347
KAT5	0.000355		KAT5	0.000355
WWC1	0.00038		WWC1	0.00038
TP63	0.00038		TP63	0.00038
Esrra	0.00042		Esrra	0.00042
HOXA7	0.000428		HOXA7	0.000428
ZNF281	0.000489		ZNF281	0.000489
ID4	0.000489		ID4	0.000489
GATA3	0.000561		GATA3	0.000561
SREBF2	0.00058		SREBF2	0.00058
NKX3-1	0.000588		NKX3-1	0.000588
NCOA1	0.000603		NCOA1	0.000603
PIAS3	0.000617		PIAS3	0.000617
NOSTRIN	0.000629		NOSTRIN	0.000629
RFX5	0.000764		RFX5	0.000764
PDLIM1	0.000901		PDLIM1	0.000901
CEBPZ	0.000901		CEBPZ	0.000901
KMT2D	0.000904		KMT2D	0.000904
CUX1	0.000947		CUX1	0.000947
RUNX3	0.000997		RUNX3	0.000997
SIN3A	0.00102		SIN3A	0.00102
TCF3	0.00105		TCF3	0.00105
TCF4	0.00111		TCF4	0.00111
CTBP2	0.00112		CTBP2	0.00112
DNAJB6	0.00112		DNAJB6	0.00112
BHLHA15	0.00112		BHLHA15	0.00112
FOXO4	0.00125		FOXO4	0.00125
CREBBP	0.00135		CREBBP	0.00135
FOXM1	0.00143		FOXM1	0.00143
NFE2L1	0.00148		NFE2L1	0.00148
NACA	0.00149		NACA	0.00149
CITED1	0.00149		CITED1	0.00149
RFXANK	0.00149		RFXANK	0.00149
CEBPD	0.00154		CEBPD	0.00154
SIM2	0.00183		SIM2	0.00183
PPP1R13L	0.00183		PPP1R13L	0.00183
LHX1	0.00188		LHX1	0.00188
SMAD1	0.00211		SMAD1	0.00211
PAX5	0.00211		PAX5	0.00211
TFAM	0.00212		TFAM	0.00212
RUNX1	0.00221		RUNX1	0.00221
KLF17	0.00222		KLF17	0.00222
SF1	0.00222		SF1	0.00222
RBPJ	0.00224		RBPJ	0.00224
SRA1	0.00243		SRA1	0.00243
NCOA3	0.00268		NCOA3	0.00268
CTCF	0.003		CTCF	0.003
FOSL2	0.00314		FOSL2	0.00314
SRSF2	0.00314		SRSF2	0.00314
POU5F1	0.00343		POU5F1	0.00343
FOXA1	0.00373		FOXA1	0.00373
EP300	0.00385		EP300	0.00385
MTA3	0.00395		MTA3	0.00395
TAF4B	0.00395		TAF4B	0.00395
GRIP1	0.00407		GRIP1	0.00407
TBL1XR1	0.00407		TBL1XR1	0.00407
YAP1	0.00416		YAP1	0.00416
CBL	0.00447		CBL	0.00447
JUNB	0.00506		JUNB	0.00506
SP110	0.00506		SP110	0.00506
RFXAP	0.00519		RFXAP	0.00519
HBP1	0.00519		HBP1	0.00519
MYOCD	0.00524		MYOCD	0.00524
NFAT5	0.00549		NFAT5	0.00549
XBP1	0.0058		XBP1	0.0058
NCOA4	0.00595		NCOA4	0.00595
TCF12	0.00613		TCF12	0.00613
LCOR	0.00643		LCOR	0.00643
HOXA9	0.00646		HOXA9	0.00646
CNOT7	0.00653		CNOT7	0.00653
PBX1	0.00714		PBX1	0.00714
KDM5B	0.00727		KDM5B	0.00727
HOXD10	0.00772		HOXD10	0.00772
STAT4	0.00773		STAT4	0.00773
LEF1	0.00861		LEF1	0.00861
SMARCA2	0.00861		SMARCA2	0.00861
SIRT1	0.0087		SIRT1	0.0087
CCND1	0.00906		CCND1	0.00906
LMO4	0.00928		LMO4	0.00928
MZF1	0.00928		MZF1	0.00928
ZBTB16	0.00948		ZBTB16	0.00948
MITF	0.00964		MITF	0.00964
MYOD1	0.00991		MYOD1	0.00991
FOXP3	0.00992		FOXP3	0.00992
HSF2	0.0107		HSF2	0.0107
GLI2	0.0111		GLI2	0.0111
SOX9	0.0111		SOX9	0.0111
ZFPM1	0.0122		ZFPM1	0.0122
TFAP4	0.0123		TFAP4	0.0123
CREB1	0.0123		CREB1	0.0123
ZNF496	0.0124		ZNF496	0.0124
FOXN2	0.0124		FOXN2	0.0124
SNAI3	0.0124		SNAI3	0.0124
FOXP4	0.0124		FOXP4	0.0124
ZNF184	0.0124		ZNF184	0.0124
ALYREF	0.0124		ALYREF	0.0124
FOXP2	0.0124		FOXP2	0.0124
TTF1	0.0124		TTF1	0.0124
PIAS4	0.0126		PIAS4	0.0126
SP7	0.0126		SP7	0.0126
KLF6	0.0128		KLF6	0.0128
EED	0.0132		EED	0.0132
TFEB	0.0132		TFEB	0.0132
MED13	0.0132		MED13	0.0132
IRF4	0.014		IRF4	0.014
WWTR1	0.0141		WWTR1	0.0141
ZBTB33	0.0144		ZBTB33	0.0144
ZNF148	0.0144		ZNF148	0.0144
PLAGL1	0.0144		PLAGL1	0.0144
IFI16	0.0147		IFI16	0.0147
FOSL1	0.0147		FOSL1	0.0147
SOX2	0.0149		SOX2	0.0149
MEN1	0.0151		MEN1	0.0151
ASXL1	0.0151		ASXL1	0.0151
NFYC	0.0161		NFYC	0.0161
KLF9	0.0163		KLF9	0.0163
Rhox5	0.0163		Rhox5	0.0163
TFAP2B	0.0163		TFAP2B	0.0163
RCOR1	0.0163		RCOR1	0.0163
ATF4	0.0166		ATF4	0.0166
EHMT2	0.0171		EHMT2	0.0171
BCL6	0.0172		BCL6	0.0172
IRF5	0.0182		IRF5	0.0182
KLF10	0.0184		KLF10	0.0184
Cux1	0.0184		Cux1	0.0184
PITX2	0.0192		PITX2	0.0192
NOTCH2	0.0204		NOTCH2	0.0204
TAF1	0.0205		TAF1	0.0205
MDM4	0.0205		MDM4	0.0205
SMAD6	0.0205		SMAD6	0.0205
FEV	0.0221		FEV	0.0221
MAFB	0.0221		MAFB	0.0221
TBXT	0.0227		TBXT	0.0227
BACH1	0.0227		BACH1	0.0227
NFYA	0.0238		NFYA	0.0238
ALX1	0.0246		ALX1	0.0246
HLTF	0.0246		HLTF	0.0246
MED23	0.0246		MED23	0.0246
ING2	0.0246		ING2	0.0246
NOCT	0.0246		NOCT	0.0246
FOXL1	0.0246		FOXL1	0.0246
DDX20	0.0246		DDX20	0.0246
ZNF202	0.025		ZNF202	0.025
RFX1	0.025		RFX1	0.025
NAB2	0.025		NAB2	0.025
SMARCD3	0.0275		SMARCD3	0.0275
HOXA5	0.0275		HOXA5	0.0275
NLRC5	0.0275		NLRC5	0.0275
NEO1	0.0275		NEO1	0.0275
SMARCC1	0.0275		SMARCC1	0.0275
REL	0.0292		REL	0.0292
NRF1	0.0293		NRF1	0.0293
ZEB2	0.0293		ZEB2	0.0293
EHF	0.0294		EHF	0.0294
WDR5	0.03		WDR5	0.03
TGFB1I1	0.03		TGFB1I1	0.03
PER1	0.03		PER1	0.03
TRIM28	0.0307		TRIM28	0.0307
BACH2	0.0307		BACH2	0.0307
MBD1	0.0326		MBD1	0.0326
NOTCH3	0.0336		NOTCH3	0.0336
ELK1	0.0336		ELK1	0.0336
GRHL2	0.0352		GRHL2	0.0352
WDR77	0.0352		WDR77	0.0352
SIX5	0.0352		SIX5	0.0352
Fus	0.0352		Fus	0.0352
DDX54	0.0367		DDX54	0.0367
ZHX2	0.0367		ZHX2	0.0367
NOLC1	0.0367		NOLC1	0.0367
JMY	0.0367		JMY	0.0367
ZBTB20	0.0367		ZBTB20	0.0367
POU2AF1	0.0367		POU2AF1	0.0367
IKZF1	0.0372		IKZF1	0.0372
NFKBIZ	0.038		NFKBIZ	0.038
HES1	0.0383		HES1	0.0383
KLF5	0.0383		KLF5	0.0383
LHX2	0.0408		LHX2	0.0408
HAND1	0.0408		HAND1	0.0408
IRF3	0.0411		IRF3	0.0411
CLOCK	0.0422		CLOCK	0.0422
E2F1	0.0468		E2F1	0.0468
MBD2	0.0485		MBD2	0.0485
ZNF282	0.0486		ZNF282	0.0486
ZNF24	0.0486		ZNF24	0.0486
RBBP5	0.0486		RBBP5	0.0486
EAF2	0.0486		EAF2	0.0486
KLF7	0.0486		KLF7	0.0486
LRRFIP1	0.0486		LRRFIP1	0.0486
ERG	0.0489		ERG	0.0489
ELF1	0.0498		ELF1	0.0498
TCF7L2	0.0578
CDX2	0.106
