# Supplementary material for: Food-seeking behavior is triggered by skin ultraviolet exposure in males
Source: Nat Metab. 2022 Jul 11;4(7):883–900. doi: 10.1038/s42255-022-00587-9 (PMC9314261; doi:10.1038/s42255-022-00587-9)
Supplement: Supplementary file 9 — Predicted transcription factor binding to Ghrelin promoter (PROMO analysis). [file 42255_2022_587_MOESM9_ESM.xlsx]

## Sheet: PROMO ANalysis
Supplementary Table 4_Predicted transcription factor binding to Ghrelin promoter (PROMO analysis)
C/EBPbeta
STAT4
c-myc
TP53
c-jun
TCF-4E
HOXD10
C/EBPalpha
STAT1beta
AR
RAR-beta
PPAR-alpha:RXR-alpha
AP-1
ER-alpha
GATA-2
NF-kappaB1
E2F
c-Fos
VDR
TCF-4
RBP-Jkappa
IRF-2
GATA-3
NF-kappaB
RelA
HIF-1
HNF-1A
USF2
AhR
RXR-alpha
PXR-1:RXR-alpha
RAR-beta:RXR-alpha
GR beta
GR-alpha
TFII-I
XBP-1
FOXP3
TFIID
HNF-3alpha
c-Ets-1
GR
ENKTF-1
NFI/CTF
NF-1
AP-2alphaA
PR B
PR A
YY1
Pax-5
GATA-1
Elk-1
c-Ets-2
IRF-1
NF-AT1
SRY
LEF-1
NF-AT2
HOXD9
TBP
HNF-1C
E2F-1
PEA3
HNF-1B
MEF-2A
COUP-TF1
NF-AT1
ETF
Ik-1
HNF-4alpha
T3R-beta1
EBF
MAZ
NF-Y
AhR:Arnt
POU2F2
POU2F1
ATF3
ELF-1
GCF
