# Supplementary material for: Food-seeking behavior is triggered by skin ultraviolet exposure in males
Source: Nat Metab. 2022 Jul 11;4(7):883–900. doi: 10.1038/s42255-022-00587-9 (PMC9314261; doi:10.1038/s42255-022-00587-9)
Supplement: Supplementary file 10 — Predicted upstream regulators of UVB effect. [file 42255_2022_587_MOESM10_ESM.xls]

## Sheet: Sheet0
Supplementary Table 5_Predicted updtrem regulators of UVB effect (IPA analysis)
Male				Female
Upstream Regulator	p-value of overlap			Upstream Regulator	p-value of overlap
dexamethasone	8.13e-35			dexamethasone	8.13e-35
IL6	1.15e-31			IL6	1.15e-31
lipopolysaccharide	4.19e-31			lipopolysaccharide	4.19e-31
TGFB1	1.65e-30			TGFB1	1.65e-30
TNF	6.13e-29			TNF	6.13e-29
nitrofurantoin	6.23e-29			nitrofurantoin	6.23e-29
PPARA	1.21e-28			PPARA	1.21e-28
IL1B	2.6e-27			IL1B	2.6e-27
dihydrotestosterone	3.83e-26			dihydrotestosterone	3.83e-26
TO-901317	1.16e-25			TO-901317	1.16e-25
RXRA	1.08e-22			RXRA	1.08e-22
rosiglitazone	1.5e-22			rosiglitazone	1.5e-22
HNF1A	1.6e-22			HNF1A	1.6e-22
pirinixic acid	2.08e-22			pirinixic acid	2.08e-22
CCR2	7.64e-22			CCR2	7.64e-22
PRL	5.26e-21			PRL	5.26e-21
beta-estradiol	3.99e-20			beta-estradiol	3.99e-20
HRAS	4.47e-20			HRAS	4.47e-20
carbon tetrachloride	8.89e-20			carbon tetrachloride	8.89e-20
CEBPA	1.44e-19			CEBPA	1.44e-19
tretinoin	1.97e-19			tretinoin	1.97e-19
PPARG	4.1e-19			PPARG	4.1e-19
methotrexate	8.51e-19			methotrexate	8.51e-19
TP53	9.39e-19			TP53	9.39e-19
OSM	2.15e-18			OSM	2.15e-18
HNF4A	2.3e-18			HNF4A	2.3e-18
PPARGC1A	2.39e-18			PPARGC1A	2.39e-18
methapyrilene	3.33e-18			methapyrilene	3.33e-18
FOXA2	5.73e-18			FOXA2	5.73e-18
bleomycin	1.09e-17			bleomycin	1.09e-17
NFKBIA	1.88e-17			NFKBIA	1.88e-17
EGF	3.06e-17			EGF	3.06e-17
CEBPB	5.37e-17			CEBPB	5.37e-17
diethylstilbestrol	4.45e-16			diethylstilbestrol	4.45e-16
ciprofibrate	4.47e-16			ciprofibrate	4.47e-16
estrogen	4.86e-16			estrogen	4.86e-16
GW501516	5.09e-16			GW501516	5.09e-16
STAT3	5.55e-16			STAT3	5.55e-16
Alpha catenin	5.98e-16			Alpha catenin	5.98e-16
Growth hormone	6.79e-16			Growth hormone	6.79e-16
NFE2L2	7.67e-16			NFE2L2	7.67e-16
IFNG	1.2e-15			IFNG	1.2e-15
trientine	1.28e-15			trientine	1.28e-15
PD98059	1.58e-15			PD98059	1.58e-15
L-triiodothyronine	3.68e-15			L-triiodothyronine	3.68e-15
IL13	5.84e-15			IL13	5.84e-15
LEP	5.95e-15			LEP	5.95e-15
IGF1	6.67e-15			IGF1	6.67e-15
RXRB	1.04e-14			RXRB	1.04e-14
thioacetamide	1.14e-14			thioacetamide	1.14e-14
CTNNB1	1.16e-14			CTNNB1	1.16e-14
Ins1	1.69e-14			Ins1	1.69e-14
IKBKB	2.46e-14			IKBKB	2.46e-14
EGR1	2.87e-14			EGR1	2.87e-14
DYSF	4.49e-14			DYSF	4.49e-14
FST	5.02e-14			FST	5.02e-14
E. coli B5 lipopolysaccharide	7.32e-14			E. coli B5 lipopolysaccharide	7.32e-14
FGF2	7.51e-14			FGF2	7.51e-14
SMARCA4	9.89e-14			SMARCA4	9.89e-14
S100A4	1.12e-13			S100A4	1.12e-13
OGA	1.14e-13			OGA	1.14e-13
MYC	1.32e-13			MYC	1.32e-13
HNF1B	1.41e-13			HNF1B	1.41e-13
JUN	1.61e-13			JUN	1.61e-13
IL10RA	1.65e-13			IL10RA	1.65e-13
hexachlorobenzene	1.83e-13			hexachlorobenzene	1.83e-13
Hmgn3	1.91e-13			Hmgn3	1.91e-13
SMAD3	2e-13			SMAD3	2e-13
HTT	2.79e-13			HTT	2.79e-13
cholesterol	5.46e-13			cholesterol	5.46e-13
ERBB2	5.49e-13			ERBB2	5.49e-13
APOE	6.69e-13			APOE	6.69e-13
RETNLB	1.04e-12			RETNLB	1.04e-12
triamterene	1.38e-12			triamterene	1.38e-12
TP73	1.46e-12			TP73	1.46e-12
MTPN	1.49e-12			MTPN	1.49e-12
IKBKG	1.64e-12			IKBKG	1.64e-12
GW 4064	2.08e-12			GW 4064	2.08e-12
alitretinoin	2.11e-12			alitretinoin	2.11e-12
cyclosporin A	2.37e-12			cyclosporin A	2.37e-12
CHUK	2.38e-12			CHUK	2.38e-12
fenamic acid	2.53e-12			fenamic acid	2.53e-12
cycloheximide	3.25e-12			cycloheximide	3.25e-12
ACOX1	3.69e-12			ACOX1	3.69e-12
AKT1	3.97e-12			AKT1	3.97e-12
gentamicin C	4.49e-12			gentamicin C	4.49e-12
allopurinol	4.78e-12			allopurinol	4.78e-12
vancomycin	4.78e-12			vancomycin	4.78e-12
glucocorticoid	5.58e-12			glucocorticoid	5.58e-12
DSP	5.89e-12			DSP	5.89e-12
SB203580	7.7e-12			SB203580	7.7e-12
Tgf beta	8.41e-12			Tgf beta	8.41e-12
APP	1.02e-11			APP	1.02e-11
IL6R	1.1e-11			IL6R	1.1e-11
PTEN	1.28e-11			PTEN	1.28e-11
NR1H4	1.52e-11			NR1H4	1.52e-11
1,2-dithiol-3-thione	1.64e-11			1,2-dithiol-3-thione	1.64e-11
dimethylnitrosamine	1.65e-11			dimethylnitrosamine	1.65e-11
lomustine	1.9e-11			lomustine	1.9e-11
indomethacin	3.55e-11			indomethacin	3.55e-11
HIF1A	3.58e-11			HIF1A	3.58e-11
AHR	3.82e-11			AHR	3.82e-11
methylprednisolone	3.92e-11			methylprednisolone	3.92e-11
captopril	4.73e-11			captopril	4.73e-11
ERK1/2	5.35e-11			ERK1/2	5.35e-11
doxorubicin	5.91e-11			doxorubicin	5.91e-11
fenofibrate	6.08e-11			fenofibrate	6.08e-11
NR1H3	6.41e-11			NR1H3	6.41e-11
BMP7	7.17e-11			BMP7	7.17e-11
TCL1A	7.39e-11			TCL1A	7.39e-11
phenacetin	7.47e-11			phenacetin	7.47e-11
PLAU	8.13e-11			PLAU	8.13e-11
KRAS	9.3e-11			KRAS	9.3e-11
chenodeoxycholic acid	9.85e-11			chenodeoxycholic acid	9.85e-11
tamoxifen	1.09e-10			tamoxifen	1.09e-10
SREBF1	1.13e-10			SREBF1	1.13e-10
progesterone	1.24e-10			progesterone	1.24e-10
streptozocin	1.3e-10			streptozocin	1.3e-10
VCAN	1.49e-10			VCAN	1.49e-10
Insulin	1.62e-10			Insulin	1.62e-10
FN1	1.76e-10			FN1	1.76e-10
LEPR	1.8e-10			LEPR	1.8e-10
AR	1.94e-10			AR	1.94e-10
phenylbutazone	2.08e-10			phenylbutazone	2.08e-10
ITGB1	2.32e-10			ITGB1	2.32e-10
SMARCB1	4.82e-10			SMARCB1	4.82e-10
cisplatin	5.89e-10			cisplatin	5.89e-10
D-glucose	6.4e-10			D-glucose	6.4e-10
CCN5	7.2e-10			CCN5	7.2e-10
IL4	7.7e-10			IL4	7.7e-10
COL4A3	9.04e-10			COL4A3	9.04e-10
ethionine	9.19e-10			ethionine	9.19e-10
inosine	1.07e-09			inosine	1.07e-09
simvastatin	1.15e-09			simvastatin	1.15e-09
NCOA2	1.24e-09			NCOA2	1.24e-09
CD44	1.48e-09			CD44	1.48e-09
BIRC5	1.55e-09			BIRC5	1.55e-09
decitabine	1.57e-09			decitabine	1.57e-09
Tcf 1/3/4	1.67e-09			Tcf 1/3/4	1.67e-09
NCOR1	1.75e-09			NCOR1	1.75e-09
cadmium chloride	1.86e-09			cadmium chloride	1.86e-09
17-alpha-ethinylestradiol	1.97e-09			17-alpha-ethinylestradiol	1.97e-09
NFkB (complex)	2.04e-09			NFkB (complex)	2.04e-09
ascorbic acid	2.54e-09			ascorbic acid	2.54e-09
trinitrobenzenesulfonic acid	2.54e-09			trinitrobenzenesulfonic acid	2.54e-09
HOXD3	2.79e-09			HOXD3	2.79e-09
LY294002	4.54e-09			LY294002	4.54e-09
SPP1	4.71e-09			SPP1	4.71e-09
tetradecanoylphorbol acetate	4.9e-09			tetradecanoylphorbol acetate	4.9e-09
INS	5.26e-09			INS	5.26e-09
RELA	5.79e-09			RELA	5.79e-09
butyric acid	5.98e-09			butyric acid	5.98e-09
diethylnitrosamine	6.44e-09			diethylnitrosamine	6.44e-09
TSC2	7.24e-09			TSC2	7.24e-09
2-bromoethylamine	8e-09			2-bromoethylamine	8e-09
PSEN1	8.41e-09			PSEN1	8.41e-09
SEMA7A	8.55e-09			SEMA7A	8.55e-09
NOS2	8.82e-09			NOS2	8.82e-09
forskolin	1.03e-08			forskolin	1.03e-08
TWIST1	1.03e-08			TWIST1	1.03e-08
Ap2	1.12e-08			Ap2	1.12e-08
ERBB3	1.18e-08			ERBB3	1.18e-08
Collagen type I (complex)	1.29e-08			Collagen type I (complex)	1.29e-08
EGLN	1.55e-08			EGLN	1.55e-08
carboplatin	1.65e-08			carboplatin	1.65e-08
halofuginone	1.66e-08			halofuginone	1.66e-08
EPAS1	1.71e-08			EPAS1	1.71e-08
CD38	1.95e-08			CD38	1.95e-08
D-fructose	1.96e-08			D-fructose	1.96e-08
Rxr	2.04e-08			Rxr	2.04e-08
hydrogen peroxide	2.2e-08			hydrogen peroxide	2.2e-08
IL1	2.71e-08			IL1	2.71e-08
IL11	2.73e-08			IL11	2.73e-08
TFAP2C	2.94e-08			TFAP2C	2.94e-08
NRAS	2.99e-08			NRAS	2.99e-08
PRDM1	3.19e-08			PRDM1	3.19e-08
FOS	3.25e-08			FOS	3.25e-08
Ca2+	3.3e-08			Ca2+	3.3e-08
ETV5	3.34e-08			ETV5	3.34e-08
androgen	3.57e-08			androgen	3.57e-08
poly rI:rC-RNA	3.75e-08			poly rI:rC-RNA	3.75e-08
Saa3	3.76e-08			Saa3	3.76e-08
ITGB6	3.76e-08			ITGB6	3.76e-08
cyclophosphamide	3.81e-08			cyclophosphamide	3.81e-08
gefitinib	3.84e-08			gefitinib	3.84e-08
DPP4	3.92e-08			DPP4	3.92e-08
SLC9A3	3.92e-08			SLC9A3	3.92e-08
PTH	4.43e-08			PTH	4.43e-08
mifepristone	4.51e-08			mifepristone	4.51e-08
AGT	4.7e-08			AGT	4.7e-08
ANGPT2	5.05e-08			ANGPT2	5.05e-08
cardiotoxin	5.32e-08			cardiotoxin	5.32e-08
vitamin E	5.53e-08			vitamin E	5.53e-08
PDGF BB	5.55e-08			PDGF BB	5.55e-08
SOD1	5.68e-08			SOD1	5.68e-08
CG	5.79e-08			CG	5.79e-08
testosterone	6.05e-08			testosterone	6.05e-08
IRF2	6.22e-08			IRF2	6.22e-08
LCN2	6.24e-08			LCN2	6.24e-08
RNA polymerase II	6.32e-08			RNA polymerase II	6.32e-08
calcitriol	6.65e-08			calcitriol	6.65e-08
sirolimus	6.84e-08			sirolimus	6.84e-08
MMP9	7.03e-08			MMP9	7.03e-08
CDH1	7.03e-08			CDH1	7.03e-08
TBX5	7.03e-08			TBX5	7.03e-08
bezafibrate	7.66e-08			bezafibrate	7.66e-08
heparin	7.9e-08			heparin	7.9e-08
NKX2-1	8.28e-08			NKX2-1	8.28e-08
hydrocortisone	8.43e-08			hydrocortisone	8.43e-08
STAT6	8.5e-08			STAT6	8.5e-08
Brd4	8.66e-08			Brd4	8.66e-08
SOX4	8.86e-08			SOX4	8.86e-08
DMD	8.86e-08			DMD	8.86e-08
MMP12	9.12e-08			MMP12	9.12e-08
EGFR	9.72e-08			EGFR	9.72e-08
cadmium	9.95e-08			cadmium	9.95e-08
F2	1.06e-07			F2	1.06e-07
Stat3-Stat3	1.07e-07			Stat3-Stat3	1.07e-07
thyroid hormone	1.08e-07			thyroid hormone	1.08e-07
mibolerone	1.33e-07			mibolerone	1.33e-07
MALAT1	1.34e-07			MALAT1	1.34e-07
ERBB4	1.39e-07			ERBB4	1.39e-07
prostaglandin E2	1.57e-07			prostaglandin E2	1.57e-07
ramipril	1.67e-07			ramipril	1.67e-07
MRTFA	1.69e-07			MRTFA	1.69e-07
BSG	1.71e-07			BSG	1.71e-07
NOTCH1	1.74e-07			NOTCH1	1.74e-07
NR1I2	1.74e-07			NR1I2	1.74e-07
ESR2	1.79e-07			ESR2	1.79e-07
docosahexaenoic acid	1.83e-07			docosahexaenoic acid	1.83e-07
PPARD	1.9e-07			PPARD	1.9e-07
U0126	1.94e-07			U0126	1.94e-07
FOXO3	1.96e-07			FOXO3	1.96e-07
CR1L	2.07e-07			CR1L	2.07e-07
RXRG	2.07e-07			RXRG	2.07e-07
HNRNPAB	2.07e-07			HNRNPAB	2.07e-07
troglitazone	2.08e-07			troglitazone	2.08e-07
FASN	2.34e-07			FASN	2.34e-07
WT1	2.65e-07			WT1	2.65e-07
GLI1	2.94e-07			GLI1	2.94e-07
cholecalciferol	3.03e-07			cholecalciferol	3.03e-07
ITGAV	3.1e-07			ITGAV	3.1e-07
TGFBR2	3.12e-07			TGFBR2	3.12e-07
IGF1R	3.2e-07			IGF1R	3.2e-07
eprosartan	3.38e-07			eprosartan	3.38e-07
IgG	3.51e-07			IgG	3.51e-07
deferoxamine	3.51e-07			deferoxamine	3.51e-07
SNAI1	3.58e-07			SNAI1	3.58e-07
bortezomib	3.66e-07			bortezomib	3.66e-07
RUNX2	3.89e-07			RUNX2	3.89e-07
GH1	4.22e-07			GH1	4.22e-07
Rock	4.24e-07			Rock	4.24e-07
HOXA10	4.41e-07			HOXA10	4.41e-07
FAS	4.45e-07			FAS	4.45e-07
THBS1	4.53e-07			THBS1	4.53e-07
paraquat	4.58e-07			paraquat	4.58e-07
SIM1	4.68e-07			SIM1	4.68e-07
IGF2	4.7e-07			IGF2	4.7e-07
candesartan	4.88e-07			candesartan	4.88e-07
enalapril	4.88e-07			enalapril	4.88e-07
CDC73	4.96e-07			CDC73	4.96e-07
N-cor	5.13e-07			N-cor	5.13e-07
IL1A	5.55e-07			IL1A	5.55e-07
staurosporine	6.29e-07			staurosporine	6.29e-07
IGF2BP1	6.38e-07			IGF2BP1	6.38e-07
ADAMTS12	6.38e-07			ADAMTS12	6.38e-07
mercuric chloride	6.48e-07			mercuric chloride	6.48e-07
pioglitazone	7.23e-07			pioglitazone	7.23e-07
FOXO1	7.33e-07			FOXO1	7.33e-07
STAT1	7.52e-07			STAT1	7.52e-07
N-ethyl-N-nitrosourea	7.61e-07			N-ethyl-N-nitrosourea	7.61e-07
SP1	7.61e-07			SP1	7.61e-07
MAP2K1	7.67e-07			MAP2K1	7.67e-07
THRB	7.71e-07			THRB	7.71e-07
PML	7.76e-07			PML	7.76e-07
USF1	7.99e-07			USF1	7.99e-07
SB-431542	8.06e-07			SB-431542	8.06e-07
LIF	8.13e-07			LIF	8.13e-07
EDN1	8.13e-07			EDN1	8.13e-07
STK11	8.23e-07			STK11	8.23e-07
Jnk	8.58e-07			Jnk	8.58e-07
Akt	9.01e-07			Akt	9.01e-07
IRS1	9.91e-07			IRS1	9.91e-07
dextran sulfate	1.01e-06			dextran sulfate	1.01e-06
TGFB2	1.04e-06			TGFB2	1.04e-06
ZNF106	1.07e-06			ZNF106	1.07e-06
IL1R1	1.07e-06			IL1R1	1.07e-06
RHO	1.07e-06			RHO	1.07e-06
MRTFB	1.09e-06			MRTFB	1.09e-06
DDR1	1.1e-06			DDR1	1.1e-06
F2R	1.14e-06			F2R	1.14e-06
RORA	1.15e-06			RORA	1.15e-06
NRG1	1.24e-06			NRG1	1.24e-06
HMGN1	1.27e-06			HMGN1	1.27e-06
NEUROG1	1.37e-06			NEUROG1	1.37e-06
lipid	1.46e-06			lipid	1.46e-06
GATA4	1.53e-06			GATA4	1.53e-06
INHBB	1.54e-06			INHBB	1.54e-06
SDCBP	1.54e-06			SDCBP	1.54e-06
platelet activating factor	1.54e-06			platelet activating factor	1.54e-06
HAND2	1.54e-06			HAND2	1.54e-06
USF2	1.54e-06			USF2	1.54e-06
PKP2	1.55e-06			PKP2	1.55e-06
FBLN5	1.55e-06			FBLN5	1.55e-06
valproic acid	1.59e-06			valproic acid	1.59e-06
FGF19	1.61e-06			FGF19	1.61e-06
NR3C2	1.71e-06			NR3C2	1.71e-06
fluticasone propionate	1.78e-06			fluticasone propionate	1.78e-06
curcumin	1.8e-06			curcumin	1.8e-06
glucuronyl glucosamine glycan sulfate	1.88e-06			glucuronyl glucosamine glycan sulfate	1.88e-06
ARNT2	1.9e-06			ARNT2	1.9e-06
PEBP1	1.94e-06			PEBP1	1.94e-06
cerivastatin	1.94e-06			cerivastatin	1.94e-06
estrogen receptor	1.94e-06			estrogen receptor	1.94e-06
Hbb-b2	1.97e-06			Hbb-b2	1.97e-06
FZD8	2.11e-06			FZD8	2.11e-06
4-phenylbutyric acid	2.13e-06			4-phenylbutyric acid	2.13e-06
aldosterone	2.15e-06			aldosterone	2.15e-06
obeticholic acid	2.28e-06			obeticholic acid	2.28e-06
beta-carotene	2.28e-06			beta-carotene	2.28e-06
ERK	2.48e-06			ERK	2.48e-06
GPD1	2.55e-06			GPD1	2.55e-06
CFH	2.76e-06			CFH	2.76e-06
warfarin	2.76e-06			warfarin	2.76e-06
TAF4	2.78e-06			TAF4	2.78e-06
PPIF	2.78e-06			PPIF	2.78e-06
HMGA1	2.8e-06			HMGA1	2.8e-06
NFATC4	2.85e-06			NFATC4	2.85e-06
RARA	2.86e-06			RARA	2.86e-06
IGFBP2	3e-06			IGFBP2	3e-06
resveratrol	3.06e-06			resveratrol	3.06e-06
TRAF3IP2	3.34e-06			TRAF3IP2	3.34e-06
PRKG1	3.43e-06			PRKG1	3.43e-06
LPL	3.43e-06			LPL	3.43e-06
NR5A2	3.61e-06			NR5A2	3.61e-06
GLIS2	3.73e-06			GLIS2	3.73e-06
THY1	3.73e-06			THY1	3.73e-06
EDNRA	3.73e-06			EDNRA	3.73e-06
HRG	3.73e-06			HRG	3.73e-06
IL5	3.86e-06			IL5	3.86e-06
MSTN	3.91e-06			MSTN	3.91e-06
GHR	3.91e-06			GHR	3.91e-06
ETV4	4.09e-06			ETV4	4.09e-06
green tea polyphenol	4.09e-06			green tea polyphenol	4.09e-06
TRIM24	4.27e-06			TRIM24	4.27e-06
bucladesine	4.28e-06			bucladesine	4.28e-06
CEBPE	4.45e-06			CEBPE	4.45e-06
RETN	4.45e-06			RETN	4.45e-06
NAP1L1	4.55e-06			NAP1L1	4.55e-06
MCAM	4.55e-06			MCAM	4.55e-06
MYB	4.85e-06			MYB	4.85e-06
KLF11	4.85e-06			KLF11	4.85e-06
ITGA9	4.85e-06			ITGA9	4.85e-06
SCGB1A1	4.85e-06			SCGB1A1	4.85e-06
ferulic acid	4.86e-06			ferulic acid	4.86e-06
metformin	4.96e-06			metformin	4.96e-06
SLC25A13	5.03e-06			SLC25A13	5.03e-06
benzo(a)pyrene	5.28e-06			benzo(a)pyrene	5.28e-06
genistein	5.28e-06			genistein	5.28e-06
atorvastatin	5.54e-06			atorvastatin	5.54e-06
MEF2C	5.96e-06			MEF2C	5.96e-06
NCOR2	6.44e-06			NCOR2	6.44e-06
FOXC2	6.44e-06			FOXC2	6.44e-06
valsartan	6.44e-06			valsartan	6.44e-06
KLF4	6.69e-06			KLF4	6.69e-06
PAX3	6.81e-06			PAX3	6.81e-06
sphingosine-1-phosphate	6.91e-06			sphingosine-1-phosphate	6.91e-06
LDLR	7.01e-06			LDLR	7.01e-06
adenine	7.08e-06			adenine	7.08e-06
acetaminophen	7.17e-06			acetaminophen	7.17e-06
Pln	7.24e-06			Pln	7.24e-06
LIPE	7.28e-06			LIPE	7.28e-06
HDAC2	7.28e-06			HDAC2	7.28e-06
GLIPR2	7.44e-06			GLIPR2	7.44e-06
PDGFRbeta-recognizing cyclic peptide	7.44e-06			PDGFRbeta-recognizing cyclic peptide	7.44e-06
phenylacetic acid	7.44e-06			phenylacetic acid	7.44e-06
gemcabene	7.44e-06			gemcabene	7.44e-06
SRF	7.59e-06			SRF	7.59e-06
VEGFA	7.65e-06			VEGFA	7.65e-06
ROCK2	7.89e-06			ROCK2	7.89e-06
PKD1	7.94e-06			PKD1	7.94e-06
lactacystin	7.94e-06			lactacystin	7.94e-06
MYD88	8.26e-06			MYD88	8.26e-06
MTOR	8.76e-06			MTOR	8.76e-06
CXCL12	8.79e-06			CXCL12	8.79e-06
AIRE	9.11e-06			AIRE	9.11e-06
MGP	9.83e-06			MGP	9.83e-06
MAT1A	9.83e-06			MAT1A	9.83e-06
prednisolone	1.01e-05			prednisolone	1.01e-05
IDH1	1.02e-05			IDH1	1.02e-05
PTK2	1.02e-05			PTK2	1.02e-05
SNAI2	1.02e-05			SNAI2	1.02e-05
ESR1	1.03e-05			ESR1	1.03e-05
beraprost	1.05e-05			beraprost	1.05e-05
VGLL3	1.05e-05			VGLL3	1.05e-05
SFRP4	1.05e-05			SFRP4	1.05e-05
NFKB1	1.06e-05			NFKB1	1.06e-05
PLAUR	1.07e-05			PLAUR	1.07e-05
TERT	1.07e-05			TERT	1.07e-05
TGFB3	1.08e-05			TGFB3	1.08e-05
raloxifene	1.1e-05			raloxifene	1.1e-05
MAPK1	1.12e-05			MAPK1	1.12e-05
filgrastim	1.13e-05			filgrastim	1.13e-05
INSIG1	1.17e-05			INSIG1	1.17e-05
SMAD4	1.2e-05			SMAD4	1.2e-05
SMAD2	1.25e-05			SMAD2	1.25e-05
MYCN	1.29e-05			MYCN	1.29e-05
oleic acid	1.37e-05			oleic acid	1.37e-05
IL6ST	1.4e-05			IL6ST	1.4e-05
ABCB4	1.41e-05			ABCB4	1.41e-05
HDAC6	1.41e-05			HDAC6	1.41e-05
H-7	1.41e-05			H-7	1.41e-05
SRC	1.44e-05			SRC	1.44e-05
Z-LLL-CHO	1.45e-05			Z-LLL-CHO	1.45e-05
INSR	1.48e-05			INSR	1.48e-05
homocysteine	1.48e-05			homocysteine	1.48e-05
RAC1	1.54e-05			RAC1	1.54e-05
PLN	1.56e-05			PLN	1.56e-05
RASSF1	1.61e-05			RASSF1	1.61e-05
Laminin (complex)	1.62e-05			Laminin (complex)	1.62e-05
KNG1	1.62e-05			KNG1	1.62e-05
actinomycin D	1.63e-05			actinomycin D	1.63e-05
PDGFB	1.72e-05			PDGFB	1.72e-05
TCF	1.74e-05			TCF	1.74e-05
ST8SIA1	1.81e-05			ST8SIA1	1.81e-05
CLDN1	1.84e-05			CLDN1	1.84e-05
Histone h3	1.87e-05			Histone h3	1.87e-05
CD3	1.87e-05			CD3	1.87e-05
wortmannin	1.89e-05			wortmannin	1.89e-05
SMAD7	1.95e-05			SMAD7	1.95e-05
trichostatin A	2e-05			trichostatin A	2e-05
POU2F1	2.02e-05			POU2F1	2.02e-05
phosphate	2.05e-05			phosphate	2.05e-05
LOXL2	2.09e-05			LOXL2	2.09e-05
TFCP2	2.09e-05			TFCP2	2.09e-05
SPDEF	2.1e-05			SPDEF	2.1e-05
ZMPSTE24	2.11e-05			ZMPSTE24	2.11e-05
PRKAA1	2.18e-05			PRKAA1	2.18e-05
NPR1	2.18e-05			NPR1	2.18e-05
COLQ	2.31e-05			COLQ	2.31e-05
HGF	2.35e-05			HGF	2.35e-05
Hbb-b1	2.39e-05			Hbb-b1	2.39e-05
STK40	2.39e-05			STK40	2.39e-05
WNT3A	2.45e-05			WNT3A	2.45e-05
PTGS2	2.52e-05			PTGS2	2.52e-05
JAK1	2.54e-05			JAK1	2.54e-05
ID1	2.54e-05			ID1	2.54e-05
ADAM17	2.54e-05			ADAM17	2.54e-05
PRKCA	2.62e-05			PRKCA	2.62e-05
15-deoxy-delta-12,14 -PGJ 2	2.64e-05			15-deoxy-delta-12,14 -PGJ 2	2.64e-05
palmitic acid	2.66e-05			palmitic acid	2.66e-05
Ro31-8220	2.7e-05			Ro31-8220	2.7e-05
BSCL2	2.79e-05			BSCL2	2.79e-05
Pkc(s)	2.82e-05			Pkc(s)	2.82e-05
THRAP3	2.82e-05			THRAP3	2.82e-05
Collagen Alpha1	2.82e-05			Collagen Alpha1	2.82e-05
ECM1	2.82e-05			ECM1	2.82e-05
thapsigargin	3.05e-05			thapsigargin	3.05e-05
H2AFZ	3.1e-05			H2AFZ	3.1e-05
bexarotene	3.2e-05			bexarotene	3.2e-05
NQO1	3.43e-05			NQO1	3.43e-05
FGF1	3.58e-05			FGF1	3.58e-05
FGFR2	3.58e-05			FGFR2	3.58e-05
ZMYND10	3.65e-05			ZMYND10	3.65e-05
dec-RRLL-cmk	3.65e-05			dec-RRLL-cmk	3.65e-05
alpha-hydroxyglutarate	3.65e-05			alpha-hydroxyglutarate	3.65e-05
SRSF1	3.66e-05			SRSF1	3.66e-05
silibinin	3.66e-05			silibinin	3.66e-05
Stat5 dimer	3.72e-05			Stat5 dimer	3.72e-05
IDH2	3.72e-05			IDH2	3.72e-05
LGALS3	3.73e-05			LGALS3	3.73e-05
ethanol	3.75e-05			ethanol	3.75e-05
TIMP3	3.85e-05			TIMP3	3.85e-05
8-bromo-cAMP	3.86e-05			8-bromo-cAMP	3.86e-05
C3	4e-05			C3	4e-05
ITGB3	4e-05			ITGB3	4e-05
NR4A1	4.06e-05			NR4A1	4.06e-05
fulvestrant	4.22e-05			fulvestrant	4.22e-05
POSTN	4.29e-05			POSTN	4.29e-05
eplerenone	4.29e-05			eplerenone	4.29e-05
ATN1	4.54e-05			ATN1	4.54e-05
Y 27632	4.74e-05			Y 27632	4.74e-05
Smad2/3-Smad4	4.82e-05			Smad2/3-Smad4	4.82e-05
IL11RA	4.82e-05			IL11RA	4.82e-05
5,8,11,14-eicosatetraynoic acid	4.82e-05			5,8,11,14-eicosatetraynoic acid	4.82e-05
MAPT	4.89e-05			MAPT	4.89e-05
Calcineurin A	5.01e-05			Calcineurin A	5.01e-05
NR3C1	5.05e-05			NR3C1	5.05e-05
bisphenol A	5.11e-05			bisphenol A	5.11e-05
epigallocatechin-gallate	5.25e-05			epigallocatechin-gallate	5.25e-05
DCN	5.35e-05			DCN	5.35e-05
nicotine	5.53e-05			nicotine	5.53e-05
mir-29	5.6e-05			mir-29	5.6e-05
sodium chloride	5.6e-05			sodium chloride	5.6e-05
S100A9	5.64e-05			S100A9	5.64e-05
CCN2	5.64e-05			CCN2	5.64e-05
caffeic acid phenethyl ester	5.64e-05			caffeic acid phenethyl ester	5.64e-05
IL2	5.68e-05			IL2	5.68e-05
EZR	5.81e-05			EZR	5.81e-05
NPPB	5.81e-05			NPPB	5.81e-05
TERC	5.81e-05			TERC	5.81e-05
LDL	5.86e-05			LDL	5.86e-05
ONECUT1	5.86e-05			ONECUT1	5.86e-05
RGS10	5.94e-05			RGS10	5.94e-05
DEF6	6.13e-05			DEF6	6.13e-05
mir-96	6.13e-05			mir-96	6.13e-05
CREB3L1	6.13e-05			CREB3L1	6.13e-05
sitagliptin	6.33e-05			sitagliptin	6.33e-05
SCGB3A2	6.33e-05			SCGB3A2	6.33e-05
ST6GALNAC1	6.33e-05			ST6GALNAC1	6.33e-05
ZNF652	6.33e-05			ZNF652	6.33e-05
CCL18	6.33e-05			CCL18	6.33e-05
DDR2	6.33e-05			DDR2	6.33e-05
TMPO	6.33e-05			TMPO	6.33e-05
PGK1	6.33e-05			PGK1	6.33e-05
CH-223191	6.33e-05			CH-223191	6.33e-05
IL17A	6.39e-05			IL17A	6.39e-05
IRF1	6.53e-05			IRF1	6.53e-05
ZEB1	6.59e-05			ZEB1	6.59e-05
ABCA1	6.59e-05			ABCA1	6.59e-05
SPARC	6.87e-05			SPARC	6.87e-05
MET	7.32e-05			MET	7.32e-05
linoleic acid	7.69e-05			linoleic acid	7.69e-05
TFEC	7.69e-05			TFEC	7.69e-05
mir-143	7.69e-05			mir-143	7.69e-05
MUC4	7.69e-05			MUC4	7.69e-05
CSNK2A1	7.69e-05			CSNK2A1	7.69e-05
batimastat	7.69e-05			batimastat	7.69e-05
prostaglandin J2	7.72e-05			prostaglandin J2	7.72e-05
TWIST2	7.72e-05			TWIST2	7.72e-05
CTBP1	7.72e-05			CTBP1	7.72e-05
semaxinib	7.72e-05			semaxinib	7.72e-05
SERPINF1	8.04e-05			SERPINF1	8.04e-05
TGFA	8.3e-05			TGFA	8.3e-05
PPP3CA	8.3e-05			PPP3CA	8.3e-05
SP3	8.47e-05			SP3	8.47e-05
asoprisnil	8.84e-05			asoprisnil	8.84e-05
TGFBR1	8.95e-05			TGFBR1	8.95e-05
VDR	9.32e-05			VDR	9.32e-05
CREB3L3	9.52e-05			CREB3L3	9.52e-05
G6PD	9.52e-05			G6PD	9.52e-05
NT5E	9.52e-05			NT5E	9.52e-05
1-(carboxymethylthio)tetradecane	9.52e-05			1-(carboxymethylthio)tetradecane	9.52e-05
CDKN2A	9.52e-05			CDKN2A	9.52e-05
EPO	9.52e-05			EPO	9.52e-05
HNRNPA2B1	9.82e-05			HNRNPA2B1	9.82e-05
MIA	0.0001			MIA	0.0001
LASP1	0.0001			LASP1	0.0001
ELANE	0.000101			ELANE	0.000101
CUL4B	0.000101			CUL4B	0.000101
PP2/AG1879 tyrosine kinase inhibitor	0.000104			PP2/AG1879 tyrosine kinase inhibitor	0.000104
CCN1	0.000104			CCN1	0.000104
SCARB1	0.000107			SCARB1	0.000107
Ccl2	0.000107			Ccl2	0.000107
Immunoglobulin	0.000108			Immunoglobulin	0.000108
KLF2	0.000109			KLF2	0.000109
ESRRA	0.000109			ESRRA	0.000109
GATA2	0.000109			GATA2	0.000109
ZFP36	0.000112			ZFP36	0.000112
CFTR	0.000112			CFTR	0.000112
PRKAA2	0.000113			PRKAA2	0.000113
4-methylnitrosoamino-1-(3-pyridinyl)-1-butanone	0.000114			4-methylnitrosoamino-1-(3-pyridinyl)-1-butanone	0.000114
11,12-epoxyeicosatrienoic acid	0.000116			11,12-epoxyeicosatrienoic acid	0.000116
tert-butyl hydroperoxide	0.000116			tert-butyl hydroperoxide	0.000116
FBN1	0.000116			FBN1	0.000116
SCX	0.000116			SCX	0.000116
bisindolylmaleimide I	0.000119			bisindolylmaleimide I	0.000119
CNTF	0.00012			CNTF	0.00012
SCAP	0.00012			SCAP	0.00012
HDAC1	0.00012			HDAC1	0.00012
PI3K (complex)	0.000128			PI3K (complex)	0.000128
FLI1	0.000128			FLI1	0.000128
emodin	0.000128			emodin	0.000128
ZFHX3	0.000129			ZFHX3	0.000129
SPI1	0.000129			SPI1	0.000129
IL3	0.000129			IL3	0.000129
CIITA	0.000129			CIITA	0.000129
APOB	0.000129			APOB	0.000129
FGFR3	0.000129			FGFR3	0.000129
NR2F1	0.000129			NR2F1	0.000129
NEDD9	0.000129			NEDD9	0.000129
COL18A1	0.000138			COL18A1	0.000138
zinc	0.000138			zinc	0.000138
let-7a-5p (and other miRNAs w/seed GAGGUAG)	0.00014			let-7a-5p (and other miRNAs w/seed GAGGUAG)	0.00014
MEF2D	0.00014			MEF2D	0.00014
Collagen type IV	0.000141			Collagen type IV	0.000141
NFIX	0.000141			NFIX	0.000141
B4GALNT1	0.000141			B4GALNT1	0.000141
acetaldehyde	0.000141			acetaldehyde	0.000141
selenomethylselenocysteine	0.000141			selenomethylselenocysteine	0.000141
ATP7B	0.000146			ATP7B	0.000146
miR-1-3p (and other miRNAs w/seed GGAAUGU)	0.000148			miR-1-3p (and other miRNAs w/seed GGAAUGU)	0.000148
PDX1	0.000148			PDX1	0.000148
GDF2	0.000148			GDF2	0.000148
tetrachlorodibenzodioxin	0.000148			tetrachlorodibenzodioxin	0.000148
8,9-epoxyeicosatrienoic acid	0.000149			8,9-epoxyeicosatrienoic acid	0.000149
MEG3	0.000149			MEG3	0.000149
ZFAS1	0.000149			ZFAS1	0.000149
MKX	0.000149			MKX	0.000149
Ccl6	0.000149			Ccl6	0.000149
TNFAIP6	0.000149			TNFAIP6	0.000149
SCUBE3	0.000149			SCUBE3	0.000149
NR1D2	0.000149			NR1D2	0.000149
MK2 inhibitory peptide	0.000149			MK2 inhibitory peptide	0.000149
3-beta,17-beta-androstanediol	0.000149			3-beta,17-beta-androstanediol	0.000149
8-bromo-cyclic ADP-ribose	0.000153			8-bromo-cyclic ADP-ribose	0.000153
Alpha 1 antitrypsin	0.000153			Alpha 1 antitrypsin	0.000153
AFM	0.000153			AFM	0.000153
IFI30	0.000153			IFI30	0.000153
Tmsb4x (includes others)	0.000153			Tmsb4x (includes others)	0.000153
lanreotide	0.000153			lanreotide	0.000153
metribolone	0.000155			metribolone	0.000155
cytokine	0.000161			cytokine	0.000161
mir-122	0.000169			mir-122	0.000169
miR-146a-5p (and other miRNAs w/seed GAGAACU)	0.000169			miR-146a-5p (and other miRNAs w/seed GAGAACU)	0.000169
YBX1	0.000169			YBX1	0.000169
branched chain amino acids	0.000169			branched chain amino acids	0.000169
FAM3B	0.000169			FAM3B	0.000169
HTATIP2	0.000169			HTATIP2	0.000169
PTAFR	0.000169			PTAFR	0.000169
MED1	0.000178			MED1	0.000178
IL22	0.000178			IL22	0.000178
MECP2	0.000178			MECP2	0.000178
losartan potassium	0.000178			losartan potassium	0.000178
HDAC3	0.00018			HDAC3	0.00018
dehydroisoandrosterone	0.00018			dehydroisoandrosterone	0.00018
TBP	0.000181			TBP	0.000181
22(R)-hydroxycholesterol	0.000184			22(R)-hydroxycholesterol	0.000184
Ap1	0.000186			Ap1	0.000186
mir-21	0.000188			mir-21	0.000188
SLC13A1	0.000193			SLC13A1	0.000193
GW9662	0.000193			GW9662	0.000193
CSF2	0.000194			CSF2	0.000194
folic acid	0.000196			folic acid	0.000196
SLC9A3R1	0.000201			SLC9A3R1	0.000201
mir-183	0.000201			mir-183	0.000201
linalool	0.000201			linalool	0.000201
SB 290157	0.000201			SB 290157	0.000201
lovastatin	0.000204			lovastatin	0.000204
eflornithine	0.000205			eflornithine	0.000205
EZH2	0.000205			EZH2	0.000205
WNT5A	0.000209			WNT5A	0.000209
nilotinib	0.000211			nilotinib	0.000211
ERFE	0.000211			ERFE	0.000211
PLCD1	0.000211			PLCD1	0.000211
IGFBP4	0.000211			IGFBP4	0.000211
(5-(4-N-methyl-N(2-pyridyl)amino)ethoxy)benzyl thiazolidine-2,4-dione	0.000211			(5-(4-N-methyl-N(2-pyridyl)amino)ethoxy)benzyl thiazolidine-2,4-dione	0.000211
KDM1A	0.000214			KDM1A	0.000214
AGN194204	0.000214			AGN194204	0.000214
CALR	0.000228			CALR	0.000228
miR-199a-5p (and other miRNAs w/seed CCAGUGU)	0.00023			miR-199a-5p (and other miRNAs w/seed CCAGUGU)	0.00023
WNT1	0.000232			WNT1	0.000232
PC-SPES	0.000233			PC-SPES	0.000233
isobutylmethylxanthine	0.000234			isobutylmethylxanthine	0.000234
FXR ligand-FXR-Retinoic acid-RXRα	0.000237			FXR ligand-FXR-Retinoic acid-RXRα	0.000237
NCOR-LXR-Oxysterol-RXR-9 cis RA	0.000237			NCOR-LXR-Oxysterol-RXR-9 cis RA	0.000237
HEXIM1	0.000237			HEXIM1	0.000237
CD36	0.000249			CD36	0.000249
pravastatin	0.000249			pravastatin	0.000249
thioctic acid	0.000249			thioctic acid	0.000249
VitaminD3-VDR-RXR	0.000254			VitaminD3-VDR-RXR	0.000254
advanced glycation end-products	0.000254			advanced glycation end-products	0.000254
camptothecin	0.000254			camptothecin	0.000254
STAT5B	0.00026			STAT5B	0.00026
NS-398	0.000264			NS-398	0.000264
mir-223	0.000271			mir-223	0.000271
RARB	0.000271			RARB	0.000271
crizotinib	0.000277			crizotinib	0.000277
SPRY1	0.000277			SPRY1	0.000277
TRPV4	0.000277			TRPV4	0.000277
GW7647	0.000277			GW7647	0.000277
dipyridamole	0.000277			dipyridamole	0.000277
XDH	0.000281			XDH	0.000281
AGTR1	0.000281			AGTR1	0.000281
KAT2B	0.000281			KAT2B	0.000281
bicalutamide	0.000281			bicalutamide	0.000281
NGF	0.000283			NGF	0.000283
APC	0.000285			APC	0.000285
STAT5A	0.000286			STAT5A	0.000286
PARP	0.000288			PARP	0.000288
MED14	0.000288			MED14	0.000288
LINC00963	0.000288			LINC00963	0.000288
DAB2IP	0.000288			DAB2IP	0.000288
HGS	0.000288			HGS	0.000288
PARP2	0.000288			PARP2	0.000288
4-aminophenol	0.000288			4-aminophenol	0.000288
dextran	0.000288			dextran	0.000288
levothyroxine	0.00029			levothyroxine	0.00029
TFAP2A	0.000297			TFAP2A	0.000297
ITGA5	0.000311			ITGA5	0.000311
nicotinic acid	0.000311			nicotinic acid	0.000311
IL10	0.000317			IL10	0.000317
BMPR2	0.000322			BMPR2	0.000322
fibric acid derivative	0.000322			fibric acid derivative	0.000322
BMP2	0.000328			BMP2	0.000328
SP600125	0.000344			SP600125	0.000344
VHL	0.000347			VHL	0.000347
KAT5	0.000355			KAT5	0.000355
gentamicin	0.000371			gentamicin	0.000371
deoxycorticosterone acetate	0.000372			deoxycorticosterone acetate	0.000372
SFN	0.000372			SFN	0.000372
RAPGEF3	0.000372			RAPGEF3	0.000372
carvedilol	0.000372			carvedilol	0.000372
nitric oxide	0.000376			nitric oxide	0.000376
Il8r	0.00038			Il8r	0.00038
T 0070907	0.00038			T 0070907	0.00038
WWC1	0.00038			WWC1	0.00038
DANCR	0.00038			DANCR	0.00038
miR-451a (and other miRNAs w/seed AACCGUU)	0.00038			miR-451a (and other miRNAs w/seed AACCGUU)	0.00038
IGFBP1	0.00038			IGFBP1	0.00038
CLCA2	0.00038			CLCA2	0.00038
TP63	0.00038			TP63	0.00038
FGF7	0.000387			FGF7	0.000387
Esrra	0.00042			Esrra	0.00042
S100A8	0.000425			S100A8	0.000425
RNASEL	0.000428			RNASEL	0.000428
choline fenofibrate	0.000428			choline fenofibrate	0.000428
CDH11	0.000428			CDH11	0.000428
AZGP1	0.000428			AZGP1	0.000428
HOXA7	0.000428			HOXA7	0.000428
irbesartan	0.000428			irbesartan	0.000428
4-hydroxytamoxifen	0.000442			4-hydroxytamoxifen	0.000442
Mapk	0.000444			Mapk	0.000444
gliquidone	0.000454			gliquidone	0.000454
2-(3-chlorophenylamino)phenylacetic acid	0.000454			2-(3-chlorophenylamino)phenylacetic acid	0.000454
HDGF	0.000454			HDGF	0.000454
SUCO	0.000454			SUCO	0.000454
TSIX	0.000454			TSIX	0.000454
IBSP	0.000454			IBSP	0.000454
BMP1	0.000454			BMP1	0.000454
SLC12A6	0.000454			SLC12A6	0.000454
CHTOP	0.000454			CHTOP	0.000454
BB-2116	0.000454			BB-2116	0.000454
actinomycin	0.000454			actinomycin	0.000454
S-adenosylhomocysteine	0.000454			S-adenosylhomocysteine	0.000454
glyphosate	0.000454			glyphosate	0.000454
ZNF281	0.000489			ZNF281	0.000489
CCR1	0.000489			CCR1	0.000489
arsenic	0.000489			arsenic	0.000489
IL1RL2	0.000489			IL1RL2	0.000489
LIPC	0.000489			LIPC	0.000489
AIF1	0.000489			AIF1	0.000489
CDK7	0.000489			CDK7	0.000489
ID4	0.000489			ID4	0.000489
5-fluorouracil	0.000511			5-fluorouracil	0.000511
SFRP1	0.00054			SFRP1	0.00054
LRP1	0.00054			LRP1	0.00054
IFNAR1	0.000552			IFNAR1	0.000552
UTP	0.000556			UTP	0.000556
FECH	0.000556			FECH	0.000556
SSTR2	0.000556			SSTR2	0.000556
chrysotile asbestos	0.000556			chrysotile asbestos	0.000556
GATA3	0.000561			GATA3	0.000561
RICTOR	0.000579			RICTOR	0.000579
SREBF2	0.00058			SREBF2	0.00058
NKX3-1	0.000588			NKX3-1	0.000588
NCOA1	0.000603			NCOA1	0.000603
pyrrolidine dithiocarbamate	0.000611			pyrrolidine dithiocarbamate	0.000611
5'-methylthioadenosine	0.000617			5'-methylthioadenosine	0.000617
HNF4α dimer	0.000617			HNF4α dimer	0.000617
Hnf3	0.000617			Hnf3	0.000617
Ptprd	0.000617			Ptprd	0.000617
GALNT6	0.000617			GALNT6	0.000617
COL9A1	0.000617			COL9A1	0.000617
PIAS3	0.000617			PIAS3	0.000617
CCAT2	0.000617			CCAT2	0.000617
5A apoA-I mimetic peptide	0.000617			5A apoA-I mimetic peptide	0.000617
maxacalcitol	0.000617			maxacalcitol	0.000617
cholic acid	0.000618			cholic acid	0.000618
ALDH1A2	0.000629			ALDH1A2	0.000629
NOSTRIN	0.000629			NOSTRIN	0.000629
IFRD1	0.000629			IFRD1	0.000629
4-(2-aminoethyl)benzenesulfonylfluoride	0.000629			4-(2-aminoethyl)benzenesulfonylfluoride	0.000629
GABA	0.000629			GABA	0.000629
FGF10	0.000639			FGF10	0.000639
MAP3K1	0.000639			MAP3K1	0.000639
SAFB	0.000639			SAFB	0.000639
3-methylcholanthrene	0.000639			3-methylcholanthrene	0.000639
RET	0.000643			RET	0.000643
MAPK14	0.000676			MAPK14	0.000676
PTP4A1	0.000677			PTP4A1	0.000677
Vegf	0.000698			Vegf	0.000698
LCAT	0.000709			LCAT	0.000709
IL17RA	0.000709			IL17RA	0.000709
nitroarginine	0.000709			nitroarginine	0.000709
H89	0.000716			H89	0.000716
ciglitazone	0.000744			ciglitazone	0.000744
SELENOS	0.000764			SELENOS	0.000764
FNDC5	0.000764			FNDC5	0.000764
NREP	0.000764			NREP	0.000764
miR-18a-5p (and other miRNAs w/seed AAGGUGC)	0.000764			miR-18a-5p (and other miRNAs w/seed AAGGUGC)	0.000764
LAMC1	0.000764			LAMC1	0.000764
RND3	0.000764			RND3	0.000764
RFX5	0.000764			RFX5	0.000764
PGR	0.000781			PGR	0.000781
PARP1	0.000785			PARP1	0.000785
IL23A	0.000795			IL23A	0.000795
GJA1	0.000795			GJA1	0.000795
PTH1R	0.000795			PTH1R	0.000795
SNCA	0.000807			SNCA	0.000807
interferon beta-1a	0.000824			interferon beta-1a	0.000824
CCL2	0.000839			CCL2	0.000839
NPC1	0.000865			NPC1	0.000865
Nr1h	0.00088			Nr1h	0.00088
NORAD	0.000889			NORAD	0.000889
SETD2	0.000889			SETD2	0.000889
AXL	0.000889			AXL	0.000889
ANXA2	0.000889			ANXA2	0.000889
PRLR	0.000889			PRLR	0.000889
methylnitrosourea	0.000889			methylnitrosourea	0.000889
RHOA	0.00089			RHOA	0.00089
zibotentan	0.000901			zibotentan	0.000901
FGF16	0.000901			FGF16	0.000901
PDLIM1	0.000901			PDLIM1	0.000901
NDST1	0.000901			NDST1	0.000901
PKIA	0.000901			PKIA	0.000901
miR-191-5p (and other miRNAs w/seed AACGGAA)	0.000901			miR-191-5p (and other miRNAs w/seed AACGGAA)	0.000901
miR-1285-3p (and other miRNAs w/seed CUGGGCA)	0.000901			miR-1285-3p (and other miRNAs w/seed CUGGGCA)	0.000901
RYK	0.000901			RYK	0.000901
TRU-TCA1-1	0.000901			TRU-TCA1-1	0.000901
KLK6	0.000901			KLK6	0.000901
RAPGEF4	0.000901			RAPGEF4	0.000901
COL1A2	0.000901			COL1A2	0.000901
CEBPZ	0.000901			CEBPZ	0.000901
PODXL	0.000901			PODXL	0.000901
PMX 205	0.000901			PMX 205	0.000901
BO-653	0.000901			BO-653	0.000901
arzoxifene	0.000901			arzoxifene	0.000901
5-iodo-6-amino-1,2-benzopyrone	0.000901			5-iodo-6-amino-1,2-benzopyrone	0.000901
etodolac	0.000901			etodolac	0.000901
elcatonin	0.000901			elcatonin	0.000901
KMT2D	0.000904			KMT2D	0.000904
Ifn	0.000907			Ifn	0.000907
xanthine	0.000932			xanthine	0.000932
Diphtheria Toxin	0.000932			Diphtheria Toxin	0.000932
6-formylindolo[3,2-b]carbazole	0.000932			6-formylindolo[3,2-b]carbazole	0.000932
TIMP2	0.000932			TIMP2	0.000932
ITIH1	0.000932			ITIH1	0.000932
amlodipine	0.000932			amlodipine	0.000932
spironolactone	0.000943			spironolactone	0.000943
APOA1	0.000947			APOA1	0.000947
CUX1	0.000947			CUX1	0.000947
P38 MAPK	0.000972			P38 MAPK	0.000972
Rar	0.000991			Rar	0.000991
NCSTN	0.000991			NCSTN	0.000991
SAA1	0.000991			SAA1	0.000991
PLAT	0.000991			PLAT	0.000991
TIMP1	0.000991			TIMP1	0.000991
GnRH analog	0.000996			GnRH analog	0.000996
RUNX3	0.000997			RUNX3	0.000997
SIN3A	0.00102			SIN3A	0.00102
PELP1	0.00102			PELP1	0.00102
TET2	0.00104			TET2	0.00104
TCF3	0.00105			TCF3	0.00105
FGF21	0.0011			FGF21	0.0011
OSMR	0.0011			OSMR	0.0011
CXCR4	0.0011			CXCR4	0.0011
Hif1	0.0011			Hif1	0.0011
MMP2	0.0011			MMP2	0.0011
naringenin	0.0011			naringenin	0.0011
TCF4	0.00111			TCF4	0.00111
14,15-epoxyeicosatrienoic acid	0.00112			14,15-epoxyeicosatrienoic acid	0.00112
CLCN5	0.00112			CLCN5	0.00112
IFT88	0.00112			IFT88	0.00112
FZD9	0.00112			FZD9	0.00112
CTBP2	0.00112			CTBP2	0.00112
GPI	0.00112			GPI	0.00112
DNAJB6	0.00112			DNAJB6	0.00112
BHLHA15	0.00112			BHLHA15	0.00112
OPRM1	0.00112			OPRM1	0.00112
KLK5	0.00112			KLK5	0.00112
glutamyl-Se-methylselenocysteine	0.00112			glutamyl-Se-methylselenocysteine	0.00112
AVP	0.00118			AVP	0.00118
Sn50 peptide	0.00118			Sn50 peptide	0.00118
FOLR1	0.00118			FOLR1	0.00118
Sb202190	0.0012			Sb202190	0.0012
andrographolide	0.00122			andrographolide	0.00122
IFNB1	0.00122			IFNB1	0.00122
FOXO4	0.00125			FOXO4	0.00125
AG490	0.00125			AG490	0.00125
NRG2	0.00126			NRG2	0.00126
propylthiouracil	0.00131			propylthiouracil	0.00131
aspirin	0.00131			aspirin	0.00131
IL17R	0.00133			IL17R	0.00133
IL15	0.00134			IL15	0.00134
LRP6	0.00134			LRP6	0.00134
DRD2	0.00134			DRD2	0.00134
choline	0.00134			choline	0.00134
CREBBP	0.00135			CREBBP	0.00135
FOXM1	0.00143			FOXM1	0.00143
NOS3	0.00145			NOS3	0.00145
8-bromoguanosine 3',5'-cyclic monophosphate	0.00148			8-bromoguanosine 3',5'-cyclic monophosphate	0.00148
CTF1	0.00148			CTF1	0.00148
NFE2L1	0.00148			NFE2L1	0.00148
pentoxifylline	0.00148			pentoxifylline	0.00148
ginsenoside Re	0.00149			ginsenoside Re	0.00149
elocalcitol	0.00149			elocalcitol	0.00149
ZDHHC2	0.00149			ZDHHC2	0.00149
mir-190	0.00149			mir-190	0.00149
miR-186-5p (miRNAs w/seed AAAGAAU)	0.00149			miR-186-5p (miRNAs w/seed AAAGAAU)	0.00149
NACA	0.00149			NACA	0.00149
ITIH2	0.00149			ITIH2	0.00149
TIMP4	0.00149			TIMP4	0.00149
CDH4	0.00149			CDH4	0.00149
MYCT1	0.00149			MYCT1	0.00149
CITED1	0.00149			CITED1	0.00149
SSBP1	0.00149			SSBP1	0.00149
RFXANK	0.00149			RFXANK	0.00149
JV-1-65 hGHRH(1-29)NH2	0.00149			JV-1-65 hGHRH(1-29)NH2	0.00149
methacholine	0.00149			methacholine	0.00149
dicumarol	0.00149			dicumarol	0.00149
retinaldehyde	0.00149			retinaldehyde	0.00149
CEBPD	0.00154			CEBPD	0.00154
methylmercury	0.00155			methylmercury	0.00155
dasatinib	0.00157			dasatinib	0.00157
GIP	0.00157			GIP	0.00157
TF	0.00157			TF	0.00157
IL1RN	0.00162			IL1RN	0.00162
T3-TR-RXR	0.00162			T3-TR-RXR	0.00162
tetraethylammonium	0.00162			tetraethylammonium	0.00162
paclitaxel	0.00164			paclitaxel	0.00164
BCL2L1	0.00165			BCL2L1	0.00165
trovafloxacin	0.00165			trovafloxacin	0.00165
MAPK8	0.00174			MAPK8	0.00174
DMP1	0.00178			DMP1	0.00178
ANXA1	0.00178			ANXA1	0.00178
pristane	0.00178			pristane	0.00178
Ren2	0.00183			Ren2	0.00183
STAP2	0.00183			STAP2	0.00183
PTP4A3	0.00183			PTP4A3	0.00183
SIM2	0.00183			SIM2	0.00183
CCKBR	0.00183			CCKBR	0.00183
PPP1R13L	0.00183			PPP1R13L	0.00183
SENP1	0.00183			SENP1	0.00183
pirfenidone	0.00183			pirfenidone	0.00183
LHX1	0.00188			LHX1	0.00188
CDKN1A	0.00192			CDKN1A	0.00192
SHH	0.00193			SHH	0.00193
JAK	0.00194			JAK	0.00194
PRMT5	0.00194			PRMT5	0.00194
ILK	0.00194			ILK	0.00194
TNFSF12	0.00207			TNFSF12	0.00207
TNFSF10	0.00207			TNFSF10	0.00207
olanzapine	0.00207			olanzapine	0.00207
SMAD1	0.00211			SMAD1	0.00211
PAX5	0.00211			PAX5	0.00211
TNC	0.00211			TNC	0.00211
IFNLR1	0.00211			IFNLR1	0.00211
LG100268	0.00211			LG100268	0.00211
COL2A1	0.00212			COL2A1	0.00212
TFAM	0.00212			TFAM	0.00212
PDGFC	0.00212			PDGFC	0.00212
LGALS1	0.00212			LGALS1	0.00212
PTGER2	0.00217			PTGER2	0.00217
RUNX1	0.00221			RUNX1	0.00221
Cobra Venom Factor	0.00222			Cobra Venom Factor	0.00222
F Actin	0.00222			F Actin	0.00222
VIPAS39	0.00222			VIPAS39	0.00222
DOHH	0.00222			DOHH	0.00222
KLF17	0.00222			KLF17	0.00222
iron dextran	0.00222			iron dextran	0.00222
ITGB5	0.00222			ITGB5	0.00222
CBR3-AS1	0.00222			CBR3-AS1	0.00222
mir-140	0.00222			mir-140	0.00222
miR-320b (and other miRNAs w/seed AAAGCUG)	0.00222			miR-320b (and other miRNAs w/seed AAAGCUG)	0.00222
TP53RK	0.00222			TP53RK	0.00222
MMP13	0.00222			MMP13	0.00222
EFEMP1	0.00222			EFEMP1	0.00222
CMA1	0.00222			CMA1	0.00222
MAP3K4	0.00222			MAP3K4	0.00222
ITGA11	0.00222			ITGA11	0.00222
SF1	0.00222			SF1	0.00222
Muc4	0.00222			Muc4	0.00222
NET1	0.00222			NET1	0.00222
DNM2	0.00222			DNM2	0.00222
emricasan	0.00222			emricasan	0.00222
malondialdehyde	0.00222			malondialdehyde	0.00222
octyl gallate	0.00222			octyl gallate	0.00222
RBPJ	0.00224			RBPJ	0.00224
melatonin	0.00224			melatonin	0.00224
ursodeoxycholic acid	0.00225			ursodeoxycholic acid	0.00225
INHA	0.00227			INHA	0.00227
norepinephrine	0.00229			norepinephrine	0.00229
TGM2	0.00237			TGM2	0.00237
SRA1	0.00243			SRA1	0.00243
IND S1	0.00243			IND S1	0.00243
2-mercaptoacetate	0.00243			2-mercaptoacetate	0.00243
N-methyl-3,4-methylenedioxyamphetamine	0.00243			N-methyl-3,4-methylenedioxyamphetamine	0.00243
LGR4	0.00249			LGR4	0.00249
KDR	0.00249			KDR	0.00249
S-adenosylmethionine	0.00249			S-adenosylmethionine	0.00249
Il3	0.00268			Il3	0.00268
ATM	0.00268			ATM	0.00268
NCOA3	0.00268			NCOA3	0.00268
NTRK2	0.00268			NTRK2	0.00268
gemfibrozil	0.00268			gemfibrozil	0.00268
LTBR	0.0027			LTBR	0.0027
propofol	0.0027			propofol	0.0027
mir-1	0.00273			mir-1	0.00273
ciprofloxacin	0.00273			ciprofloxacin	0.00273
clofibrate	0.00273			clofibrate	0.00273
KDM6B	0.00277			KDM6B	0.00277
STK4	0.00277			STK4	0.00277
lisinopril	0.00277			lisinopril	0.00277
beta-glycerophosphoric acid	0.00277			beta-glycerophosphoric acid	0.00277
ilomastat	0.00277			ilomastat	0.00277
caffeine	0.00284			caffeine	0.00284
TAZ	0.00285			TAZ	0.00285
N-nitro-L-arginine methyl ester	0.00285			N-nitro-L-arginine methyl ester	0.00285
mir-182	0.00291			mir-182	0.00291
omeprazole	0.00291			omeprazole	0.00291
testosterone propionate	0.00291			testosterone propionate	0.00291
GNA15	0.00298			GNA15	0.00298
arsenite	0.00298			arsenite	0.00298
CTCF	0.003			CTCF	0.003
20-hydroxyeicosatetraenoic acid	0.00308			20-hydroxyeicosatetraenoic acid	0.00308
24(S),25-epoxycholesterol	0.00308			24(S),25-epoxycholesterol	0.00308
1-O-hexadecyl-2-N-methylcarbamol-sn-glycerol-3-phosphocholine	0.00308			1-O-hexadecyl-2-N-methylcarbamol-sn-glycerol-3-phosphocholine	0.00308
BICC1	0.00308			BICC1	0.00308
C1orf61	0.00308			C1orf61	0.00308
SNED1	0.00308			SNED1	0.00308
AQP11	0.00308			AQP11	0.00308
taspoglutide	0.00308			taspoglutide	0.00308
Collagen type III	0.00308			Collagen type III	0.00308
ERCC2	0.00308			ERCC2	0.00308
GLS	0.00308			GLS	0.00308
ERCC4	0.00308			ERCC4	0.00308
MRAS	0.00308			MRAS	0.00308
CUL7	0.00308			CUL7	0.00308
MAD2L2	0.00308			MAD2L2	0.00308
PPID	0.00308			PPID	0.00308
MTUS1	0.00308			MTUS1	0.00308
AP20187	0.00308			AP20187	0.00308
diquat	0.00308			diquat	0.00308
anethole	0.00308			anethole	0.00308
butylidenephthalide	0.00308			butylidenephthalide	0.00308
zonisamide	0.00308			zonisamide	0.00308
goralatide	0.00308			goralatide	0.00308
mercury	0.00308			mercury	0.00308
fatty acid	0.00311			fatty acid	0.00311
26s Proteasome	0.00313			26s Proteasome	0.00313
glycerol	0.00313			glycerol	0.00313
PDGF-AA	0.00313			PDGF-AA	0.00313
IPMK	0.00313			IPMK	0.00313
CTR9	0.00313			CTR9	0.00313
mir-33	0.00313			mir-33	0.00313
HFE	0.00313			HFE	0.00313
FOSL2	0.00314			FOSL2	0.00314
SRSF2	0.00314			SRSF2	0.00314
taurine	0.00314			taurine	0.00314
NR1I3	0.00325			NR1I3	0.00325
INHBA	0.00326			INHBA	0.00326
dinoprost	0.00334			dinoprost	0.00334
AGER	0.00334			AGER	0.00334
PLG	0.00334			PLG	0.00334
PROC	0.00338			PROC	0.00338
POU5F1	0.00343			POU5F1	0.00343
oxymatrine	0.00353			oxymatrine	0.00353
SLPI	0.00353			SLPI	0.00353
BMPER	0.00353			BMPER	0.00353
ACKR3	0.00353			ACKR3	0.00353
FSHB	0.00353			FSHB	0.00353
glutamine	0.00369			glutamine	0.00369
CDKN1B	0.00369			CDKN1B	0.00369
NR0B2	0.00371			NR0B2	0.00371
R5020	0.00371			R5020	0.00371
FOXA1	0.00373			FOXA1	0.00373
EP300	0.00385			EP300	0.00385
RNF31	0.00395			RNF31	0.00395
MTA3	0.00395			MTA3	0.00395
TAF4B	0.00395			TAF4B	0.00395
IRAK3	0.00395			IRAK3	0.00395
probucol	0.00395			probucol	0.00395
BCL2	0.004			BCL2	0.004
L-phenylalanine	0.00407			L-phenylalanine	0.00407
SENP7	0.00407			SENP7	0.00407
ENTPD5	0.00407			ENTPD5	0.00407
ITPRID2	0.00407			ITPRID2	0.00407
SERPINA12	0.00407			SERPINA12	0.00407
S100A10	0.00407			S100A10	0.00407
hydrogel	0.00407			hydrogel	0.00407
SERPINC1	0.00407			SERPINC1	0.00407
ABL2	0.00407			ABL2	0.00407
PDE6B	0.00407			PDE6B	0.00407
HPGDS	0.00407			HPGDS	0.00407
CYSLTR1	0.00407			CYSLTR1	0.00407
GRIP1	0.00407			GRIP1	0.00407
LDHB	0.00407			LDHB	0.00407
DES	0.00407			DES	0.00407
OCLN	0.00407			OCLN	0.00407
CSNK2A2	0.00407			CSNK2A2	0.00407
ACTA2	0.00407			ACTA2	0.00407
TBL1XR1	0.00407			TBL1XR1	0.00407
esculetin	0.00407			esculetin	0.00407
GABP	0.00407			GABP	0.00407
phytanic acid	0.00407			phytanic acid	0.00407
non-esterified fatty acid	0.00407			non-esterified fatty acid	0.00407
OGT	0.00411			OGT	0.00411
YAP1	0.00416			YAP1	0.00416
berberine	0.00416			berberine	0.00416
CDK9	0.00418			CDK9	0.00418
MMP1	0.00418			MMP1	0.00418
mycophenolic acid	0.00432			mycophenolic acid	0.00432
bisindolylmaleimide iv	0.0044			bisindolylmaleimide iv	0.0044
mir-27	0.00447			mir-27	0.00447
CBL	0.00447			CBL	0.00447
1,4-bis[2-(3,5-dichloropyridyloxy)]benzene	0.00451			1,4-bis[2-(3,5-dichloropyridyloxy)]benzene	0.00451
MIF	0.00469			MIF	0.00469
AICAR	0.00476			AICAR	0.00476
BNIP3L	0.00478			BNIP3L	0.00478
GW3965	0.00487			GW3965	0.00487
MAPK9	0.00488			MAPK9	0.00488
IND S7	0.00489			IND S7	0.00489
RC3H1	0.00489			RC3H1	0.00489
CETP	0.00489			CETP	0.00489
phorbol 12,13-didecanoate	0.00489			phorbol 12,13-didecanoate	0.00489
JUNB	0.00506			JUNB	0.00506
SP110	0.00506			SP110	0.00506
BAPTA-AM	0.00509			BAPTA-AM	0.00509
bevacizumab	0.00519			bevacizumab	0.00519
SOX2-OT	0.00519			SOX2-OT	0.00519
APC/APC2	0.00519			APC/APC2	0.00519
MSI2	0.00519			MSI2	0.00519
PTK	0.00519			PTK	0.00519
CTDSP1	0.00519			CTDSP1	0.00519
GALNT3	0.00519			GALNT3	0.00519
Sox2ot	0.00519			Sox2ot	0.00519
ROR1	0.00519			ROR1	0.00519
CTNND1	0.00519			CTNND1	0.00519
TPM3	0.00519			TPM3	0.00519
SPRY4-IT1	0.00519			SPRY4-IT1	0.00519
RFXAP	0.00519			RFXAP	0.00519
HBP1	0.00519			HBP1	0.00519
RALBP1	0.00519			RALBP1	0.00519
WNT5B	0.00519			WNT5B	0.00519
PDK1	0.00519			PDK1	0.00519
HP	0.00519			HP	0.00519
PROKR1	0.00519			PROKR1	0.00519
UCHL3	0.00519			UCHL3	0.00519
nedocromil sodium	0.00519			nedocromil sodium	0.00519
ifosfamide	0.00519			ifosfamide	0.00519
glimepiride	0.00519			glimepiride	0.00519
MYOCD	0.00524			MYOCD	0.00524
CLDN7	0.00526			CLDN7	0.00526
mir-135	0.0054			mir-135	0.0054
ASXL2	0.0054			ASXL2	0.0054
AKR1B1	0.0054			AKR1B1	0.0054
MEL S3	0.0054			MEL S3	0.0054
SMPD1	0.0054			SMPD1	0.0054
antimycin A	0.0054			antimycin A	0.0054
FSHR	0.00543			FSHR	0.00543
9,10-dimethyl-1,2-benzanthracene	0.00543			9,10-dimethyl-1,2-benzanthracene	0.00543
NFAT5	0.00549			NFAT5	0.00549
flutamide	0.00549			flutamide	0.00549
fingolimod	0.00549			fingolimod	0.00549
trichloroethylene	0.00577			trichloroethylene	0.00577
ADRB2	0.00577			ADRB2	0.00577
benzene	0.00577			benzene	0.00577
XBP1	0.0058			XBP1	0.0058
indican	0.00595			indican	0.00595
MAC	0.00595			MAC	0.00595
SUMO1	0.00595			SUMO1	0.00595
SPTLC2	0.00595			SPTLC2	0.00595
CX3CL1	0.00595			CX3CL1	0.00595
ARRB1	0.00595			ARRB1	0.00595
NCOA4	0.00595			NCOA4	0.00595
FGF8	0.00601			FGF8	0.00601
GCG	0.00601			GCG	0.00601
TNFSF11	0.00612			TNFSF11	0.00612
AKT2	0.00613			AKT2	0.00613
TCF12	0.00613			TCF12	0.00613
vitamin D	0.00613			vitamin D	0.00613
Ifnar	0.00629			Ifnar	0.00629
IGF2R	0.00643			IGF2R	0.00643
AKAP12	0.00643			AKAP12	0.00643
PFKFB3	0.00643			PFKFB3	0.00643
FGF3	0.00643			FGF3	0.00643
RLIM	0.00643			RLIM	0.00643
miR-196a-5p (and other miRNAs w/seed AGGUAGU)	0.00643			miR-196a-5p (and other miRNAs w/seed AGGUAGU)	0.00643
LGALS3BP	0.00643			LGALS3BP	0.00643
UBQLN1	0.00643			UBQLN1	0.00643
LUM	0.00643			LUM	0.00643
LCOR	0.00643			LCOR	0.00643
FANCD2	0.00643			FANCD2	0.00643
PRKRA	0.00643			PRKRA	0.00643
PHEX	0.00643			PHEX	0.00643
TP53BP2	0.00643			TP53BP2	0.00643
PPP5C	0.00643			PPP5C	0.00643
S100P	0.00643			S100P	0.00643
cariporide	0.00643			cariporide	0.00643
2-(tridec-12-yn-1-ylthio)acetic acid	0.00643			2-(tridec-12-yn-1-ylthio)acetic acid	0.00643
HOXA9	0.00646			HOXA9	0.00646
CNOT7	0.00653			CNOT7	0.00653
sulforafan	0.00654			sulforafan	0.00654
PRKCB	0.0069			PRKCB	0.0069
HMOX1	0.00702			HMOX1	0.00702
PRKAR1A	0.00714			PRKAR1A	0.00714
PBX1	0.00714			PBX1	0.00714
NRXN1	0.00714			NRXN1	0.00714
PPP3R1	0.00714			PPP3R1	0.00714
PD 123319	0.00714			PD 123319	0.00714
KDM5B	0.00727			KDM5B	0.00727
oxaliplatin	0.0073			oxaliplatin	0.0073
vorinostat	0.00754			vorinostat	0.00754
ADIPOQ	0.00771			ADIPOQ	0.00771
CAT	0.00772			CAT	0.00772
HOXD10	0.00772			HOXD10	0.00772
STAT4	0.00773			STAT4	0.00773
NCF1	0.00778			NCF1	0.00778
CLU	0.00778			CLU	0.00778
IL36A	0.00778			IL36A	0.00778
6-bromoindirubin-3' oxime	0.00778			6-bromoindirubin-3' oxime	0.00778
4-tert-octylphenol	0.00778			4-tert-octylphenol	0.00778
L-lysine	0.0078			L-lysine	0.0078
4-nonylphenol	0.0078			4-nonylphenol	0.0078
Adaptor protein 2	0.0078			Adaptor protein 2	0.0078
TCF/LEF	0.0078			TCF/LEF	0.0078
TRPM8	0.0078			TRPM8	0.0078
SNHG20	0.0078			SNHG20	0.0078
Gcn5l	0.0078			Gcn5l	0.0078
G2535	0.0078			G2535	0.0078
GFPT1	0.0078			GFPT1	0.0078
CCAT1	0.0078			CCAT1	0.0078
B4GALT1	0.0078			B4GALT1	0.0078
DYRK1B	0.0078			DYRK1B	0.0078
BDKRB1	0.0078			BDKRB1	0.0078
SLC2A1	0.0078			SLC2A1	0.0078
IQGAP1	0.0078			IQGAP1	0.0078
clomipramine	0.0078			clomipramine	0.0078
pterostilbene	0.0078			pterostilbene	0.0078
androstenedione	0.0078			androstenedione	0.0078
trestolone	0.0078			trestolone	0.0078
CST5	0.00788			CST5	0.00788
BDNF	0.00804			BDNF	0.00804
arachidonic acid	0.00805			arachidonic acid	0.00805
Mek	0.00813			Mek	0.00813
L-methionine	0.00816			L-methionine	0.00816
IKBKE	0.00816			IKBKE	0.00816
EGLN1	0.00816			EGLN1	0.00816
TNFSF13B	0.00816			TNFSF13B	0.00816
DNASE2	0.00846			DNASE2	0.00846
FHIT	0.00846			FHIT	0.00846
ADA	0.00846			ADA	0.00846
PAK1	0.00846			PAK1	0.00846
VTN	0.00846			VTN	0.00846
histone deacetylase inhibitor	0.00846			histone deacetylase inhibitor	0.00846
LEF1	0.00861			LEF1	0.00861
NR4A3	0.00861			NR4A3	0.00861
SMARCA2	0.00861			SMARCA2	0.00861
entinostat	0.00861			entinostat	0.00861
SIRT1	0.0087			SIRT1	0.0087
NR1H2	0.00881			NR1H2	0.00881
CSF3	0.00888			CSF3	0.00888
CCND1	0.00906			CCND1	0.00906
di(2-ethylhexyl) phthalate	0.00908			di(2-ethylhexyl) phthalate	0.00908
VAV3	0.00917			VAV3	0.00917
CGA	0.00917			CGA	0.00917
IL17F	0.00917			IL17F	0.00917
TLR9	0.00918			TLR9	0.00918
2-chloroadenosine	0.00928			2-chloroadenosine	0.00928
chlorcyclizine	0.00928			chlorcyclizine	0.00928
CLEC1B	0.00928			CLEC1B	0.00928
LAMTOR5	0.00928			LAMTOR5	0.00928
HSP90AA1	0.00928			HSP90AA1	0.00928
ACVR2A	0.00928			ACVR2A	0.00928
LIMA1	0.00928			LIMA1	0.00928
LMO4	0.00928			LMO4	0.00928
MZF1	0.00928			MZF1	0.00928
EPCAM	0.00928			EPCAM	0.00928
8-hydroxyeicosapentaenoic acid	0.00928			8-hydroxyeicosapentaenoic acid	0.00928
allopregnanolone	0.00928			allopregnanolone	0.00928
ZBTB16	0.00948			ZBTB16	0.00948
diphenyleneiodonium	0.00957			diphenyleneiodonium	0.00957
Go 6976	0.00957			Go 6976	0.00957
MITF	0.00964			MITF	0.00964
MYOD1	0.00991			MYOD1	0.00991
lithocholic acid	0.00991			lithocholic acid	0.00991
Fgf	0.00991			Fgf	0.00991
resolvin D1	0.00991			resolvin D1	0.00991
NLRP12	0.00991			NLRP12	0.00991
selenium	0.00991			selenium	0.00991
FOXP3	0.00992			FOXP3	0.00992
LONP1	0.0101			LONP1	0.0101
KITLG	0.0103			KITLG	0.0103
CNR1	0.0104			CNR1	0.0104
TRAF6	0.0106			TRAF6	0.0106
STAT	0.0107			STAT	0.0107
LPIN1	0.0107			LPIN1	0.0107
HSF2	0.0107			HSF2	0.0107
linsidomine	0.0107			linsidomine	0.0107
N(G)-monomethyl-D-arginine	0.0107			N(G)-monomethyl-D-arginine	0.0107
honokiol	0.0107			honokiol	0.0107
Pdgf (complex)	0.0107			Pdgf (complex)	0.0107
Pdgfr	0.0109			Pdgfr	0.0109
CLEC10A	0.0109			CLEC10A	0.0109
BPIFA1	0.0109			BPIFA1	0.0109
IL13RA2	0.0109			IL13RA2	0.0109
L1CAM	0.0109			L1CAM	0.0109
XRCC5	0.0109			XRCC5	0.0109
BMX	0.0109			BMX	0.0109
ATXN3	0.0109			ATXN3	0.0109
SRD5A1	0.0109			SRD5A1	0.0109
RGS16	0.0109			RGS16	0.0109
ELN	0.0109			ELN	0.0109
AEBP1	0.0109			AEBP1	0.0109
ACO1	0.0109			ACO1	0.0109
HULC	0.0109			HULC	0.0109
candesartan cilexetil	0.0109			candesartan cilexetil	0.0109
microcystin-LR	0.0109			microcystin-LR	0.0109
phytol	0.0109			phytol	0.0109
pentazocine	0.0109			pentazocine	0.0109
cyclomaltodextrin	0.0109			cyclomaltodextrin	0.0109
GLI2	0.0111			GLI2	0.0111
Pro-inflammatory Cytokine	0.0111			Pro-inflammatory Cytokine	0.0111
SOX9	0.0111			SOX9	0.0111
SUMO3	0.0115			SUMO3	0.0115
SPRY2	0.0115			SPRY2	0.0115
IGFBP3	0.0115			IGFBP3	0.0115
rolipram	0.0115			rolipram	0.0115
CYP1A1	0.0115			CYP1A1	0.0115
ESRRG	0.0117			ESRRG	0.0117
MAP2K3	0.0117			MAP2K3	0.0117
plicamycin	0.012			plicamycin	0.012
TSH	0.0122			TSH	0.0122
PIN1	0.0122			PIN1	0.0122
ZFPM1	0.0122			ZFPM1	0.0122
arginine	0.0123			arginine	0.0123
TFAP4	0.0123			TFAP4	0.0123
SERPINE1	0.0123			SERPINE1	0.0123
JAG2	0.0123			JAG2	0.0123
IL9	0.0123			IL9	0.0123
mevalonic acid	0.0123			mevalonic acid	0.0123
CREB1	0.0123			CREB1	0.0123
CD40LG	0.0124			CD40LG	0.0124
(5Z,13E)-11alpha-hydroxy-9,15-dioxoprost-13-enoic acid	0.0124			(5Z,13E)-11alpha-hydroxy-9,15-dioxoprost-13-enoic acid	0.0124
epi-androsterone	0.0124			epi-androsterone	0.0124
endocannabinoid	0.0124			endocannabinoid	0.0124
cortodoxone	0.0124			cortodoxone	0.0124
Crm197	0.0124			Crm197	0.0124
panitumumab	0.0124			panitumumab	0.0124
bromodichloromethane	0.0124			bromodichloromethane	0.0124
BMP2/4	0.0124			2-phosphoglyceric acid	0.0124
artemether	0.0124			BMP2/4	0.0124
Esr1-Estrogen-Fos-Jun	0.0124			Frizzled	0.0124
PF-573228	0.0124			artemether	0.0124
levocetirizine	0.0124			Esr1-Estrogen-Fos-Jun	0.0124
homosalate	0.0124			PF-573228	0.0124
oxybenzone	0.0124			levocetirizine	0.0124
avobenzone	0.0124			homosalate	0.0124
2-phosphoglyceric acid	0.0124			oxybenzone	0.0124
Frizzled	0.0124			avobenzone	0.0124
polyglactin 910	0.0124			polyglactin 910	0.0124
danshen extract	0.0124			danshen extract	0.0124
Ctla2a/Ctla2b	0.0124			Ctla2a/Ctla2b	0.0124
Gm26504	0.0124			Gm26504	0.0124
Flotillin	0.0124			Flotillin	0.0124
FMOD	0.0124			FMOD	0.0124
TNS4	0.0124			TNS4	0.0124
CDC42BPB	0.0124			CDC42BPB	0.0124
DNAJA4	0.0124			DNAJA4	0.0124
CMTM8	0.0124			CMTM8	0.0124
ZNF496	0.0124			ZNF496	0.0124
FOXN2	0.0124			FOXN2	0.0124
FENDRR	0.0124			FENDRR	0.0124
SNAI3	0.0124			SNAI3	0.0124
SNORD21	0.0124			SNORD21	0.0124
MDH1	0.0124			MDH1	0.0124
SETD1A	0.0124			SETD1A	0.0124
TBC1D16	0.0124			TBC1D16	0.0124
ME2	0.0124			ME2	0.0124
CHMP6	0.0124			CHMP6	0.0124
CYTL1	0.0124			CYTL1	0.0124
LOXL3	0.0124			LOXL3	0.0124
BAHD1	0.0124			BAHD1	0.0124
RGMB	0.0124			RGMB	0.0124
NXN	0.0124			NXN	0.0124
TRI-AAT9-1	0.0124			TRI-AAT9-1	0.0124
PTGR2	0.0124			PTGR2	0.0124
S100A14	0.0124			S100A14	0.0124
9530018H14Rik	0.0124			9530018H14Rik	0.0124
nitecapone	0.0124			nitecapone	0.0124
PACSIN2	0.0124			PACSIN2	0.0124
SGTA	0.0124			SGTA	0.0124
MKI67	0.0124			MKI67	0.0124
LSM10	0.0124			LSM10	0.0124
EXOC8	0.0124			EXOC8	0.0124
COL3A1	0.0124			COL3A1	0.0124
UBA2	0.0124			UBA2	0.0124
miR-542-5p (miRNAs w/seed CGGGGAU)	0.0124			miR-542-5p (miRNAs w/seed CGGGGAU)	0.0124
miR-659-3p (miRNAs w/seed UUGGUUC)	0.0124			miR-659-3p (miRNAs w/seed UUGGUUC)	0.0124
IQSEC1	0.0124			IQSEC1	0.0124
NAPRT	0.0124			NAPRT	0.0124
DKK2	0.0124			DKK2	0.0124
RBBP9	0.0124			RBBP9	0.0124
GAK	0.0124			GAK	0.0124
Raet1d/Raet1e	0.0124			Raet1d/Raet1e	0.0124
STK24	0.0124			STK24	0.0124
TLL1	0.0124			TLL1	0.0124
namitecan	0.0124			namitecan	0.0124
BANF1	0.0124			BANF1	0.0124
ME1	0.0124			ME1	0.0124
FSCN1	0.0124			FSCN1	0.0124
RRAS2	0.0124			RRAS2	0.0124
FOXP4	0.0124			FOXP4	0.0124
Cbr2	0.0124			Cbr2	0.0124
NNT	0.0124			NNT	0.0124
ZNF184	0.0124			ZNF184	0.0124
SPOCK1	0.0124			SPOCK1	0.0124
VPS25	0.0124			VPS25	0.0124
Slc25a12	0.0124			Slc25a12	0.0124
TRNAU1AP	0.0124			TRNAU1AP	0.0124
FDCSP	0.0124			FDCSP	0.0124
PTPN9	0.0124			PTPN9	0.0124
CTSH	0.0124			CTSH	0.0124
WASF3	0.0124			WASF3	0.0124
ARAP1	0.0124			ARAP1	0.0124
SECISBP2	0.0124			SECISBP2	0.0124
SEPHS1	0.0124			SEPHS1	0.0124
GTx-560	0.0124			GTx-560	0.0124
Scgb1b27 (includes others)	0.0124			Scgb1b27 (includes others)	0.0124
ALYREF	0.0124			ALYREF	0.0124
IFITM3	0.0124			IFITM3	0.0124
FOXP2	0.0124			FOXP2	0.0124
RANBP2	0.0124			RANBP2	0.0124
ALG1	0.0124			ALG1	0.0124
TTF1	0.0124			TTF1	0.0124
NMNAT3	0.0124			NMNAT3	0.0124
PRR13	0.0124			PRR13	0.0124
diacetylbis(4-methylthiosemicarbazonato)copper(II)	0.0124			diacetylbis(4-methylthiosemicarbazonato)copper(II)	0.0124
tyrosine kinase inhibitor	0.0124			tyrosine kinase inhibitor	0.0124
angiotensin-converting enzyme inhibitor	0.0124			angiotensin-converting enzyme inhibitor	0.0124
E. coli 0111:B4 peptidoglycan	0.0124			E. coli 0111:B4 peptidoglycan	0.0124
BMS-275183	0.0124			BMS-275183	0.0124
dihydrotetrabenazine	0.0124			dihydrotetrabenazine	0.0124
bathophenanthroline	0.0124			bathophenanthroline	0.0124
piperonal	0.0124			piperonal	0.0124
C3a receptor agonist peptide	0.0124			C3a receptor agonist peptide	0.0124
MT-21	0.0124			MT-21	0.0124
CPHPC	0.0124			CPHPC	0.0124
sodium phosphate	0.0124			sodium phosphate	0.0124
myrcene	0.0124			myrcene	0.0124
cineole	0.0124			cineole	0.0124
4-hydroxymercuribenzoate	0.0124			4-hydroxymercuribenzoate	0.0124
2-chloro-dATP	0.0124			2-chloro-dATP	0.0124
2-aminoisobutyric acid	0.0124			2-aminoisobutyric acid	0.0124
agar	0.0124			agar	0.0124
D-glucono-1,5-lactone 6-phosphate	0.0124			D-glucono-1,5-lactone 6-phosphate	0.0124
D-mannoheptulose	0.0124			D-mannoheptulose	0.0124
hydrocortisone phosphate	0.0124			hydrocortisone phosphate	0.0124
chondroitin sulfate A	0.0126			chondroitin sulfate A	0.0126
cetuximab	0.0126			cetuximab	0.0126
COL1A1	0.0126			COL1A1	0.0126
Atrial Natriuretic Peptide	0.0126			Atrial Natriuretic Peptide	0.0126
TAC4	0.0126			TAC4	0.0126
SH3KBP1	0.0126			SH3KBP1	0.0126
mir-322	0.0126			mir-322	0.0126
mir-196	0.0126			mir-196	0.0126
F10	0.0126			F10	0.0126
PIAS4	0.0126			PIAS4	0.0126
CSF3R	0.0126			CSF3R	0.0126
MMP8	0.0126			MMP8	0.0126
COL6A1	0.0126			COL6A1	0.0126
ITGA3	0.0126			ITGA3	0.0126
SPINT2	0.0126			SPINT2	0.0126
SP7	0.0126			SP7	0.0126
HBB	0.0126			HBB	0.0126
DMH1	0.0126			DMH1	0.0126
farglitazar	0.0126			farglitazar	0.0126
hyperforin	0.0126			hyperforin	0.0126
naltrindole	0.0126			naltrindole	0.0126
tetrathiomolybdate	0.0126			tetrathiomolybdate	0.0126
GDNF	0.0128			GDNF	0.0128
KLF6	0.0128			KLF6	0.0128
PSEN2	0.0129			PSEN2	0.0129
Sos	0.0132			Sos	0.0132
let-7	0.0132			let-7	0.0132
TSLP	0.0132			TSLP	0.0132
EED	0.0132			EED	0.0132
TFEB	0.0132			TFEB	0.0132
MED13	0.0132			MED13	0.0132
NR2F2	0.0132			NR2F2	0.0132
Cdc42	0.0132			Cdc42	0.0132
paricalcitol	0.0132			paricalcitol	0.0132
black raspberry extract	0.0133			black raspberry extract	0.0133
capsaicin	0.0134			capsaicin	0.0134
LMNA	0.0139			LMNA	0.0139
DICER1	0.0139			DICER1	0.0139
IRF4	0.014			IRF4	0.014
E. coli lipopolysaccharide	0.0141			E. coli lipopolysaccharide	0.0141
Bvht	0.0141			Bvht	0.0141
lipoxin A4	0.0141			lipoxin A4	0.0141
WWTR1	0.0141			WWTR1	0.0141
RCE1	0.0141			RCE1	0.0141
ENG	0.0141			ENG	0.0141
GSK2816126	0.0141			GSK2816126	0.0141
steroid	0.0141			steroid	0.0141
tacrolimus	0.0142			tacrolimus	0.0142
PPARα-RXRα	0.0144			PPARα-RXRα	0.0144
PADI2	0.0144			PADI2	0.0144
FH	0.0144			FH	0.0144
SHARPIN	0.0144			SHARPIN	0.0144
PECAM1	0.0144			PECAM1	0.0144
AURKA	0.0144			AURKA	0.0144
ZBTB33	0.0144			ZBTB33	0.0144
ZNF148	0.0144			ZNF148	0.0144
MGAT3	0.0144			MGAT3	0.0144
PLAGL1	0.0144			PLAGL1	0.0144
RALA	0.0144			RALA	0.0144
PLA2G5	0.0144			PLA2G5	0.0144
lith-O-Asp	0.0144			lith-O-Asp	0.0144
perindopril	0.0144			perindopril	0.0144
nelfinavir	0.0144			nelfinavir	0.0144
monorden	0.0144			monorden	0.0144
1-chloro-2-(2,2,2-trichloro-1-(4-chlorophenyl)ethyl)benzene	0.0144			1-chloro-2-(2,2,2-trichloro-1-(4-chlorophenyl)ethyl)benzene	0.0144
spermidine	0.0144			spermidine	0.0144
Cd2+	0.0144			Cd2+	0.0144
RORC	0.0144			RORC	0.0144
IFI16	0.0147			IFI16	0.0147
PTHLH	0.0147			PTHLH	0.0147
FOSL1	0.0147			FOSL1	0.0147
isotretinoin	0.0147			isotretinoin	0.0147
10E,12Z-octadecadienoic acid	0.0147			10E,12Z-octadecadienoic acid	0.0147
phytohemagglutinin	0.0147			phytohemagglutinin	0.0147
SOX2	0.0149			SOX2	0.0149
corticosteroid	0.0151			corticosteroid	0.0151
MEN1	0.0151			MEN1	0.0151
SUMO2	0.0151			SUMO2	0.0151
HSD11B1	0.0151			HSD11B1	0.0151
ASXL1	0.0151			ASXL1	0.0151
ADORA2B	0.0151			ADORA2B	0.0151
rimonabant	0.0151			rimonabant	0.0151
5-azacytidine	0.0153			5-azacytidine	0.0153
hyaluronic acid	0.0153			hyaluronic acid	0.0153
doxycycline	0.0154			doxycycline	0.0154
ADCYAP1	0.0154			ADCYAP1	0.0154
trans-hydroxytamoxifen	0.0158			trans-hydroxytamoxifen	0.0158
triamcinolone acetonide	0.016			triamcinolone acetonide	0.016
ACVR1	0.0161			ACVR1	0.0161
NFYC	0.0161			NFYC	0.0161
benzyl isothiocyanate	0.0161			benzyl isothiocyanate	0.0161
leuprolide	0.0161			leuprolide	0.0161
VIP	0.0163			VIP	0.0163
U46619	0.0163			U46619	0.0163
GC-GCR dimer	0.0163			GC-GCR dimer	0.0163
trypsin	0.0163			trypsin	0.0163
KLF9	0.0163			KLF9	0.0163
mir-101	0.0163			mir-101	0.0163
STK3	0.0163			STK3	0.0163
APOA2	0.0163			APOA2	0.0163
Rhox5	0.0163			Rhox5	0.0163
DDX17	0.0163			DDX17	0.0163
MEL T1	0.0163			MEL T1	0.0163
SMURF2	0.0163			SMURF2	0.0163
TFAP2B	0.0163			TFAP2B	0.0163
HNRNPU	0.0163			HNRNPU	0.0163
TARBP2	0.0163			TARBP2	0.0163
EPHA2	0.0163			EPHA2	0.0163
RCOR1	0.0163			RCOR1	0.0163
ENPP2	0.0163			ENPP2	0.0163
aristolochic acid I	0.0163			aristolochic acid I	0.0163
indinavir	0.0163			indinavir	0.0163
ATF4	0.0166			ATF4	0.0166
Wnt	0.0171			Wnt	0.0171
KCNK9	0.0171			KCNK9	0.0171
HBEGF	0.0171			HBEGF	0.0171
EHMT2	0.0171			EHMT2	0.0171
fasudil	0.0171			fasudil	0.0171
BCL6	0.0172			BCL6	0.0172
DUSP1	0.0174			DUSP1	0.0174
phenylephrine	0.0174			phenylephrine	0.0174
IL12 (complex)	0.0176			IL12 (complex)	0.0176
Hdac	0.018			Hdac	0.018
mono-(2-ethylhexyl)phthalate	0.018			mono-(2-ethylhexyl)phthalate	0.018
CASP1	0.0182			CASP1	0.0182
IFNAR2	0.0182			IFNAR2	0.0182
RAC2	0.0182			RAC2	0.0182
nonylphenol	0.0182			nonylphenol	0.0182
tempol	0.0182			tempol	0.0182
2-amino-1-methyl-6-phenylimidazo-4-5-b-pyridine	0.0182			2-amino-1-methyl-6-phenylimidazo-4-5-b-pyridine	0.0182
anandamide	0.0182			anandamide	0.0182
IRF5	0.0182			IRF5	0.0182
alpha-amanitin	0.0184			alpha-amanitin	0.0184
perhexiline	0.0184			perhexiline	0.0184
mir-205	0.0184			mir-205	0.0184
TNFRSF11B	0.0184			TNFRSF11B	0.0184
KLF10	0.0184			KLF10	0.0184
NBEAL2	0.0184			NBEAL2	0.0184
Cux1	0.0184			Cux1	0.0184
acyclic retinoid	0.0184			acyclic retinoid	0.0184
TGAL copolymer	0.0184			TGAL copolymer	0.0184
Creb	0.0184			Creb	0.0184
eicosapentenoic acid	0.0186			eicosapentenoic acid	0.0186
Gsk3	0.0189			Gsk3	0.0189
nifedipine	0.0189			nifedipine	0.0189
TNFRSF1A	0.0189			TNFRSF1A	0.0189
PITX2	0.0192			PITX2	0.0192
GNRH	0.0192			GNRH	0.0192
EFNA5	0.0192			EFNA5	0.0192
MTTP	0.0192			MTTP	0.0192
SMO	0.0197			SMO	0.0197
L-arginine	0.0204			L-arginine	0.0204
IL23	0.0204			IL23	0.0204
LTA	0.0204			LTA	0.0204
NOTCH2	0.0204			NOTCH2	0.0204
PRKACA	0.0204			PRKACA	0.0204
BRD4	0.0204			BRD4	0.0204
cigarette smoke	0.0205			cigarette smoke	0.0205
CCL5	0.0205			CCL5	0.0205
mannitol	0.0205			mannitol	0.0205
ALOX12	0.0205			ALOX12	0.0205
TAF1	0.0205			TAF1	0.0205
MDM4	0.0205			MDM4	0.0205
miR-218-5p (and other miRNAs w/seed UGUGCUU)	0.0205			miR-218-5p (and other miRNAs w/seed UGUGCUU)	0.0205
PLTP	0.0205			PLTP	0.0205
RGCC	0.0205			RGCC	0.0205
PRDX2	0.0205			PRDX2	0.0205
QKI	0.0205			QKI	0.0205
SMAD6	0.0205			SMAD6	0.0205
isoliquiritigenin	0.0205			isoliquiritigenin	0.0205
tauroursodeoxycholic acid	0.0205			tauroursodeoxycholic acid	0.0205
ALKBH5	0.0213			ALKBH5	0.0213
APLN	0.0215			APLN	0.0215
C3AR1	0.0215			C3AR1	0.0215
aldesleukin	0.0215			aldesleukin	0.0215
HIST1H1T	0.0221			HIST1H1T	0.0221
FEV	0.0221			FEV	0.0221
MAFB	0.0221			MAFB	0.0221
Hist1h1a	0.0221			Hist1h1a	0.0221
AMPK	0.0223			AMPK	0.0223
TCR	0.0226			TCR	0.0226
TMSB4	0.0227			TMSB4	0.0227
SGPP1	0.0227			SGPP1	0.0227
RHOJ	0.0227			RHOJ	0.0227
CBX7	0.0227			CBX7	0.0227
NUMB	0.0227			NUMB	0.0227
NCAM1	0.0227			NCAM1	0.0227
TBXT	0.0227			TBXT	0.0227
GRN	0.0227			GRN	0.0227
BACH1	0.0227			BACH1	0.0227
SUV39H1	0.0227			SUV39H1	0.0227
MST1R	0.0227			MST1R	0.0227
3-aminobenzamide	0.0227			3-aminobenzamide	0.0227
magnolol	0.0227			magnolol	0.0227
thioridazine	0.0227			thioridazine	0.0227
oxysterol	0.0227			oxysterol	0.0227
PRKD1	0.0227			PRKD1	0.0227
cyclic AMP	0.023			cyclic AMP	0.023
MAPK3	0.023			MAPK3	0.023
JAK2	0.0237			JAK2	0.0237
NFYA	0.0238			NFYA	0.0238
RARG	0.0238			RARG	0.0238
Collagen(s)	0.024			Collagen(s)	0.024
Hedgehog	0.024			Hedgehog	0.024
C/EBP	0.024			C/EBP	0.024
pimagedine	0.024			pimagedine	0.024
TLR4	0.0241			TLR4	0.0241
L-isoleucine	0.0246			L-isoleucine	0.0246
L-leucine	0.0246			L-leucine	0.0246
gentamicin C1	0.0246			gentamicin C1	0.0246
Steroid 5 alpha-Reductase	0.0246			Steroid 5 alpha-Reductase	0.0246
abciximab	0.0246			abciximab	0.0246
NUMB/NUMBL	0.0246			NUMB/NUMBL	0.0246
hexadecanedioic acid	0.0246			hexadecanedioic acid	0.0246
octinoxate	0.0246			octinoxate	0.0246
LEPROT	0.0246			LEPROT	0.0246
SEC16B	0.0246			SEC16B	0.0246
FAM120B	0.0246			FAM120B	0.0246
PLCD3	0.0246			PLCD3	0.0246
SLC39A6	0.0246			SLC39A6	0.0246
EIF4B	0.0246			EIF4B	0.0246
CISD1	0.0246			CISD1	0.0246
EIF4A3	0.0246			EIF4A3	0.0246
SLV320	0.0246			SLV320	0.0246
COLGALT1	0.0246			COLGALT1	0.0246
PGC	0.0246			PGC	0.0246
GSDMB	0.0246			GSDMB	0.0246
TTC7A	0.0246			TTC7A	0.0246
LEPROTL1	0.0246			LEPROTL1	0.0246
Integrin alpha V beta 3	0.0246			Integrin alpha V beta 3	0.0246
MEX3C	0.0246			MEX3C	0.0246
Csl	0.0246			Csl	0.0246
RBM17	0.0246			RBM17	0.0246
SLC39A14	0.0246			SLC39A14	0.0246
BTBD7	0.0246			BTBD7	0.0246
ADGRG1	0.0246			ADGRG1	0.0246
MDC1	0.0246			MDC1	0.0246
ALX1	0.0246			ALX1	0.0246
BCAS3	0.0246			BCAS3	0.0246
TPH2	0.0246			TPH2	0.0246
leteprinim	0.0246			leteprinim	0.0246
Raet1a	0.0246			Raet1a	0.0246
TRAM2	0.0246			TRAM2	0.0246
landiolol	0.0246			landiolol	0.0246
botulinum toxin type A	0.0246			botulinum toxin type A	0.0246
hyaluronidase	0.0246			hyaluronidase	0.0246
MYO1C	0.0246			MYO1C	0.0246
FBLIM1	0.0246			FBLIM1	0.0246
clusterin antisense oligonucleotide	0.0246			clusterin antisense oligonucleotide	0.0246
CTS-1027	0.0246			CTS-1027	0.0246
GP9	0.0246			GP9	0.0246
triphenyltin chloride	0.0246			triphenyltin chloride	0.0246
AP1M1	0.0246			AP1M1	0.0246
AR-12	0.0246			AR-12	0.0246
Til1	0.0246			Til1	0.0246
HLTF	0.0246			HLTF	0.0246
CELA1	0.0246			CELA1	0.0246
FZD7	0.0246			FZD7	0.0246
F11R	0.0246			F11R	0.0246
AMD1	0.0246			AMD1	0.0246
TJP1	0.0246			TJP1	0.0246
IGFALS	0.0246			IGFALS	0.0246
miR-675-3p (miRNAs w/seed UGUAUGC)	0.0246			miR-675-3p (miRNAs w/seed UGUAUGC)	0.0246
mir-663	0.0246			mir-663	0.0246
MIR4767	0.0246			MIR4767	0.0246
miR-1195 (miRNAs w/seed GAGUUCG)	0.0246			miR-1195 (miRNAs w/seed GAGUUCG)	0.0246
lynestrenol	0.0246			lynestrenol	0.0246
IKKbeta inhibitor	0.0246			IKKbeta inhibitor	0.0246
CNTN1	0.0246			CNTN1	0.0246
PSG1	0.0246			PSG1	0.0246
BAZ1A	0.0246			BAZ1A	0.0246
CRHBP	0.0246			CRHBP	0.0246
CDC14A	0.0246			CDC14A	0.0246
EIF4E2	0.0246			EIF4E2	0.0246
POLDIP3	0.0246			POLDIP3	0.0246
HPS1	0.0246			HPS1	0.0246
MED23	0.0246			MED23	0.0246
GP1BB	0.0246			GP1BB	0.0246
TGFBI	0.0246			TGFBI	0.0246
DEGS1	0.0246			DEGS1	0.0246
archazolid B	0.0246			archazolid B	0.0246
PGD	0.0246			PGD	0.0246
PPP1R3A	0.0246			PPP1R3A	0.0246
TIAM2	0.0246			TIAM2	0.0246
ING2	0.0246			ING2	0.0246
LAMC2	0.0246			LAMC2	0.0246
TXNDC5	0.0246			TXNDC5	0.0246
WASHC1	0.0246			WASHC1	0.0246
ADAMTS13	0.0246			ADAMTS13	0.0246
COMP	0.0246			COMP	0.0246
NOCT	0.0246			NOCT	0.0246
FOXL1	0.0246			FOXL1	0.0246
cyclophosphamide/doxorubicin	0.0246			cyclophosphamide/doxorubicin	0.0246
AGXT	0.0246			AGXT	0.0246
CTTN	0.0246			CTTN	0.0246
DDX20	0.0246			DDX20	0.0246
FXYD5	0.0246			FXYD5	0.0246
3-(p-methoxy)phenyl-1,4-benzoxazine	0.0246			3-(p-methoxy)phenyl-1,4-benzoxazine	0.0246
CLDN3	0.0246			CLDN3	0.0246
ATAD3A	0.0246			ATAD3A	0.0246
AP2B1	0.0246			AP2B1	0.0246
Nedd4	0.0246			Nedd4	0.0246
Cyp2j9	0.0246			Cyp2j9	0.0246
Nmnat3	0.0246			Nmnat3	0.0246
HIST3H3	0.0246			HIST3H3	0.0246
IGHMBP2	0.0246			IGHMBP2	0.0246
RBP2	0.0246			RBP2	0.0246
lapatinib/trastuzumab	0.0246			lapatinib/trastuzumab	0.0246
RPS19	0.0246			RPS19	0.0246
4-(benzylamino)-2-((2-(3-chloro-4-hydroxyphenyl)ethyl)amino)pyrimidine-5-carboxamide	0.0246			4-(benzylamino)-2-((2-(3-chloro-4-hydroxyphenyl)ethyl)amino)pyrimidine-5-carboxamide	0.0246
metalloproteinase inhibitor	0.0246			metalloproteinase inhibitor	0.0246
KRP-297	0.0246			KRP-297	0.0246
mifobate	0.0246			mifobate	0.0246
vanoxerine	0.0246			vanoxerine	0.0246
lanthanum carbonate	0.0246			lanthanum carbonate	0.0246
bivalirudin	0.0246			bivalirudin	0.0246
inorganic salt	0.0246			inorganic salt	0.0246
p-dimethylaminoazobenzene	0.0246			p-dimethylaminoazobenzene	0.0246
anhydrovitamin A	0.0246			anhydrovitamin A	0.0246
zoptarelin doxorubicin	0.0246			zoptarelin doxorubicin	0.0246
verteporfin	0.0246			verteporfin	0.0246
camphene	0.0246			camphene	0.0246
sulfur	0.0246			sulfur	0.0246
15-(S)-hydroperoxyeicosatetraenoic acid	0.0246			15-(S)-hydroperoxyeicosatetraenoic acid	0.0246
N(6)-carboxymethyl-L-lysine	0.0246			N(6)-carboxymethyl-L-lysine	0.0246
KB-R7785	0.0246			KB-R7785	0.0246
5-thio-D-glucose	0.0246			5-thio-D-glucose	0.0246
androsterone	0.0246			androsterone	0.0246
22-hydroxycholesterol	0.0246			22-hydroxycholesterol	0.0246
maslinic acid	0.0247			maslinic acid	0.0247
ADAM10	0.0247			ADAM10	0.0247
NLRP3	0.0247			NLRP3	0.0247
15(S)-HETE	0.025			15(S)-HETE	0.025
Ctbp	0.025			Ctbp	0.025
ZNF202	0.025			ZNF202	0.025
mir-192	0.025			mir-192	0.025
RFX1	0.025			RFX1	0.025
DDX5	0.025			DDX5	0.025
NAB2	0.025			NAB2	0.025
Klra7 (includes others)	0.025			Klra7 (includes others)	0.025
vitamin K2	0.025			vitamin K2	0.025
Ige	0.0251			Ige	0.0251
EPHB4	0.0252			EPHB4	0.0252
ADRA1A	0.0252			ADRA1A	0.0252
ADRA1D	0.0252			ADRA1D	0.0252
LMNB1	0.0252			LMNB1	0.0252
OLR1	0.0252			OLR1	0.0252
3,4,5,3',4'-pentachlorobiphenyl	0.0256			3,4,5,3',4'-pentachlorobiphenyl	0.0256
C5	0.0258			C5	0.0258
galactosylceramide-alpha	0.0266			galactosylceramide-alpha	0.0266
ALB	0.0266			ALB	0.0266
CYP1A2	0.0266			CYP1A2	0.0266
PTPN6	0.0266			PTPN6	0.0266
verapamil	0.0266			verapamil	0.0266
brefeldin A	0.0266			brefeldin A	0.0266
acetovanillone	0.0266			acetovanillone	0.0266
salinosporamide A	0.0275			salinosporamide A	0.0275
AChR	0.0275			AChR	0.0275
FLNA	0.0275			FLNA	0.0275
XRCC6	0.0275			XRCC6	0.0275
SMARCD3	0.0275			SMARCD3	0.0275
RACK1	0.0275			RACK1	0.0275
TEK	0.0275			TEK	0.0275
HOXA5	0.0275			HOXA5	0.0275
NLRC5	0.0275			NLRC5	0.0275
NEO1	0.0275			NEO1	0.0275
NR6A1	0.0275			NR6A1	0.0275
SMARCC1	0.0275			SMARCC1	0.0275
superoxide	0.0275			superoxide	0.0275
PD 169316	0.0275			PD 169316	0.0275
tranilast	0.0275			tranilast	0.0275
phenyl-N-tert-butylnitrone	0.0275			phenyl-N-tert-butylnitrone	0.0275
CXCL8	0.0275			CXCL8	0.0275
CSF1	0.0275			CSF1	0.0275
bromodeoxyuridine	0.0279			bromodeoxyuridine	0.0279
SRC (family)	0.0279			SRC (family)	0.0279
FMR1	0.0279			FMR1	0.0279
cytochalasin D	0.0279			cytochalasin D	0.0279
chromium	0.0279			chromium	0.0279
FGFR1	0.0285			FGFR1	0.0285
phorbol esters	0.0285			phorbol esters	0.0285
n-nitrosomethylbenzylamine	0.0288			n-nitrosomethylbenzylamine	0.0288
REL	0.0292			REL	0.0292
NRF1	0.0293			NRF1	0.0293
ZEB2	0.0293			ZEB2	0.0293
HSPA5	0.0293			HSPA5	0.0293
2,3,4,7,8-pentachlorodibenzofuran	0.0293			2,3,4,7,8-pentachlorodibenzofuran	0.0293
beta-naphthoflavone	0.0293			beta-naphthoflavone	0.0293
U73122	0.0293			U73122	0.0293
EHF	0.0294			EHF	0.0294
CYB5R4	0.03			CYB5R4	0.03
cis-urocanic acid	0.03			cis-urocanic acid	0.03
artesunic acid	0.03			artesunic acid	0.03
LGR5	0.03			LGR5	0.03
WDR5	0.03			WDR5	0.03
IGFBP5	0.03			IGFBP5	0.03
TGFB1I1	0.03			TGFB1I1	0.03
PER1	0.03			PER1	0.03
LOX	0.03			LOX	0.03
SAT1	0.03			SAT1	0.03
VIM	0.03			VIM	0.03
FABP5	0.03			FABP5	0.03
LILRB1	0.03			LILRB1	0.03
SUZ12	0.0304			SUZ12	0.0304
fluoxetine	0.0304			fluoxetine	0.0304
E. coli serotype 0127B8 lipopolysaccharide	0.0306			E. coli serotype 0127B8 lipopolysaccharide	0.0306
baicalin	0.0307			baicalin	0.0307
TRIM28	0.0307			TRIM28	0.0307
mir-24	0.0307			mir-24	0.0307
BACH2	0.0307			BACH2	0.0307
E. coli B4 lipopolysaccharide	0.0311			E. coli B4 lipopolysaccharide	0.0311
8-chlorophenylthio-adenosine 3',5'-cyclic monophosphate	0.0321			8-chlorophenylthio-adenosine 3',5'-cyclic monophosphate	0.0321
CLEC4G	0.0321			CLEC4G	0.0321
EBI3	0.0321			EBI3	0.0321
N-acetylsphingosine	0.0321			N-acetylsphingosine	0.0321
TAC1	0.0325			TAC1	0.0325
hemin	0.0325			hemin	0.0325
daidzein	0.0325			daidzein	0.0325
Rp-cAMPS	0.0326			Rp-cAMPS	0.0326
JINK1/2	0.0326			JINK1/2	0.0326
Fibrin	0.0326			Fibrin	0.0326
STAR	0.0326			STAR	0.0326
ITGA2	0.0326			ITGA2	0.0326
CCN3	0.0326			CCN3	0.0326
ADRB1	0.0326			ADRB1	0.0326
MBD1	0.0326			MBD1	0.0326
CYP2J2	0.0326			CYP2J2	0.0326
nickel	0.0326			nickel	0.0326
IFN Beta	0.0328			IFN Beta	0.0328
NOTCH3	0.0336			NOTCH3	0.0336
ADRA1B	0.0336			ADRA1B	0.0336
BAX	0.0336			BAX	0.0336
ELK1	0.0336			ELK1	0.0336
anisomycin	0.0336			anisomycin	0.0336
2-aminopurine	0.0352			2-aminopurine	0.0352
dexamethasone phosphate	0.0352			dexamethasone phosphate	0.0352
GRHL2	0.0352			GRHL2	0.0352
MAP3K3	0.0352			MAP3K3	0.0352
mir-103	0.0352			mir-103	0.0352
MGAT5	0.0352			MGAT5	0.0352
WDR77	0.0352			WDR77	0.0352
WWOX	0.0352			WWOX	0.0352
SIX5	0.0352			SIX5	0.0352
BID	0.0352			BID	0.0352
Fus	0.0352			Fus	0.0352
Ro41-5253	0.0352			Ro41-5253	0.0352
CD28	0.036			CD28	0.036
Laminin (family)	0.0367			Laminin (family)	0.0367
4-aminopyrazolo(3,4-d)pyrimidine	0.0367			5,6-epoxyeicosatrienoic acid	0.0367
5,6-epoxyeicosatrienoic acid	0.0367			4-aminopyrazolo(3,4-d)pyrimidine	0.0367
moxestrol	0.0367			MICU1	0.0367
MICU1	0.0367			moxestrol	0.0367
aliskiren	0.0367			aliskiren	0.0367
14,15-DHET	0.0367			14,15-DHET	0.0367
pyrvinium	0.0367			pyrvinium	0.0367
myosin-light-chain kinase	0.0367			myosin-light-chain kinase	0.0367
FKHR	0.0367			FKHR	0.0367
Gα12/13	0.0367			Gα12/13	0.0367
chlormethiazole	0.0367			chlormethiazole	0.0367
Arntl-Clock	0.0367			Arntl-Clock	0.0367
Stat1-Stat3	0.0367			Stat1-Stat3	0.0367
9,13-di-cis-retinoic acid	0.0367			9,13-di-cis-retinoic acid	0.0367
fluoroquinolone	0.0367			fluoroquinolone	0.0367
IGF2-AS	0.0367			IGF2-AS	0.0367
TMBIM1	0.0367			TMBIM1	0.0367
ABCA3	0.0367			ABCA3	0.0367
NOP58	0.0367			NOP58	0.0367
SLC34A3	0.0367			SLC34A3	0.0367
RETSAT	0.0367			RETSAT	0.0367
CPEB3	0.0367			CPEB3	0.0367
CHD5	0.0367			CHD5	0.0367
DDX54	0.0367			DDX54	0.0367
CNOT1	0.0367			CNOT1	0.0367
DERL1	0.0367			DERL1	0.0367
LAPTM4B	0.0367			LAPTM4B	0.0367
Integrin alpha 3 beta 1	0.0367			Integrin alpha 3 beta 1	0.0367
Integrin alpha 4 beta 1	0.0367			Integrin alpha 4 beta 1	0.0367
ESRP2	0.0367			ESRP2	0.0367
KDM4B	0.0367			KDM4B	0.0367
MTSS1	0.0367			MTSS1	0.0367
PTPN23	0.0367			PTPN23	0.0367
Ap1 gamma	0.0367			Ap1 gamma	0.0367
methylamphotericin B	0.0367			methylamphotericin B	0.0367
TH17 Cytokine	0.0367			TH17 Cytokine	0.0367
RYR3	0.0367			RYR3	0.0367
HMOX2	0.0367			HMOX2	0.0367
dibromoacetic acid	0.0367			dibromoacetic acid	0.0367
Raet1b	0.0367			Raet1b	0.0367
SRD5A2	0.0367			SRD5A2	0.0367
RPL13A	0.0367			RPL13A	0.0367
riociguat	0.0367			riociguat	0.0367
miR-424-3p (miRNAs w/seed AAAACGU)	0.0367			miR-424-3p (miRNAs w/seed AAAACGU)	0.0367
mir-431	0.0367			mir-431	0.0367
miR-144-3p (miRNAs w/seed ACAGUAU)	0.0367			miR-144-3p (miRNAs w/seed ACAGUAU)	0.0367
H60a	0.0367			H60a	0.0367
FERMT2	0.0367			FERMT2	0.0367
RPS14	0.0367			RPS14	0.0367
EEF1D	0.0367			EEF1D	0.0367
COL7A1	0.0367			COL7A1	0.0367
NRP2	0.0367			NRP2	0.0367
H19	0.0367			H19	0.0367
MKNK2	0.0367			MKNK2	0.0367
ZHX2	0.0367			ZHX2	0.0367
MLST8	0.0367			MLST8	0.0367
GJC1	0.0367			GJC1	0.0367
IGF2BP3	0.0367			IGF2BP3	0.0367
KRT5	0.0367			KRT5	0.0367
UBE2L3	0.0367			UBE2L3	0.0367
CBR1	0.0367			CBR1	0.0367
SENP2	0.0367			SENP2	0.0367
RNH1	0.0367			RNH1	0.0367
RBFOX1	0.0367			RBFOX1	0.0367
GCDH	0.0367			GCDH	0.0367
RECQL	0.0367			RECQL	0.0367
EPHA4	0.0367			EPHA4	0.0367
ITGB8	0.0367			ITGB8	0.0367
AHCY	0.0367			AHCY	0.0367
CDO1	0.0367			CDO1	0.0367
PLCD4	0.0367			PLCD4	0.0367
Lycium barbarum polysaccharides	0.0367			Lycium barbarum polysaccharides	0.0367
CDC6	0.0367			CDC6	0.0367
PRSS3	0.0367			PRSS3	0.0367
Col17a1	0.0367			Col17a1	0.0367
NOLC1	0.0367			NOLC1	0.0367
JMY	0.0367			JMY	0.0367
glycine ethyl ester	0.0367			glycine ethyl ester	0.0367
C20-D3-vitamin A	0.0367			C20-D3-vitamin A	0.0367
N6-carboxymethyl-lysine bovine serum albumin	0.0367			N6-carboxymethyl-lysine bovine serum albumin	0.0367
acriflavine	0.0367			acriflavine	0.0367
singlet oxygen	0.0367			singlet oxygen	0.0367
tianeptine	0.0367			tianeptine	0.0367
sibutramine	0.0367			sibutramine	0.0367
saccharin	0.0367			saccharin	0.0367
bepridil	0.0367			bepridil	0.0367
cibacron blue F 3GA	0.0367			cibacron blue F 3GA	0.0367
bongkrekic acid	0.0367			bongkrekic acid	0.0367
triphenyltin	0.0367			triphenyltin	0.0367
ethyl ether	0.0367			ethyl ether	0.0367
natamycin	0.0367			natamycin	0.0367
3,4-dihydroxybenzaldehyde	0.0367			3,4-dihydroxybenzaldehyde	0.0367
phloretin	0.0367			phloretin	0.0367
silver nitrate	0.0367			silver nitrate	0.0367
potassium cyanide	0.0367			potassium cyanide	0.0367
arjunolic acid	0.0367			arjunolic acid	0.0367
des-Arg-9 bradykinin	0.0367			des-Arg-9 bradykinin	0.0367
(Ala9)-autocamtide-2	0.0367			(Ala9)-autocamtide-2	0.0367
histidyl-proline diketopiperazine	0.0367			histidyl-proline diketopiperazine	0.0367
Z-LEHD-FMK	0.0367			Z-LEHD-FMK	0.0367
[truncated: 207 more rows]
