# Supplementary material for: Food-seeking behavior is triggered by skin ultraviolet exposure in males
Source: Nat Metab. 2022 Jul 11;4(7):883–900. doi: 10.1038/s42255-022-00587-9 (PMC9314261; doi:10.1038/s42255-022-00587-9)
Supplement: Supplementary file 11 — Human energy intake data. [file 42255_2022_587_MOESM11_ESM.xlsx]

## Sheet: energy inatke
Supplementary Table 6
INTKOD	eatdat	Age	SEX	BYEAR	prot	totfat	carboh	energy	sodium	SFA	fiber	calcium	iron	zink	omega3
112	1999-01-29	28	Males	1971	148.642	145.192	278.037	3002.72	4243.82	37.153	12.565	1044.69	13.285	13.764	4.513
141	1999-01-29	32	Males	1967	124.52	87.462	283.466	2309.6	3383.57	20.706	20.027	520.119	16.93	19.379	0.983
111	1999-01-30	32	Males	1967	84.849	96.175	329.996	2518.08	2083.76	16.573	10.603	315.742	10.184	6.569	1.328
199	1999-02-01	56	Males	1943	69.204	46.44	154.136	1273.54	3017.77	13.664	34.209	532.157	11.358	9.187	1.334
122	1999-02-02	30	Males	1969	83.261	95.353	233.835	2132.38	2311.99	30.621	10.175	788.625	7.821	6.752	2.712
142	1999-02-02	56	Males	1943	82.451	103.371	336.826	2595.41	2785.18	25.24	16.77	344.489	11.265	8.131	3.867
117	1999-02-05	54	Males	1945	85.599	73.444	147.763	1584.98	3378.31	22.974	8.578	889.82	7.581	12.457	0.699
131	1999-02-05	46	Males	1953	77.349	102.15	308.216	2434.84	2320.65	28.827	19.166	697.949	9.373	7.343	2.242
144	1999-02-06	26	Males	1973	70.478	147.591	339.577	2905.07	3232.75	50.406	26.172	473.886	16.986	10.659	2.644
145	1999-02-06	53	Males	1946	82.043	99.948	257.594	2250.72	3989.15	29.798	14.32	644.442	12.074	11.783	0.59
114	1999-02-07	30	Males	1969	107.797	105.046	193.629	2163.15	2022.4	3.483	8.027	205.084	9.151	7.974	3.501
147	1999-02-12	34	Males	1965	52.276	35.032	235.942	1449.44	3264.84	7.72	20.695	244.261	6.87	6.868	1.224
178	1999-02-12	28	Males	1971	67.607	61.872	475.241	2742.01	4024.91	14.394	16.095	242.95	11.817	6.706	1.288
200	1999-02-12	29	Males	1970	86.397	98.038	294.638	2449.29	3448.02	20.603	13.827	186.53	8.797	8.527	3.242
235	1999-02-12	59	Males	1940	56.926	81.269	213.797	1765.79	1416.44	20.212	25.898	651.221	9.027	8.82	1.825
193	1999-02-13	42	Males	1957	112.301	68.911	345.38	2469.61	6171.76	23.731	21.433	293.713	13.698	16.296	1.311
175	1999-02-15	40	Males	1959	52.969	33.534	168.661	1211.94	1639.4	10.635	13.297	311.389	7.465	7.366	0.934
225	1999-02-15	35	Males	1964	106.979	159.384	262.773	2891.86	6482.96	34.996	30.663	691.581	16.552	20.77	4.145
191	1999-02-16	56	Males	1943	56.989	75.898	267.991	1948.03	3064.76	33.217	29.643	826.765	9.938	7.876	1.354
226	1999-02-17	56	Males	1943	90.448	83.547	392.13	2648.17	2433.47	22.731	17.735	623.97	7.867	9.376	2.544
161	1999-02-20	49	Males	1950	48.154	44.124	262.584	1607.29	1816.93	10.749	23.986	623.357	7.06	7.48	0.335
179	1999-02-21	54	Males	1945	53.916	90.597	262.913	2083.85	2476.95	15.039	14.635	271.915	9.599	7.494	1.496
192	1999-02-22	27	Males	1972	46.952	63.56	218.802	1627.15	2889.26	20.936	10.251	638.314	5.655	6.349	1.765
187	1999-02-24	44	Males	1955	83.345	77.538	467.142	2881.72	4597.66	18.181	20.765	425.79	15.473	10.178	2.867
170	1999-02-26	39	Males	1960	87.874	103.102	316.608	2594.63	3834.84	33.965	16.715	467.86	13.001	14.328	0.64
169	1999-03-05	44	Males	1955	80.775	107.583	172.658	2050.2	2478.1	28.556	15.945	406.72	11.866	10.052	3.886
359	1999-03-12	42	Males	1957	69.869	81.97	215.01	1846.07	2648.01	23.49	13.32	524.563	7.169	8.975	3.885
195	1999-03-13	54	Males	1945	63.719	37.671	273.65	1688.53	2924.06	15.962	11.319	673.657	6.45	7.008	0.406
483	1999-03-14	41	Males	1958	84.124	98.87	211.985	2093.85	2864.12	18.642	11.623	222.482	9.333	7.511	1.753
330	1999-03-15	52	Males	1947	57.346	34.351	142.521	1103.72	2405.42	6.288	12.555	192.079	12.083	8.225	2.122
386	1999-03-15	29	Males	1970	149.262	119.099	328.763	2974.02	4272.95	40.562	21.227	1111.9	12.045	14.088	3.241
388	1999-03-15	46	Males	1953	83.789	49.23	206.504	1591.89	2749.17	11.12	28.854	500.519	11.879	8.228	1.857
258	1999-03-16	49	Males	1950	55.18	38.623	205.745	1391.43	1944.65	9.702	12.139	570.615	6.642	9.785	1.546
387	1999-03-16	31	Males	1968	65.952	56.055	202.027	1559.81	2903.99	11.544	19.595	284.416	8.862	8.316	1.026
384	1999-03-17	27	Males	1972	42.015	97.873	373.568	2373.96	3156.57	45.799	10.934	206.719	7.058	5.009	2.237
301	1999-03-18	39	Males	1960	75.458	85.518	236.906	2025.26	2059.8	24.737	6.205	666.127	7.345	7.437	3.397
305	1999-03-18	39	Males	1960	120.474	79.579	180.018	2092.26	3630.93	27.107	10.858	562.416	7.314	7.078	3.298
250	1999-03-19	50	Males	1949	58.085	56.892	285.851	1884.2	1716.13	12.357	9.917	283.538	7.911	6.899	1.425
366	1999-03-19	64	Males	1935	54.819	61.292	196.555	1635.5	4585.49	13.362	13.852	317.265	7.4	9.124	2.09
378	1999-03-19	63	Males	1936	64.758	50.112	254.386	1700.83	2412.92	18.413	15.049	675.38	5.698	6.75	0.966
523	1999-03-19	34	Males	1965	62.859	45.87	384.325	2231.41	2357.81	12.862	15.516	468.359	10.437	9.031	1.675
256	1999-03-20	40	Males	1959	73.376	129.588	262.45	2510.49	3120.38	34.563	12.982	444.018	11.134	11.664	1.54
257	1999-03-20	30	Males	1969	46.2	49.957	341.265	2001.37	1860.03	14.471	6.141	496.208	5.348	6.578	1.636
291	1999-03-20	56	Males	1943	40.064	55.123	337.52	2098.07	2245.05	11.128	12.071	553.519	7.161	6.276	3.196
362	1999-03-20	47	Males	1952	49.363	75.763	293.7	1973.28	3439.59	14.206	47.551	312.333	13.57	8.617	2.074
380	1999-03-20	51	Males	1948	131.545	89.621	266.804	2384.91	4060.83	17.067	17.214	740.285	12.362	8.312	2.369
390	1999-03-20	46	Males	1953	53.643	52.125	170.498	1365.57	2908.61	17.448	8.318	317.109	11.903	9.009	1.618
494	1999-03-20	49	Males	1950	86.171	55.096	173.559	1521.51	4378.73	16.096	9.566	724.935	10.674	12.944	1.152
293	1999-03-21	61	Males	1938	139.775	198.787	291.423	3534.82	3299.76	45.549	26.57	1007.59	14.841	14.741	6.343
297	1999-03-21	46	Males	1953	132.328	93.452	208.064	2162.1	3913.16	29.873	28.629	1101.62	16.109	14.606	2.731
306	1999-03-21	56	Males	1943	61.138	44.983	255.99	1593.29	3355.22	8.97	45.041	546.645	24.881	10.981	0.959
525	1999-03-21	43	Males	1956	80.855	67.295	304.306	2136.72	3544.8	22.005	17.211	404.919	8.909	10.108	0.885
249	1999-03-23	39	Males	1960	92.825	95.16	274.404	2335.72	3057.61	46.215	8.996	487.388	10.879	9.079	2.642
331	1999-03-24	37	Males	1962	108.121	94.9	371.354	2671.58	4860.17	26.187	20.452	288.013	8.697	6.39	3.205
548	1999-03-24	37	Males	1962	97.28	112.409	522.191	3535.92	3583.32	32.37	43.988	1063.41	16.107	14.969	4.557
328	1999-03-25	42	Males	1957	133.326	168.203	174.224	2778.07	5706.98	53.322	12.9	494.608	21.359	29.166	3.481
374	1999-03-26	31	Males	1968	79.748	63.003	357.604	2338.01	2556.04	12.835	9.872	210.122	7.517	7.006	2.009
537	1999-03-26	33	Males	1966	119.111	146.923	411.861	3492.86	4118.99	36.917	11.163	656.428	24.793	13.359	4.031
372	1999-03-27	50	Males	1949	63.082	91.094	306.781	2268.62	2646.7	23.355	15.297	764.449	10.177	9.951	2.331
703	1999-03-27	33	Males	1966	116.576	144.468	195.247	2591.24	3735.76	40.607	12.728	527.578	16.324	21.674	3.007
355	1999-03-28	25	Males	1974	38.822	61.53	304.67	2422.48	1792.94	13.782	16.916	342.344	7.081	6.244	1.246
705	1999-03-28	45	Males	1954	38.856	58.366	251.014	1641.63	2552.66	11.408	28.241	332.794	8.92	6.71	1.852
287	1999-04-01	39	Males	1960	154.402	139.663	353.546	3491.73	5318.95	29.15	25.66	639.042	19.969	13.408	6.859
900	1999-04-02	27	Males	1972	85.657	98.169	433.566	2947.19	3885.07	31.023	19.369	821.088	13.332	8.884	1.983
351	1999-04-03	31	Males	1968	231.493	151.119	445.682	4111.79	5844.68	60.231	5.306	252.694	29.38	57.708	1.329
382	1999-04-06	47	Males	1952	113.965	112.602	425.232	3288.85	2944.85	36.724	23.302	372.169	24.953	14.921	2.803
522	1999-04-07	45	Males	1954	69.517	118.004	368.36	2774	3222.75	37.777	27.674	898.616	15.122	8.787	2.222
492	1999-04-08	34	Males	1965	155.541	112.847	315.283	2908.22	4329.3	39.112	24.991	490.832	18.721	27.592	1.749
363	1999-04-11	27	Males	1972	114.49	143.775	450.354	3536.08	5810.92	53.878	29.889	881.173	29.151	26.785	4.536
316	1999-04-13	32	Males	1967	75.527	77.241	263.26	2062.51	3285.91	17.323	20.667	331.565	7.06	8.571	1.506
338	1999-04-13	59	Males	1940	110.649	44.881	196.204	1747.04	2613.26	7.773	14.411	222.342	9.273	6.697	2.497
319	1999-04-14	47	Males	1952	100.213	108.159	473.892	3246.91	4179.45	27.454	13.681	1074.84	8.952	10.701	4.381
263	1999-04-16	33	Males	1966	67.576	133.128	314.028	2753.14	2783	48.997	21.354	435.366	10.097	9.053	2.395
499	1999-04-22	35	Males	1964	80.954	91.864	255.31	2164.42	3905.38	33.099	8.855	704.607	16.413	16.687	1.288
310	1999-04-29	31	Males	1968	49.806	51.26	142.984	1231.68	1665.68	11.622	9.538	241.882	7.479	5.467	1.785
341	1999-05-01	34	Males	1965	80.428	189.58	373.296	3481.74	3431.61	33.85	22.771	590.219	15.541	12.391	6.933
308	1999-05-02	35	Males	1964	63.585	60.048	191.334	1557.77	3411.34	18.008	9.732	509.91	8.997	13.593	0.958
344	1999-05-02	47	Males	1952	63.959	53.454	222.845	1616.64	950.893	13.571	10.733	460.82	5.64	4.794	2.044
342	1999-05-03	49	Males	1950	74.889	45.565	229.543	1732.64	2594.68	7.912	17.191	229.389	19.744	8.588	1.511
508	1999-05-04	33	Males	1966	170.166	176.672	238.402	3527.48	5331.67	48.368	27.098	583.619	21.245	25.224	2.276
513	1999-05-06	37	Males	1962	76.332	40.771	343.56	2225.96	2234.32	19.562	7.709	531.228	8.692	7.146	0.519
551	1999-05-07	41	Males	1958	53.217	81.467	378.429	2352.96	2687.53	15.694	25.089	358.664	10.161	6.875	2.208
560	1999-05-07	34	Males	1965	17.753	59.945	117.553	1072.12	929.66	22.693	3.862	239.597	3.592	3.424	1.834
563	1999-05-07	33	Males	1966	133.651	60.536	339.336	2453.78	2593.88	25.255	10.739	514.349	7.421	20.02	0.572
524	1999-05-08	51	Males	1948	95.678	97.653	368.021	2693.3	3107.05	27.586	28.033	551.281	17.509	17.199	2.465
619	1999-05-08	59	Males	1940	99.572	148.39	318.568	3085.84	4902.36	42.988	23.239	804.072	15.091	13.147	4.733
631	1999-05-08	24	Males	1975	60.933	68.289	268.163	1923.19	3691.99	23.642	21.552	335.253	9.304	8.455	1.805
497	1999-05-09	49	Males	1950	51.798	21.408	388.105	1949.57	3888.13	3.399	27.124	160.119	9.285	5.279	0.368
633	1999-05-09	34	Males	1965	61.324	58.619	267.345	1849.93	3672.06	19.498	12.583	389.391	10.473	8.74	0.493
617	1999-05-11	47	Males	1952	67.456	47.829	378.756	2191.91	3738.72	10.065	31.806	235.97	11.273	11.209	1.283
621	1999-05-11	40	Males	1959	69.721	76.841	228.144	1864.17	3835.55	24.981	24.001	334.469	9.684	11.447	1.743
630	1999-05-11	26	Males	1973	150.807	144.603	362.596	3339.61	6153.72	30.337	19.117	612.227	15.313	19.079	4.896
745	1999-05-12	31	Males	1968	88.569	46.033	289.149	1937.58	2606.78	14.17	10.999	558.716	8.38	9.771	0.724
540	1999-05-14	41	Males	1958	84.249	84.552	193.023	1896.08	2444.61	21.011	16.549	459.864	6.677	7.356	2.629
496	1999-05-16	51	Males	1948	75.823	107.57	248.493	2200.34	3006.73	29.469	12.706	777.738	13.886	14.287	2.114
554	1999-05-17	25	Males	1974	112.065	113.378	461.678	3287.03	3871.17	32.614	17.158	1199.24	19.497	14.194	4.222
504	1999-05-18	38	Males	1961	203.649	151.112	141.115	2762.76	2335.45	63.954	9.834	299.408	20.001	39.234	2.37
541	1999-05-20	27	Males	1972	143.23	107.71	415.748	3189.13	2737.61	27.029	12.871	750.272	13.186	13.089	1.58
565	1999-05-21	27	Males	1972	46.723	78.989	98.01	1270.32	4750.86	17.414	13.265	402.059	12.261	5.924	1.568
606	1999-05-23	62	Males	1937	75.955	48.173	171.393	1393.44	3343.86	13.826	20.656	416.272	10.641	13.73	1.566
506	1999-05-24	32	Males	1967	62.138	39.241	347.453	1972.89	3090	8.258	10.612	211.241	9.345	11.626	1.302
813	1999-05-25	33	Males	1966	52.85	77.1	408.151	2502.1	1973.59	30.986	9.448	541.665	9.517	5.57	2.582
542	1999-05-28	55	Males	1944	74.408	137.037	345.486	2905.19	3789.38	51.059	11.833	736.98	9.086	7.589	2.488
543	1999-05-28	27	Males	1972	46.992	90.826	328.591	2265.02	2723.22	17.81	29.189	428.515	28.583	10.101	0.995
501	1999-05-29	26	Males	1973	34.386	55.648	216.54	1493.81	2540.66	18.09	13.47	229.01	7.124	4.684	1.468
519	1999-05-29	54	Males	1945	52.658	17.578	406.055	1960.62	2013.16	8.052	12.571	445.947	5.61	6.268	0.418
564	1999-05-29	47	Males	1952	35.01	23.277	237.402	1270.08	1786.24	3.733	24.507	232.502	7.412	4.526	1.45
605	1999-05-30	55	Males	1944	67.217	57.577	345.904	2183.71	2685.37	15.611	22.803	405.498	10.036	10.518	1.847
544	1999-06-01	42	Males	1957	65.117	63.452	249.765	1842.86	2566.85	13.853	10.523	255.585	9.258	6.614	1.743
645	1999-06-02	32	Males	1967	68.063	100.68	296.453	2426.82	2167.32	41.328	12.236	452.618	4.932	5.001	1.85
628	1999-06-04	63	Males	1936	238.072	196.19	237.731	4090.17	7478.76	60.6	15.907	587.211	26.031	38.581	4.015
642	1999-06-04	34	Males	1965	92.166	80.83	336.61	2593.81	4760.93	25.82	22.846	595.708	18.562	19.374	1.36
659	1999-06-05	30	Males	1969	58.198	98.084	460.75	2809.52	2435.78	23.421	27.6	373.098	14.007	10.198	3.532
759	1999-06-05	33	Males	1966	44.529	35.465	196.216	1250.87	1719.54	17.548	10.709	318.135	4.691	3.074	0.519
604	1999-06-07	28	Males	1971	45.096	20.604	172.596	1028.13	2245.91	6.473	24.785	295.233	5.912	4.657	0.693
728	1999-06-08	61	Males	1938	121.75	118.366	373.295	3001.35	4408.53	30.057	29.083	1017.96	17.792	11.734	3.798
747	1999-06-08	25	Males	1974	119.161	79.63	309.946	2416.49	2830.03	36.213	9.777	669.852	12.623	16.183	0.986
739	1999-06-12	39	Males	1960	79.71	87.332	127.813	1651.45	2277.67	22.183	5.7	302.272	10.537	7.496	2.305
1154	1999-06-13	31	Males	1968	61.122	51.479	231.371	1610.03	2217.47	21.713	16.586	766.328	7.045	6.314	0.919
558	1999-06-14	61	Males	1938	80.495	51.526	304.445	1992.27	2722.85	17.498	11.212	469.622	8.526	12.816	1.816
737	1999-06-14	39	Males	1960	163.079	92.28	164.285	2408.06	4281.62	15.976	5.67	552.736	10.908	7.143	1.158
729	1999-06-18	50	Males	1949	79.352	41.596	202.427	1501.97	2021.7	20.129	9.407	508.891	5.488	5.175	0.754
610	1999-06-19	38	Males	1961	178.889	151.514	345.749	3470.11	4785.8	32.667	19.963	608.811	18.438	18.257	7.209
742	1999-06-19	36	Males	1963	40.743	45.377	177.563	1282.52	1634.65	15.552	6.731	295.29	6.552	9.25	1.052
716	1999-06-20	35	Males	1964	138.708	124.655	495.382	3618.69	4717.93	34.993	29.719	882.791	18.742	15.681	4.133
848	1999-06-21	56	Males	1943	65.765	101.33	432.849	2891.61	3043.42	26.889	28.653	597.761	12.762	7.234	1.466
644	1999-06-23	55	Males	1944	100.886	122.498	362.305	2906.84	4417.29	34.733	29.674	417.905	19.517	25.494	1.23
720	1999-06-23	35	Males	1964	97.135	52.614	395.742	2765.16	2298.23	13.353	16.409	247.132	10.467	10.6	1.016
761	1999-06-23	36	Males	1963	63.878	48.109	260.347	1724.87	3402.07	18.646	11.41	662.304	8.187	11.472	1.192
613	1999-06-25	62	Males	1937	83.503	129.684	541.316	3565.29	3827.9	39.795	56.229	869.201	18.394	12.6	2.134
758	1999-06-25	63	Males	1936	48.02	42.453	210.348	1392.26	2691.13	10.766	18.923	640.349	8.085	6.05	0.527
843	1999-06-25	31	Males	1968	129.496	164.193	554.419	4159.5	4752.1	50.839	26.875	1279.86	17.648	17.477	3.589
719	1999-06-26	33	Males	1966	39.039	52.214	89.983	977.503	1834.51	17.145	3.63	497.231	3.933	5.32	0.51
757	1999-06-29	28	Males	1971	70.6	94.062	243.145	2084.08	2664.77	27.746	6.327	674.719	6.5	9.211	2.675
660	1999-07-02	29	Males	1970	102.065	68.093	167.623	1690.53	4310.16	22.431	13.268	377.22	10.25	8.79	1.032
856	1999-07-05	43	Males	1956	17.645	43.795	145.123	1028.02	1071.74	12.838	6.939	336.496	3.658	3.437	0.646
637	1999-07-07	36	Males	1963	88.449	129.253	356.272	2872.38	4536	48.342	19.361	1162.2	18.721	17.896	0.686
853	1999-07-07	44	Males	1955	185.009	116.585	544.824	3921.49	7272.04	43.282	33.806	1866.4	18.111	25.717	2.026
855	1999-07-07	44	Males	1955	59.434	68.274	218.574	1677.63	1361.16	31.882	26.422	940.002	9.568	9.362	1.035
595	1999-07-09	27	Males	1972	148.078	215.254	400.101	4145.3	5732.27	79.617	21.828	1739.92	16.862	24.133	4.629
708	1999-07-09	53	Males	1946	76.842	58.324	414.395	2394.39	4307.55	16.068	24.656	570.427	13.487	11.868	1.597
840	1999-07-10	49	Males	1950	90.144	53.36	230.571	1730.7	1853.87	9.863	16.911	519.753	8.089	7.487	1.918
844	1999-07-10	32	Males	1967	64.403	58.427	342.554	2119.37	3397.98	8.73	18.367	279.619	12.992	6.498	1.533
834	1999-07-11	26	Males	1973	64.067	93.625	397.381	2643.12	3542.96	13.217	25.359	404.225	10.47	7.242	0.791
814	1999-07-13	59	Males	1940	73.425	93.735	213.197	2036.47	1963.91	31.817	3.241	288.904	7.302	9.647	1.583
847	1999-07-13	40	Males	1959	171.402	161.519	408.061	3761.39	5480.02	43.924	17.405	734.856	15.653	13.352	6.357
639	1999-07-15	33	Males	1966	84.85	73.777	276.395	2201.2	4495.12	12.728	10.058	480.254	9.074	12.716	2.892
711	1999-07-15	50	Males	1949	101.945	77.555	152.687	1804.96	2222.41	19.954	12.052	363.734	8.176	6.244	6.334
636	1999-07-16	30	Males	1969	90.964	82.388	244.876	2094.4	2869.93	26.92	10.815	704.369	11.984	14.607	0.829
712	1999-07-17	51	Males	1948	40.177	29.12	236.38	1327.34	2421.92	16.35	18.435	522.278	4.365	5.47	0.539
754	1999-07-17	58	Males	1941	52.342	45.792	243.484	1576.35	2093.8	16.331	12.447	643.787	5.658	8.264	0.716
811	1999-07-17	50	Males	1949	72.355	67.592	207.052	1702.77	2297.51	18.377	25.372	585.754	11.35	8.696	2.413
653	1999-07-22	43	Males	1956	111.111	125.623	498.646	3461.99	6081.98	41.671	46.299	600.82	19.723	11.017	4.547
772	1999-07-22	53	Males	1946	160.201	122.262	219.764	2616.5	4975.29	30.165	26.485	774.661	13.217	15.953	4.669
818	1999-07-24	48	Males	1951	201.453	100.273	328.847	3021.58	5036.92	21.532	24.262	406.868	19.945	20.971	4.51
831	1999-07-24	43	Males	1956	49.644	48.991	253.603	1658.59	2309.47	11.003	7.122	195.758	7.14	9.181	0.486
837	1999-07-24	27	Males	1972	44.637	48.857	226.079	1496.75	2483.12	15.512	15.038	383.387	7.244	6.946	0.49
839	1999-07-24	31	Males	1968	24.322	32.836	219.387	1463.1	2195.15	16.304	7.771	242.362	3.91	3.599	0.618
666	1999-07-25	40	Males	1959	101.604	50.178	145.77	1490.84	3346.52	16.505	7.546	241.611	11.56	16.659	0.716
663	1999-07-28	43	Males	1956	36.088	25.701	164.69	1032.92	1309.09	10.148	13.906	388.734	4.448	4.174	0.504
1047	1999-07-29	39	Males	1960	95.996	107.85	306.102	2533.59	4769.8	20.841	20.254	635.104	16.835	15.265	1.888
866	1999-07-31	34	Males	1965	80.398	117.447	220.955	2199.7	1199.64	28.195	28.95	607.386	10.532	11.258	1.292
902	1999-07-31	56	Males	1943	106.868	91.022	201.545	2023.51	4684.25	18.856	30.986	980.675	13.975	11.99	1.859
1055	1999-08-01	36	Males	1963	271.468	127.861	409.312	3906.3	5286.91	33.016	18.238	916.828	25.564	13.869	0.922
1057	1999-08-01	41	Males	1958	126.735	87.26	420.358	2939.25	3859.51	24.237	41.273	794.838	20.951	10.649	1.914
912	1999-08-02	27	Males	1972	67.347	27.092	386.963	2062.39	4196.26	9.824	7.613	578.218	12.697	5.826	0.395
654	1999-08-03	26	Males	1973	39.678	32.38	297.999	1606.88	1457.87	8.67	11.952	263.919	6.007	4.523	0.692
881	1999-08-03	35	Males	1964	99.292	49.643	291.477	2011.97	4310.25	14.487	10.091	416.856	17.179	20.757	0.457
972	1999-08-03	37	Males	1962	74.835	67.714	284.599	2012.46	3650.73	22.456	17.952	622.713	8.982	7.75	1.5
1144	1999-08-03	52	Males	1947	108.268	74.053	483.611	2954.53	4704.13	19.529	63.625	926.233	24.08	15.287	1.871
821	1999-08-04	37	Males	1962	69.352	52.132	218.38	1606.68	1765.18	16.263	18.759	643.492	8.229	7.5	1.744
812	1999-08-05	52	Males	1947	113.762	105.035	276.583	2503.98	4780.33	23.708	22.524	430.049	13.112	11.22	3.021
21	1999-08-06	35	Males	1964	163.016	75.056	454.673	3151.68	6500.11	19.188	26.59	694.385	21.333	15.129	2.522
973	1999-08-07	32	Males	1967	25.085	21.745	196.403	1153.04	906.816	3.174	13.869	173.597	6.261	4.001	0.816
871	1999-08-08	39	Males	1960	114.303	115.109	287.232	2619.09	6127.95	38.627	13.671	906.308	12.65	12.432	2.892
953	1999-08-08	46	Males	1953	132.933	105.216	317.482	2738.26	2992.83	26.642	24.871	558.57	13.388	16.147	1.512
960	1999-08-08	51	Males	1948	131.23	158.726	423.779	3687.79	4493.84	32.917	17.485	617.807	17.494	14.609	3.878
773	1999-08-09	46	Males	1953	107.915	37.319	187.692	1587.64	1899.95	7.958	12.689	158.305	8.271	6.395	0.792
887	1999-08-09	39	Males	1960	191.376	137.137	421.822	3690.26	4790.41	35.682	21.507	433.262	17.112	16.368	2.09
1043	1999-08-09	25	Males	1974	96.357	89.648	343.618	2569.36	4209.82	21.682	22.262	309.657	13.576	12.237	1.451
6	1999-08-10	25	Males	1974	108.847	68.809	208.491	1904.4	3045.32	21.026	9.728	642.955	8.99	7.043	0.82
775	1999-08-10	61	Males	1938	57.453	49.276	253.161	1644.6	1791.03	14.385	13.319	348.997	27.411	7.315	1.4
783	1999-08-10	51	Males	1948	150.055	187.568	309.582	3448.64	8231.9	33.72	27.629	1264.74	14.675	16.403	5.488
909	1999-08-10	36	Males	1963	89.962	107.714	356.186	2713.72	3608.37	35.02	35.603	571.777	17.062	14.211	1.557
807	1999-08-11	36	Males	1963	79.863	112.538	273.059	2410.92	3162.16	27.628	12.533	424.789	14.142	15.779	2.36
971	1999-08-11	37	Males	1962	69.903	56.351	257.197	1738.51	4642.03	13.321	19.76	874.689	13.691	6.821	1.677
778	1999-08-12	52	Males	1947	108.29	68.712	477.564	2995.34	3638.08	23.279	35.022	466.258	11.905	11.052	2.184
1053	1999-08-13	27	Males	1972	64.772	73.823	195.742	1684.74	2897.37	15.142	17.624	223.167	9.522	6.276	1.205
808	1999-08-14	36	Males	1963	78.772	89.844	296.481	2308.59	2855.22	41.098	16.344	395.509	10.423	15.945	1.061
859	1999-08-14	25	Males	1974	66.179	39.665	142.582	1198.27	1726.69	8.489	4.365	161.831	6.719	10.24	1.105
869	1999-08-14	59	Males	1940	55.283	54.478	162.892	1329.57	4324.55	12.353	16.905	581.79	11.213	7.544	1.553
886	1999-08-14	32	Males	1967	110.566	99.549	334.162	2715.75	2680.51	18.376	5.655	209.595	10.66	10.061	2.087
4	1999-08-15	26	Males	1973	81.6	83.963	447.651	2864.84	2875.07	13.535	28.381	238.353	14.848	10.541	2.204
779	1999-08-15	27	Males	1972	119.3	131.668	405.992	3276.3	5572.1	54.171	9.411	488.148	17.082	18.93	1.37
873	1999-08-15	44	Males	1955	163.167	108.935	256.471	2645.33	4920.07	27.021	16.908	917.515	15.163	13.84	3.408
896	1999-08-15	25	Males	1974	133.169	78.724	299.988	2439.96	3501.09	25.021	13.533	816.004	9.959	11.512	1.686
894	1999-08-16	44	Males	1955	59.205	38.869	279.056	1696.41	2589.78	18.244	8.663	481.191	4.913	5.024	0.6
903	1999-08-17	47	Males	1952	88.291	104.372	169.303	1927.43	2894.37	27.903	17.352	553.567	16.028	13.456	1.933
1009	1999-08-17	32	Males	1967	103.161	130.618	270.725	2663.22	4472.95	38.66	21.524	687.011	18.394	19.074	1.287
976	1999-08-20	38	Males	1961	102.665	100.589	214.687	2173.1	2677.78	32.139	8.294	176.685	11.401	13.704	0.991
1094	1999-08-20	33	Males	1966	101.363	149.297	268.628	2807.96	5581.11	32.21	22.938	294.295	17.841	17.704	2.495
5	1999-08-21	34	Males	1965	77.527	79.156	256.59	2032.86	2581.32	23.316	12.971	589.204	8.709	8.768	0.973
907	1999-08-22	33	Males	1966	36.428	22.94	251.978	1337.46	1111.34	4.75	16.009	127.609	6.336	3.652	0.768
916	1999-08-22	44	Males	1955	72.412	58.143	546.812	2950	2639.87	10.982	22.264	257.407	11.327	6.526	1.578
1183	1999-08-23	51	Males	1948	99.309	123.351	367.817	3021.29	3917.8	35.536	29.703	461.469	13.561	16.453	2.283
17	1999-08-25	26	Males	1973	95.646	149.516	383.17	3207.58	5055.08	27.512	11.414	563.553	14.153	21.357	5.018
1082	1999-08-27	49	Males	1950	144.117	106.861	247.753	2557.18	4674.93	34.617	8.032	279.362	14.326	23.489	1.508
1182	1999-08-28	55	Males	1944	114.778	86.64	215.909	2110.67	3380.15	23.632	10.012	519.983	7.163	9.413	3.936
1411	1999-08-30	34	Males	1965	66.58	37.684	223.874	1481.51	1645.14	7.36	9.415	130.149	7.143	6.471	0.419
1008	1999-08-31	64	Males	1935	27.744	69.289	317.856	2000.57	762.411	12.582	12.991	222.737	6.154	3.571	1.777
1030	1999-08-31	51	Males	1948	74.58	107.14	229.877	2194.26	2648.31	39.003	16.503	1115.01	7.698	9.997	0.531
1205	1999-09-03	31	Males	1968	56.57	30.399	209.114	1319.48	1663.97	6.37	22.116	442.395	7.349	5.974	0.876
1384	1999-09-03	38	Males	1961	61.756	59.321	294.082	1919.45	3490.65	13.026	33.634	592.606	13.653	9.727	0.744
918	1999-09-04	37	Males	1962	89.549	76.812	382.101	2535.36	3209.89	17.459	15.054	254.702	12.513	14.406	1.524
1147	1999-09-04	33	Males	1966	126.1	166.319	220.825	2899.18	4263.44	58.262	13.86	645.379	17.216	21.324	1.294
1292	1999-09-04	25	Males	1974	89.837	79.657	249.774	2063.92	3185.04	14.821	12.206	309.106	10.058	8.281	3.671
1005	1999-09-05	44	Males	1955	74.695	110.739	226.67	2259.15	1849.16	48.741	20.388	298.458	6.765	5.902	2.838
1149	1999-09-06	26	Males	1973	24.635	57.293	238.042	1519	3402.88	12.579	10.945	554.837	6.651	6.298	1.403
888	1999-09-07	43	Males	1956	40.342	40.658	323.976	1740.02	5041.39	5.781	33.375	551.689	14.907	7.756	2.073
120	1999-09-08	34	Males	1965	48.042	73.464	246.918	1807.51	2047.08	19.836	16.032	319.869	7.739	6.096	1.586
1185	1999-09-08	25	Males	1974	67.695	69.235	246.12	1834.39	5082.09	15.446	20.805	463.543	14.198	14.255	1.511
1150	1999-09-12	32	Males	1967	160.244	99.226	254.415	2541.46	2880.29	32.646	14.311	234.499	14.272	20.399	2.003
984	1999-09-14	27	Males	1972	95.885	115.273	317.254	2697.59	4027.83	31.956	15.293	392.543	12.189	16.862	1.251
1631	1999-09-14	29	Males	1970	93.998	106.15	301.86	2477.02	6152.99	29.835	22.614	835.855	15.463	14.919	2.077
891	1999-09-15	52	Males	1947	115.314	116.451	378.9	2981.18	4780.63	38.491	34.947	1023.25	17.734	16.856	1.651
977	1999-09-15	31	Males	1968	183.016	108.516	405.81	3361.29	4068.38	26.374	16.534	347.525	18.852	25.396	2.08
1212	1999-09-15	43	Males	1956	100.862	153.645	459.792	3576.32	3111.75	65.632	21.23	833.944	14.853	13.756	3.381
1142	1999-09-18	32	Males	1967	80.795	111.056	236.884	2245.61	1826.19	27.298	10.444	746.154	8.786	9.387	1.114
1145	1999-09-18	41	Males	1958	88.921	75.387	259.213	2048.61	3618.72	23.369	19.734	406.881	11.519	13.676	2.367
9	1999-09-19	31	Males	1968	59.961	45.653	220.185	1526.69	2259.88	14.915	17.432	543.53	7.803	6.689	0.988
1004	1999-09-19	44	Males	1955	91.477	104.981	410.042	2952.74	3975.17	24.837	20.375	491.089	13.81	14.017	1.576
1059	1999-09-19	36	Males	1963	71.677	116.986	222.278	2226.35	2465.3	40.653	14.583	653.097	8.455	11.718	2.092
1446	1999-09-19	25	Males	1974	66.236	56.181	320.059	2021.89	2633.36	7.226	16.839	189.533	10.375	6.965	0.811
1528	1999-09-19	33	Males	1966	81.535	76.26	389.159	2563.56	3021.68	24.969	12.365	669.84	8.873	9.284	1.052
1529	1999-09-19	42	Males	1957	52.536	116.021	278.948	2355.04	3592.77	17.005	26.921	234.503	12.466	9.168	2.509
983	1999-09-20	38	Males	1961	139.62	144.757	437.347	3597.88	6491.94	37.403	27.539	435.972	18.443	17.888	2.502
1293	1999-09-20	50	Males	1949	89.81	119.162	185.505	2170.35	5092.48	32.47	22.223	624.558	15.797	16.232	2.225
935	1999-09-21	43	Males	1956	116.715	46.116	296.272	2044.64	4702.74	8.383	24.863	429.951	10.786	12.389	1.371
1000	1999-09-21	33	Males	1966	71.963	65.428	277.184	1952.05	2419.34	11.794	17.5	235.101	7.106	10.465	2.538
1363	1999-09-22	26	Males	1973	100.381	75.721	329.67	2366.74	6360.16	23.101	28.483	686.851	14.818	15.423	1.097
968	1999-09-24	56	Males	1943	135.237	103.803	256.735	2862.21	3693.92	19.63	15.966	428.057	14.806	17.367	4.764
1360	1999-09-24	41	Males	1958	108.483	80.609	278.906	2345.61	4267.41	34.411	11.861	421.917	12.473	18.379	1.317
1003	1999-09-25	33	Males	1966	81.361	74.992	338.537	2363.18	3529.48	16.843	13.787	317.218	10.503	6.604	1.004
1191	1999-09-25	26	Males	1973	53.431	75.906	277.371	2350.71	5881.75	16.968	23.826	443.972	13.943	9.48	2.056
10	1999-09-26	31	Males	1968	99.736	135.958	401.7	3194.88	4081.08	37.148	15.054	767.213	13.999	17.512	1.211
985	1999-09-26	38	Males	1961	52.095	49.75	325.509	1928.89	2828.47	15.092	17.607	410.266	5.943	6.312	1.138
1629	1999-09-29	36	Males	1963	78.866	80.885	374.33	2506.62	4414.11	24.289	20.362	483.332	13.708	13.756	2.029
1522	1999-10-01	27	Males	1972	86.909	86.356	462.199	2952.66	3910.21	17.692	24.034	276.79	12.37	7.747	1.665
1041	1999-10-02	41	Males	1958	41.173	57.068	171.948	1334	1657.53	33.665	9.72	387.612	5.401	8.581	0.589
1040	1999-10-03	38	Males	1961	30.575	32.419	189.516	1164.97	1609.33	13.018	9.066	398.665	4.221	4.68	0.604
1628	1999-10-04	61	Males	1938	40.012	52.472	202.505	1423.31	2588.77	8.077	12.057	353.145	10.568	4.062	0.436
111	1999-10-05	27	Males	1972	70.293	72.91	364.381	2349.3	2405.66	16.017	21.211	333.827	13.048	9.311	1.371
1032	1999-10-05	27	Males	1972	136.049	101.246	295.522	2633.05	3612.16	25.03	19.972	316.626	14.631	19.691	2.287
955	1999-10-07	63	Males	1936	55.416	41.138	298.417	1868.38	2266.04	15.357	12.644	595.358	8.314	6.196	1.298
1033	1999-10-07	41	Males	1958	61.544	50.535	269.721	1732.05	2245.48	8.559	11.719	217.011	8.975	6.829	2.069
1204	1999-10-10	47	Males	1952	66.884	77.74	293.22	2104.23	2599.95	27.702	24.029	560.296	7.403	8.495	0.919
1408	1999-10-10	35	Males	1964	88.014	66.731	321.398	2220.07	2199.72	15.268	27.921	522.961	12.273	13.729	1.114
1158	1999-10-11	58	Males	1941	113.498	91.086	363.349	2722.71	4140.24	17.923	25.218	315.785	14.883	9.267	1.035
1352	1999-10-11	31	Males	1968	53.164	40.422	331.933	1893.35	3050.05	12.304	17.327	270.586	8.396	7.856	0.503
994	1999-10-12	57	Males	1942	46.367	27.346	188.038	1195.95	2369.16	10.637	18.584	457.163	8.479	7.903	0.483
1210	1999-10-14	28	Males	1971	121.048	78.68	309.197	2400.87	5068.77	15.154	30.585	409.401	12.18	9.137	5.838
119	1999-10-15	26	Males	1973	58.33	39.929	350.008	1964.4	2976.23	9.408	23.418	237.654	7.74	6.052	0.658
1108	1999-10-15	38	Males	1961	59.431	90.117	226.216	1959.09	2346.52	38.877	4.843	521.646	6.314	8.408	1.295
93	1999-10-16	28	Males	1971	72.284	43.379	278.172	1770.76	2609.89	8.528	22.601	270.005	11.061	9.866	1.223
1112	1999-10-16	39	Males	1960	47.289	84.469	122.831	1424.06	2049.97	13.857	14.65	348.151	7.445	6.998	1.636
1335	1999-10-16	38	Males	1961	109.204	74.114	266.393	2176.83	3779.22	18.414	12.757	312.766	9.494	13.34	1.924
1521	1999-10-16	29	Males	1970	106.705	78.785	300.33	2336.05	2984.41	22.665	17.077	393.563	9.642	9.892	1.023
66	1999-10-17	26	Males	1973	107.324	95.382	183.938	2016.13	3329.81	34.42	11.11	488.076	14	22.725	0.884
1169	1999-10-17	57	Males	1942	35.929	51.835	170.36	1355.83	784.029	28.522	9.506	697.518	3.728	4.895	1.033
1311	1999-10-17	62	Males	1937	92.955	77.306	269.894	2157.78	4315.75	24.072	15.266	621.199	13.919	11.828	1.071
1523	1999-10-17	44	Males	1955	71.331	53.501	298.912	1946.38	2511.37	17.397	18.222	512.493	8.055	7.842	0.676
118	1999-10-18	25	Males	1974	93.542	63.004	174.202	1646.95	3593.27	13.021	7.84	237.859	8.522	9.067	0.629
135	1999-10-18	25	Males	1974	88.813	35.224	150.942	1275.33	2895.56	12.52	10.009	417.105	7.119	4.914	0.559
1308	1999-10-18	32	Males	1967	71.637	104.661	410.627	2827.17	3819.89	18.819	27.263	259.568	12.477	8.648	4.088
69	1999-10-19	50	Males	1949	77.551	51.29	110.638	1216.06	1621.95	11.041	6.251	125.397	5.814	4.169	0.824
1163	1999-10-19	41	Males	1958	70.909	83.783	298.109	2183	5485.55	21.711	19.008	927.996	13.58	9.728	2.773
1625	1999-10-19	35	Males	1964	135.154	77.956	330.808	2512.47	11465.9	24.878	35.52	587.435	27.874	35.065	0.461
1062	1999-10-22	28	Males	1971	77.318	96.988	164.037	1829.35	2297.2	34.023	6.773	542.311	6.262	6.594	2.234
27	1999-10-23	30	Males	1969	75.173	47.101	200.53	1522.2	2753.41	13.883	10.547	117.914	14.684	17.101	0.876
1063	1999-10-23	31	Males	1968	76.178	69.076	519.405	2972.64	3086.72	20.683	16.437	912.502	8.631	9.353	1.192
1110	1999-10-23	37	Males	1962	59.623	95.677	330.343	2407.8	2319.98	35.952	21.519	363.121	9.392	7.092	2.519
1194	1999-10-23	27	Males	1972	52.045	92.535	349.202	2407.82	4676.31	15.261	21.074	284.636	12.337	9.822	2.311
1176	1999-10-24	40	Males	1959	29.452	15.47	6.675	286.228	997.151	4.242	2.168	117.082	2.442	4.356	0.336
37	1999-10-25	45	Males	1954	82.514	104.483	181.385	1973	2597.17	21.7	10.629	162.086	9.469	8.362	1.792
125	1999-10-25	64	Males	1935	64.523	44.155	296.102	1833.56	3288.07	9.225	16.425	307.956	13.091	7.152	0.78
1159	1999-10-25	59	Males	1940	68.286	39.188	268.319	1716.55	2368.06	16.173	8.376	330.063	4.056	5.842	0.586
1524	1999-10-25	30	Males	1969	86.151	62.074	477.83	2788.41	3397.5	20.027	31.399	707.657	17.395	9.798	1.491
1061	1999-10-27	31	Males	1968	121.477	111.321	336.16	2799.61	3399.5	20.226	19.326	674.681	10.749	9.928	3.385
1014	1999-10-28	42	Males	1957	57.023	55.081	290.631	2280.68	2393.85	12.4	10.3	327.576	8.406	7.556	1.831
1245	1999-10-28	46	Males	1953	78.213	86.374	197.695	1875.64	3038.61	13.568	16.511	270.363	7.692	5.422	2.291
1257	1999-10-28	38	Males	1961	157.317	47.083	331.145	2406.94	3592.69	16.811	9.754	1363.45	14.197	12.857	1.903
1161	1999-10-29	31	Males	1968	118.558	62.318	191.057	1818.16	3413.95	23.625	8.042	384.341	10.749	14.958	1.33
79	1999-10-30	25	Males	1974	45.949	43.206	281.769	1681.91	1769.55	9.357	18.794	332.533	8.564	5.86	1.098
94	1999-10-30	38	Males	1961	82.006	92.03	475.536	2973.98	3938.28	15.789	30.632	405.922	14.599	12.411	0.782
1248	1999-10-30	64	Males	1935	107.49	111.581	245.505	2435.57	5172.18	35.138	16.074	794.422	13.793	14.045	2.406
1168	1999-10-31	37	Males	1962	71.817	78.524	348.895	2378.42	2332.01	28.069	19.417	593.551	8.911	7.436	1.632
1209	1999-10-31	39	Males	1960	59.721	37.921	183.287	1311.18	1976.48	11.71	13.264	510.261	7.439	7.865	1.386
1313	1999-10-31	57	Males	1942	23.239	20.818	188.805	978.139	1857.7	2.634	31.404	362.5	10.355	4.021	0.316
1546	1999-11-01	50	Males	1949	42.974	76.056	231.683	1758.19	2683.89	14.633	23.031	271.405	9.934	6.787	2.764
110	1999-11-02	31	Males	1968	92.359	68.086	242.383	2065.72	3243.3	23.021	14.567	471.646	8.724	11.372	1.299
188	1999-11-02	43	Males	1956	70.203	61.97	271.179	1917.87	3016.58	19.584	12.407	623.529	7.234	7.573	1.708
75	1999-11-03	25	Males	1974	74.977	60.238	299.537	1991.9	3606.93	10.723	22.823	182.299	28.819	12.314	1.245
1475	1999-11-03	39	Males	1960	143.932	79.098	167.816	1970.85	3191.88	22.858	15.358	708.489	10.46	9.771	1.503
23	1999-11-06	30	Males	1969	107.658	131.876	177.6	2341.32	5637.37	26.693	15.365	320.793	13.288	15.284	2.638
1220	1999-11-06	53	Males	1946	76.289	69.827	292.609	2122.76	4823.17	16.016	8.249	280.051	14.347	8.049	2.445
1357	1999-11-06	35	Males	1964	50.548	49.754	272.834	1710.45	2300.72	9.19	20.724	242.33	6.44	6.466	3.446
1218	1999-11-08	44	Males	1955	86.607	98.503	183.931	1927.99	3256.82	24.954	20.501	614.363	11.386	16.068	1.796
1246	1999-11-08	33	Males	1966	43.994	62.688	154.227	1354.12	1845.42	26.391	8.675	359.761	3.932	4.035	1.106
1482	1999-11-08	26	Males	1973	75.196	85.915	159.041	1694.08	2792.36	35.302	8.366	283.447	9.224	16.73	0.624
1563	1999-11-08	35	Males	1964	65.798	75.59	345.582	2296.77	3747.6	18.784	11.234	467.568	17.697	7.32	1.296
1128	1999-11-09	39	Males	1960	73.303	70.701	173.391	1622.8	2423.16	18.483	20.48	476.105	9.341	10.711	1.841
1198	1999-11-09	45	Males	1954	54.103	59.75	236.117	1666.65	1677.01	28.416	13.916	701.26	5.908	5.545	1.47
1288	1999-11-09	60	Males	1939	73.133	84.535	313.057	2284.54	3459.81	29.839	27.928	420.693	11.866	12.388	1.986
1177	1999-11-11	47	Males	1952	87.686	109.821	252.71	2351.73	3695.79	19.097	16.352	541.766	14.572	12.22	6.933
1259	1999-11-11	43	Males	1956	55.934	36.926	262.26	1544.16	3340.18	13.84	19.417	663.591	41.233	6.698	0.478
1268	1999-11-11	37	Males	1962	153.614	80.259	352.91	2766.96	1871.55	19.081	11.851	746.552	15.492	14.871	6.483
375	1999-11-12	49	Males	1950	49.068	36.946	190.296	1273.96	1313.81	18.754	12.047	760.746	4.78	5.008	0.705
1275	1999-11-12	41	Males	1958	43.262	46.511	192.131	1348.91	2055.34	17.377	9.209	215.963	5.556	5.05	0.746
1398	1999-11-12	57	Males	1942	73.878	33.073	220.819	1477.24	2686.5	8.474	9.884	203.312	9.228	9.136	0.594
1758	1999-11-12	36	Males	1963	51.358	32.782	376.965	2019.46	1369.29	14.163	13.624	678.688	6.724	6.766	0.522
1240	1999-11-13	38	Males	1961	60.062	92.881	332.423	2383.28	3080.9	19.543	38.188	321.674	12.501	10.794	1.512
1481	1999-11-14	41	Males	1958	72.576	61.475	220.125	1725.16	3119	16.028	12.134	347.424	8.145	6.481	0.961
74	1999-11-15	42	Males	1957	53.756	76.826	99.705	1293.3	1873.99	17.4	12.948	387.181	7.531	6.742	0.992
1157	1999-11-15	31	Males	1968	99.061	139.651	292.787	2845.83	3456.4	37.265	13.276	493.435	12.166	12.373	4.283
1208	1999-11-15	32	Males	1967	107.364	102.417	186.536	2072.54	2682.58	23.608	12.017	1084.64	16.418	11.68	6.156
1227	1999-11-15	57	Males	1942	86.061	69.956	230.686	1882.05	3310.67	15.578	21.103	261.726	12.755	12.097	2.16
1578	1999-11-15	33	Males	1966	114.481	53.991	295.538	2133.46	3121.35	16.765	12.497	210.996	8.528	7.505	0.709
1474	1999-11-16	25	Males	1974	37.023	33.002	236.615	1380.02	1789.57	5.382	17.286	195.348	7.56	4.187	0.966
134	1999-11-17	32	Males	1967	121.943	101.746	334.106	2724.17	5003.83	25.63	14.292	918.946	26.788	10.851	3.615
1229	1999-11-17	26	Males	1973	146.153	91.51	329.343	2750.09	4012.87	28.071	12.338	414.942	12.728	17.845	1.708
1231	1999-11-19	41	Males	1958	76.631	90.233	203.746	1932.64	2959.37	24.542	14.793	174.332	9.423	12.254	1.295
1289	1999-11-19	43	Males	1956	58.313	127.048	239.44	2321.36	2320.83	35.783	10.79	704.792	8.176	9.196	1.721
1310	1999-11-19	29	Males	1970	63.335	128.538	273.703	2499.7	5188.68	31.852	10.082	1107.7	9.623	6.09	3.61
77	1999-11-20	26	Males	1973	97.7	73.524	232.099	1968.78	7962.26	28.807	13.295	624.2	13.103	13.495	2.579
1224	1999-11-20	44	Males	1955	74.39	91.397	365.504	2574.93	2992.27	24.798	24.197	696.33	10.389	8.056	1.475
1251	1999-11-20	58	Males	1941	76.979	73.432	270.221	2028.62	3197.72	29.622	23.362	607.918	9.903	10.358	1.419
1364	1999-11-20	47	Males	1952	19.512	17.445	120.358	702.677	1275.49	6.311	6.768	258.499	4.886	3.108	0.192
463	1999-11-21	43	Males	1956	42.6	57.804	258.753	1689.84	3263.86	17.337	25.429	522.14	8.629	5.132	0.725
1202	1999-11-21	32	Males	1967	58.356	47.787	247.994	1666.45	2907.15	9.161	11.06	141.674	9.365	5.571	1.264
1753	1999-11-21	35	Males	1964	52.343	15.521	234.769	1261.51	1759.26	4.099	17.724	504.134	6.465	5.151	0.348
1278	1999-11-23	35	Males	1964	94.669	62.18	181.096	1668.53	1800.6	13.838	12.09	323.119	6.745	8.033	1.5
82	1999-11-24	27	Males	1972	35.986	27.132	269.107	1447	1591.28	8.649	12.125	250.759	6.906	3.331	0.707
1462	1999-11-24	29	Males	1970	35.866	35.794	152.254	1067.08	1926.09	10.174	4.464	354.384	4.435	4.437	0.984
1298	1999-11-25	62	Males	1937	55.976	65.293	304.973	2063.02	2519.14	11.865	25.792	190.828	8.882	6.152	2.869
1234	1999-11-27	42	Males	1957	35.185	74.744	196.756	1570.52	1560.35	13.269	24.267	322.66	10.172	6.65	1.767
328	1999-11-28	59	Males	1940	116.724	91.278	182.035	2017.2	2957.38	26.06	12.603	299.101	10.259	14.308	1.174
1140	1999-11-28	59	Males	1940	122.668	87.254	195.663	2058.02	2791.59	16.615	20	296.912	9.888	6.715	3.069
45	1999-11-29	62	Males	1937	93.391	91.002	285.158	2317.82	3389.15	26.551	46.818	497.78	17.52	14.992	0.894
1423	1999-11-29	37	Males	1962	55.2	101.069	276.975	2297.38	3285.57	24.132	15.583	685.909	9.048	7.783	1.899
199	1999-11-30	56	Males	1943	67.785	84.51	334.43	2730.42	3792.07	20.519	19.709	351.057	12.894	7.662	1.91
1343	1999-11-30	59	Males	1940	78.783	61.436	178.314	1544.58	2641.14	23.327	14.67	1221.38	5.807	7.647	1.103
1551	1999-11-30	33	Males	1966	85.954	100.924	415.185	2896.09	3848.38	21.125	23.533	245.491	13.22	12.579	1.135
1763	1999-11-30	57	Males	1942	123.302	79.122	369.695	2694.85	2559.97	18.695	11.858	340.203	71.235	20.374	1.218
1344	1999-12-01	62	Males	1937	78.072	127.989	253.53	2481.53	4170.56	52.107	22.369	1544.85	9.537	12.007	3.367
1428	1999-12-01	38	Males	1961	57.24	73.857	350.437	2278.34	2502.83	13.568	14.343	223.441	10.08	9.491	3.607
1572	1999-12-01	33	Males	1966	61.309	51.795	202.776	1525.07	2080.43	11.792	10.69	151.426	8.993	10.045	1.671
1400	1999-12-03	27	Males	1972	86.657	109.556	334.3	2639.91	2661.33	23.967	14.905	745.95	10.193	9.731	2.755
1299	1999-12-04	45	Males	1954	60.867	96.212	302.202	2295.19	2927.63	44.861	25.201	728.861	10.253	8.149	1.332
1375	1999-12-04	31	Males	1968	66.388	46.483	542.873	2828.26	3215.61	7.166	26.453	292.203	10.582	6.856	0.986
1369	1999-12-05	38	Males	1961	136.02	138.087	177.362	2543.13	3456.23	25.98	16.929	454.625	20.859	16.925	2.929
1779	1999-12-05	45	Males	1954	69.35	118.419	286.692	2458.01	5332.81	60.582	16.911	922.762	8.137	9.423	2.941
1499	1999-12-06	37	Males	1962	52.346	66.617	239.907	1746.37	3039.19	18.52	11.182	348.092	6.943	7.129	1.861
1776	1999-12-06	40	Males	1959	79.899	94.933	369.489	2630.75	3391.87	16.433	20.249	530.746	10.185	7.076	1.877
95	1999-12-07	30	Males	1969	54.187	74.656	222.697	1772.07	3238.42	28.497	8.493	613.198	7.695	6.799	0.463
1264	1999-12-07	34	Males	1965	30.79	29.597	151.41	966.732	2031.16	6.001	30.948	230.588	9.035	4.373	1.321
1480	1999-12-08	26	Males	1973	21.292	43.407	194.687	1222.15	1103.54	12.391	11.645	135.788	3.354	3.737	0.897
1371	1999-12-09	56	Males	1943	64.932	40.272	152.455	1248.46	2194.07	16.226	4.239	674.036	6.364	8.069	0.553
1359	1999-12-10	43	Males	1956	90.926	124.094	239.075	2409.94	4200.72	35.183	18.534	476.173	16.71	15.815	2.251
1559	1999-12-10	39	Males	1960	42.022	27.196	198.32	1203.31	1314.13	4.368	12.479	173.912	5.741	3.78	0.733
392	1999-12-11	44	Males	1955	87.155	34.618	354.433	2076.41	2007.06	6.153	17.267	367.51	10.948	9.143	0.386
637	1999-12-11	29	Males	1970	57.407	76.74	358.736	2323.71	1900.5	14.182	19.536	758.785	24.851	5.95	1.283
1296	1999-12-11	26	Males	1973	64.789	58.353	301.662	1995.51	3368.62	9.858	19.89	340.021	10.544	7.252	1.458
1301	1999-12-11	30	Males	1969	55.271	94.13	209.237	1947.94	1905.43	17.776	11.576	335.568	10.615	8.374	1.609
1437	1999-12-11	39	Males	1960	104.4	96.895	414.897	2941.52	3347.32	23.213	15.037	496.601	10.848	17.964	2.298
1536	1999-12-11	36	Males	1963	80.901	57.695	113.529	1358.95	2345.62	16.178	9.826	219.187	8.13	6.42	0.624
1376	1999-12-12	27	Males	1972	107.406	69.325	519.257	2926.82	3930.75	29.065	79.01	1102.89	24.707	12.536	1.958
1373	1999-12-13	59	Males	1940	97.331	69.485	433.549	2744.34	4167.6	24.135	22.282	741.659	10.505	11.526	1.636
1472	1999-12-13	42	Males	1957	87.574	83.865	223.535	2030.27	2584.5	18.057	24.04	707.266	12.9	14.25	0.848
1325	1999-12-14	53	Males	1946	37.665	36.284	139.158	1005.47	1629.07	6.544	18.38	182.356	6.367	7.133	0.49
1478	1999-12-16	49	Males	1950	141.574	48.423	182.529	1710.15	2861.12	8.891	20.504	685.504	12.343	12.564	3.367
88	1999-12-17	44	Males	1955	66.027	38.237	211.494	1401.83	2490.86	6.599	26.686	314.473	9.663	10.42	0.581
1780	1999-12-17	31	Males	1968	80.651	95.718	203.475	1968.35	2920.57	26.148	13.797	244.513	13.578	12.377	0.448
1435	1999-12-18	57	Males	1942	33.804	26.885	146.661	929.553	1908.6	4.224	15.662	144.502	5.194	4.435	1.008
1783	1999-12-18	33	Males	1966	55.167	61.867	141.955	1336.7	2741.34	12.22	8.664	290.585	6.508	6.054	0.896
91	1999-12-20	48	Males	1951	65.818	80.784	277.586	2053.32	3194.66	20.377	19.464	358.973	11.686	10.5	1.918
347	1999-12-20	49	Males	1950	15.038	30.234	50.717	550.893	77.048	3.794	11.928	231.581	4.444	2.43	0.181
1433	1999-12-20	29	Males	1970	43.833	29.441	258.042	1440	2259.89	5.913	14.006	215.24	5.958	4.02	0.509
1465	1999-12-20	44	Males	1955	47.1	43.111	216.593	1416.23	1914.29	11.474	20.548	402.05	8.567	5.936	1.18
1597	1999-12-20	36	Males	1963	86.431	99.923	393.144	2761.8	5106.91	19.004	32.123	480.59	12.911	9.845	4.165
1599	1999-12-20	33	Males	1966	52.664	50.71	299.259	1844.99	2072.68	15.657	11.627	385.596	10.395	9.766	1.29
1467	1999-12-21	57	Males	1942	66.06	37.136	253.67	1567.5	3170.53	8.964	29.07	372.097	8.665	7.688	1.599
1438	1999-12-24	34	Males	1965	113.385	105.294	158.698	2053.89	4006.23	44.207	7.461	569.219	10.302	18.459	1.491
1607	1999-12-24	42	Males	1957	82.84	75.794	264.331	2057.15	1353.19	21.34	18.533	217.914	10.449	12.26	1.076
1670	1999-12-25	56	Males	1943	91.281	96.156	221.474	2066.09	2020.98	28.792	2020.98	20.059	1.863	79.455
1453	1999-12-26	60	Males	1939	91.253	167.929	137.807	2420.24	4156.32	27.761	32.051	414.046	17.282	14.672	3.163
1534	1999-12-26	25	Males	1974	68.263	108.65	261.82	2285.62	1951.3	30.649	14.432	343.845	9.207	6.515	3.323
1565	1999-12-26	52	Males	1947	113.513	95.902	316.809	2579.71	4412.27	28.775	29.37	541.54	15.523	10.494	1.745
84	1999-12-27	27	Males	1972	120.966	103.993	345.58	2817.19	4013.74	28.951	8.171	1072.78	10.932	9.802	3.67
1463	1999-12-27	29	Males	1970	83.438	112.748	285.466	2505.5	2264.5	31.638	15.399	357.266	10.196	7.857	3.596
1424	1999-12-28	28	Males	1971	48.832	74.354	234.131	1762.06	3134.68	12.24	20.126	345.299	12.554	9.411	2.736
1515	1999-12-28	47	Males	1952	83.466	43.973	152.844	1336.35	1546.84	8.048	9.102	205.517	7.296	6.036	1.226
1497	2000-01-02	51	Males	1949	88.244	76.769	226.63	1963.1	3019.99	26.983	10.29	512.71	8.603	13.799	1.327
1652	2000-01-02	27	Males	1973	58.544	45.241	258.48	1893.78	3210.76	10.908	22.676	521.587	27.79	6.747	1.552
1687	2000-01-02	36	Males	1964	66.785	86.799	257.219	2032.06	3570.49	34.093	18.663	1256.84	7.579	9.009	2.668
1513	2000-01-07	36	Males	1964	41.931	35.438	211.769	1345.23	1553.32	7.866	8.342	118.342	4.976	5.213	1.429
1510	2000-01-08	45	Males	1955	25.037	29.162	178.201	1060.26	2771.54	10.894	15.748	275.039	4.158	2.508	0.235
1567	2000-01-08	40	Males	1960	73.797	64.955	210.487	1711.09	2655.88	15.543	16.045	257.974	9.023	11.002	2.357
153	2000-01-09	49	Males	1951	75.785	66.145	191.534	1644.42	3653.38	16.279	19.463	230.478	8.054	9.572	2.315
432	2000-01-10	49	Males	1951	74.119	58.185	301.534	2022.66	2561.36	21.21	13.912	600.153	8.812	10.323	1.391
210	2000-01-11	42	Males	1958	53.468	55.18	223.905	1596.52	2285.21	13.744	11.826	314.47	7.026	5.67	0.723
353	2000-01-11	50	Males	1950	100.122	75.375	384.119	2594.41	4359.87	31.789	21.031	1458.42	12.476	13.934	1.598
1488	2000-01-11	40	Males	1960	124.603	43.465	184.04	1659.84	2328.43	19.18	5.016	828.286	8.279	10.281	0.782
1540	2000-01-12	50	Males	1950	74.003	71.867	295.32	2123.05	2380.03	25.279	11.047	326.28	8.782	8.289	1.452
1608	2000-01-13	28	Males	1972	23.338	40.18	160.517	1065.85	1983.21	10.662	10.134	290.387	6.191	3.754	1.464
408	2000-01-14	48	Males	1952	121.494	68.43	473.738	2972.48	4331.37	18.216	47.523	375.14	17.214	11.351	0.963
476	2000-01-14	56	Males	1944	112.554	101.282	286.96	2529.32	3285.65	27.157	5.057	307.112	11.556	11.057	1.602
114	2000-01-15	54	Males	1946	22.482	11.108	345.509	1580.46	4057.91	23.07	8.849	227.32	3.825	3.085	0.497
209	2000-01-15	30	Males	1970	67.838	65.729	251.531	1851.33	4750.1	20.484	27.521	336.161	12.872	9.132	0.601
1495	2000-01-15	62	Males	1938	138.677	72.051	119.756	1678.98	3695.82	12.707	27.166	519.738	12.642	8.011	8.422
1655	2000-01-16	44	Males	1956	63.355	57.379	216.245	1634.3	3198.92	16.585	11.733	738.569	8.962	12.27	1.172
356	2000-01-17	51	Males	1949	111.924	99.167	405.881	2935.42	7150.69	40.292	36.695	663.411	20.321	11.589	2.132
434	2000-01-21	41	Males	1959	112.106	77.18	355.616	2557.86	2423.52	16.413	23.648	474.392	11.259	9.442	1.425
147	2000-01-22	37	Males	1963	63.907	124.519	186.275	2126	3415.99	32.083	17.216	617.094	6.271	9.002	0.416
378	2000-01-22	45	Males	1955	72.518	86.096	256.222	2068.97	5198	27.444	12.666	1114.59	8.978	9.183	1.773
1590	2000-01-24	50	Males	1950	46.314	15.17	223.17	1215.71	1552.75	4.377	10.461	107.18	6.165	8.882	0.386
1699	2000-01-24	45	Males	1955	46.046	15.096	216.065	1166.96	1565.6	5.337	14.185	251.292	3.935	5.394	0.296
204	2000-01-31	49	Males	1951	64.032	67.458	318.732	2096.27	4795.65	12.748	36.144	641.15	25.081	12.155	2.049
1659	2000-01-31	35	Males	1965	147.03	95.944	242.574	2387.95	4577.46	24.098	30.573	1147.64	15.708	16.577	2.098
471	2000-02-01	60	Males	1940	73.288	92.659	381.773	2587.84	2014.71	23.536	41.461	582.263	13.093	11.032	0.854
1640	2000-02-03	27	Males	1973	93.746	91.15	250.359	2451.73	3618.47	36.663	3.028	713.827	14.798	10.834	3.549
374	2000-02-04	55	Males	1945	47.02	28.515	260.171	1438.14	2135.49	8.352	36.578	630.216	12.061	8.851	0.666
389	2000-02-04	62	Males	1938	47.245	57.512	276.303	1781.22	2071.63	9.956	20.822	201.068	9.979	4.337	0.607
326	2000-02-05	55	Males	1945	95.55	129.684	280.675	2645.29	4201.93	35.85	16.604	1581.63	11.516	11.679	1.831
382	2000-02-05	40	Males	1960	118.198	81.176	137.058	1721.67	2092.68	16.236	30.057	530.252	14.317	14.711	1.794
223	2000-02-07	52	Males	1948	59.558	41.155	155.247	1224.54	2130.02	16.623	7.311	827.182	5.875	7.125	0.874
501	2000-02-08	52	Males	1948	48.539	63.365	208.904	1590.02	3044.73	11.957	29.131	384.661	12.078	8.673	0.941
504	2000-02-08	27	Males	1973	50.865	30.384	181.304	1198.35	1952.57	5.076	9.85	156.04	5.388	4.136	1.269
352	2000-02-11	50	Males	1950	49.095	100.45	163.848	1756.25	1798.14	42.459	6.715	527.912	10.632	7.587	1.209
445	2000-02-11	31	Males	1969	119.268	76.681	316.75	2423.19	3065.51	14.428	14.094	253.144	12.316	12.907	0.882
1900	2000-02-12	37	Males	1963	35.824	20.068	98.86	726.426	1227.61	6.096	3.965	224.755	3.214	5.791	0.436
451	2000-02-13	51	Males	1949	89.795	90.034	323.028	2386.02	3518.89	33.357	32.416	775.929	12.962	9.049	1.62
449	2000-02-14	38	Males	1962	146.945	67.728	314.044	2474.91	6418.95	22.078	14.05	413.998	13.89	21.399	1.82
1673	2000-02-14	47	Males	1953	158.821	57.673	347.319	2542.04	5008.52	19.639	27.465	533.512	16.522	21.5	1.454
219	2000-02-16	52	Males	1948	79.148	29.886	274.944	1682.79	2476.88	6.161	15.434	427.71	15.341	8.889	0.75
1700	2000-02-17	36	Males	1964	59.396	60.435	216.092	1583.48	2101.89	14.705	14.948	275.375	7.594	7.466	1.193
1804	2000-02-17	39	Males	1961	48.339	51.325	157.722	1352.1	1734.09	11.084	3.503	159.616	4.688	3.441	1.731
131	2000-02-18	48	Males	1952	132.941	93.436	283.266	2476.17	2381.01	23.342	29.72	734.364	20.804	20.232	2.737
391	2000-02-18	63	Males	1937	36.618	16.505	193.529	1036.88	1984.05	5.089	18.028	486.331	7.291	2.87	0.345
220	2000-02-19	28	Males	1972	68.979	118.809	386.924	2844.41	3017.36	30.1	26.955	440.8	12.405	10.226	2.136
348	2000-02-19	48	Males	1952	88.9	141.2	260.457	2648.14	3298.95	30.491	19.254	578.427	12.757	12.019	3.894
407	2000-02-19	38	Males	1962	95.326	135.945	286.385	2736.39	3622.33	35.293	20.36	937.229	13.84	12.299	1.76
460	2000-02-20	62	Males	1938	89.543	64.573	209.603	1764.29	2514.76	18.38	7.284	260.98	11.646	17.457	2.394
184	2000-02-21	26	Males	1974	44.036	73.109	270.269	1902.87	1928.06	19.923	9.604	76.07	5.562	4.792	3.317
475	2000-02-21	58	Males	1942	45.449	63.064	213.789	1602.74	3357.71	20.617	10.364	529.896	6.881	5.235	1.316
444	2000-02-26	36	Males	1964	126.758	161.189	181.46	2679.21	4288.07	42.485	8.709	249.576	16.21	20.309	5.597
1653	2000-02-26	55	Males	1945	56.822	91.47	216.569	1949.48	2276.89	34.718	9.546	578.238	7.17	7.504	1.733
1685	2000-02-28	32	Males	1968	59.965	46.705	230.4	1567.96	1774.46	15.025	20.029	920.252	8.461	9.902	1.15
1902	2000-02-28	54	Males	1946	41.099	48.202	139.443	1157.1	1792.71	10.281	8.191	151.405	4.729	3.473	1.811
469	2000-02-29	33	Males	1967	78.855	62.344	282.232	1989.8	6118.22	16.543	18.945	634.85	12.415	9.786	2.347
452	2000-03-01	41	Males	1959	25.091	33.813	231.261	1318.32	1249.69	10.192	13.596	385.83	5.088	4.384	0.702
468	2000-03-01	47	Males	1953	44.059	116.735	175.069	1875.6	1748.72	19.856	26.206	340.939	9.955	8.032	1.343
1690	2000-03-01	32	Males	1968	68.727	88.25	174.243	1764.34	3231.9	22.512	10.699	693.797	10.947	10.28	1.183
841	2000-03-02	26	Males	1974	103.177	88.174	506.178	3214.84	4139.65	22.031	21.874	606.753	14.157	12.449	2.035
467	2000-03-03	47	Males	1953	70.666	100.605	392.957	3069.18	4258.45	20.689	18.853	409.118	12.563	7.467	1.305
466	2000-03-04	29	Males	1971	30.082	32.959	197.367	1354.07	932.152	5.087	13.536	112.012	5.883	3.009	0.359
1678	2000-03-04	35	Males	1965	65.926	61.956	244.885	1756.06	3717.64	14.511	24.569	418.023	10.569	9.255	1.982
1701	2000-03-04	35	Males	1965	86.229	65.347	196.018	1699.61	3200.91	13.152	28.347	390.866	9.699	7.107	2.61
398	2000-03-05	39	Males	1961	79.425	69.331	396.706	2513.81	2264.64	23.655	14.742	256.666	10.065	6.338	0.852
472	2000-03-07	27	Males	1973	67.667	54.922	233.962	1694.93	2248.49	17.664	16.046	208.353	9.55	13.517	0.403
1666	2000-03-09	60	Males	1940	81.134	90.672	74.557	1419.48	3113.31	19.932	7.628	439.043	8.437	9.385	21.086
671	2000-03-10	29	Males	1971	79.111	61.178	242.023	1780.14	3235.49	16.931	9.062	317.493	9.14	8.33	2.123
1679	2000-03-11	35	Males	1965	121.81	69.403	264.88	2172.59	3781.29	15.292	10.188	277.724	15.342	15.264	1.882
1918	2000-03-11	49	Males	1951	59.711	45.659	98.341	1055.53	2209.95	12.217	12.002	354.763	7.744	6.428	1.608
443	2000-03-12	54	Males	1946	131.268	82.242	165.216	1928.7	3631.89	14.794	8.07	800.498	10.523	7.721	1.39
844	2000-03-12	52	Males	1948	69.419	36.311	380.37	2138.3	1877.9	14.652	13.986	348.733	7.804	6.104	0.669
675	2000-03-14	64	Males	1936	47.518	19.157	146.983	921.908	1888.6	6.25	19.984	381.173	7.663	5.999	0.501
397	2000-03-15	35	Males	1965	37.623	49.877	195.331	1371.89	1452.04	12.626	4.289	135.286	7.237	4.74	0.287
429	2000-03-17	52	Males	1948	37.719	12.873	57.785	499.945	975.265	6.655	5.058	293.244	2.313	3.832	0.245
1920	2000-03-19	51	Males	1949	119.063	94.324	230.48	2220.85	4013.2	32.166	27.412	484.264	10.758	12.949	2.442
1921	2000-03-19	30	Males	1970	94.508	40.663	143.582	1323.29	2796.19	7.3	9.497	117.099	7.463	6.692	2.372
669	2000-03-20	49	Males	1951	84.746	59.524	369.224	2368.25	3507.92	12.379	28.602	1602.62	71.341	5.728	0.646
1720	2000-03-20	42	Males	1958	81.248	76.878	203.922	1810.19	4090.3	25.998	31.945	824.625	9.627	7.986	1.173
1730	2000-03-20	36	Males	1964	110.861	141.49	233.695	2661.11	6159.29	53.667	18.394	1178.18	12.653	19.112	2.215
1682	2000-03-21	27	Males	1973	137.572	50.175	10.881	1070.4	1705.11	14.192	0.215	575.771	7.428	9.25	1.643
437	2000-03-24	25	Males	1975	160.281	130.583	326.691	3131.73	4785.08	33.884	19.638	572.705	14.655	21.653	1.338
564	2000-03-24	38	Males	1962	59.077	75.992	184.803	1619.9	3143.76	24.812	15.193	885.619	9.359	7.803	0.586
413	2000-03-25	36	Males	1964	210.734	163.098	181.01	3025.83	3926.49	40.922	26.583	323.567	17.351	35.815	3.36
1721	2000-03-25	59	Males	1941	90.669	80.323	267.514	2131.41	4829.05	29.972	22.824	1294.81	14.044	10.962	2.073
1725	2000-03-25	36	Males	1964	83.862	129.02	320.146	2740.28	5957.32	24.418	29.875	470.378	14.121	12.466	3.1
418	2000-03-26	31	Males	1969	96.603	110.515	297.591	2560.36	3626.31	27.066	23.309	446.47	15.471	12.652	1.267
436	2000-03-26	30	Males	1970	59.3	64.007	269.716	1897.78	2525.32	18.489	15.072	322.613	9.049	6.435	1.446
1047	2000-03-27	49	Males	1951	68.801	73.465	206.675	1776.88	1426.83	21.685	7.232	393.133	9.131	8.245	1.934
1113	2000-03-30	28	Males	1972	12.033	22.58	83.25	704.625	638.673	3.351	5.699	81.754	3.691	2.552	0.582
1203	2000-03-31	36	Males	1964	110.996	138.866	420.618	3440.31	7905.01	28.111	34.469	778.482	24.227	17.475	1.964
1437	2000-04-01	41	Males	1959	259.943	224.509	241.055	4068.24	3692.84	81.056	11.029	378.915	24.937	49.504	3.224
517	2000-04-02	50	Males	1950	68.128	58.257	178.511	1521.67	1760.55	15.553	31	342.556	6.544	6.132	1.91
1112	2000-04-02	29	Males	1971	128.02	74.73	562.598	3362.09	7420.86	28.791	39.794	1731.75	21.515	13.549	1.755
1460	2000-04-02	54	Males	1946	22.357	16.945	194.283	1141.78	1176.81	9.032	2.093	177.404	2.891	1.924	0.348
1118	2000-04-03	40	Males	1960	111.845	48.35	142.041	1435.33	2044.67	8.647	14.429	235.88	10.736	7.352	1.03
1792	2000-04-03	42	Males	1958	41.858	41.489	266.212	1562.2	1303.83	9.994	30.036	464.484	9.699	6.92	1.451
664	2000-04-06	32	Males	1968	52.593	40.448	144.041	1118.01	1699.25	7.756	18.857	299.315	15.311	6.627	0.91
308	2000-04-07	39	Males	1961	43.176	91.147	154.642	1589.89	1677.32	23.803	13.29	771.982	6.025	5.762	0.859
1140	2000-04-07	30	Males	1970	128.603	201.583	449.268	4098.52	4449.67	41.265	38.216	552.468	20.131	19.304	3.924
330	2000-04-08	58	Males	1942	84.794	64.48	178.606	1642.31	2728.08	21.06	9.606	469.231	6.438	12.461	0.879
657	2000-04-08	64	Males	1936	71.009	77.2	232.378	1885.79	2342.9	14.031	25.878	409.811	10.421	8.112	1.832
1101	2000-04-08	53	Males	1947	77.295	61.986	327.583	2176.52	2891.08	22.42	7.543	346.12	10.676	8.129	1.763
1773	2000-04-08	29	Males	1971	101.483	76.384	378.282	2602.08	3627.06	15.952	17.939	500.848	9.973	10.346	2.818
298	2000-04-09	44	Males	1956	43.228	72.862	170.938	1489.88	3643.27	14.352	11.042	358.576	8.434	7.187	1.916
1103	2000-04-09	39	Males	1961	116.287	73.949	295.825	2322.14	3097.87	26.029	13.654	298.616	12.088	13.852	0.823
1750	2000-04-09	41	Males	1959	57.383	16.492	221.077	1195.94	2145.86	7.95	9.949	511.018	4.856	4.574	0.353
565	2000-04-13	45	Males	1955	77.791	121.872	212.125	2334.28	2352	48.429	12.721	484.045	10.41	21.986	1.144
567	2000-04-13	56	Males	1944	99.139	58.518	273.225	2187.43	3617.58	11.973	9.899	276.341	19.656	12.53	2.627
306	2000-04-14	36	Males	1964	109.044	72.299	194.72	1860.18	8675.39	24.927	12.619	844.808	14.559	17.261	2.749
1491	2000-04-14	28	Males	1972	72.804	99.746	157.987	1753.47	3024.05	16.608	16.718	208.151	9.546	6.479	2.888
682	2000-04-16	57	Males	1943	83.577	70.405	225.642	1836.23	2528.24	31.056	26.645	902.231	6.547	8.612	2.515
1994	2000-04-19	45	Males	1955	75.759	37.374	225.66	1521.25	3002.17	10.538	19.464	845.518	30.562	14.592	1.227
572	2000-04-20	64	Males	1936	39.004	53.937	181.586	1346.35	2148.51	11.072	11.487	334.31	9.816	7.612	0.807
1104	2000-04-21	48	Males	1952	136.514	132.107	459.846	3606.74	3503.64	25.215	51.589	483.254	28.264	26.895	2.556
506	2000-04-22	27	Males	1973	37.433	73.484	293.224	1964.73	1920.85	29.396	7.58	363.813	7.622	5.917	1.895
566	2000-04-22	37	Males	1963	23.961	3.178	236.835	1000.21	108.825	0.611	37.2	568.223	5.882	2.62	0.169
719	2000-04-25	49	Males	1951	96.687	30.755	180.658	1375.1	2605.1	9.857	10.483	284.523	7.125	12.313	0.804
554	2000-04-28	47	Males	1953	99.68	153.671	163.812	2365.21	4012.77	39.424	9.214	228.352	13.641	18.374	5.846
551	2000-04-29	52	Males	1948	46.114	29.911	188.589	1217.43	1778.79	14.307	15.395	518.436	3.966	5.464	0.697
579	2000-04-29	26	Males	1974	72.341	84.906	449.788	2836.82	4289.53	12.323	37.551	466.881	19.247	10.84	2.313
507	2000-05-02	60	Males	1940	70.273	22.188	136.802	1023.57	1543.81	4.236	11.154	154.704	5.525	3.425	0.518
1727	2000-05-04	26	Males	1974	41.058	27.142	224.711	1297.76	1407.8	5.361	13.957	285.752	4.878	4.325	1.428
1729	2000-05-07	26	Males	1974	55.165	51.23	245.933	1674.28	1171.19	11.84	7.233	386.614	8.059	6.33	1.594
555	2000-05-09	35	Males	1965	99.232	79.331	151.827	1720.86	2356	22.621	8.178	354.304	8.994	13.034	1.11
580	2000-05-09	50	Males	1950	85.338	51.5	215.403	1667.55	2900	16.318	13.254	436.066	8.571	12.459	0.585
686	2000-05-09	37	Males	1963	141.373	71.898	277.729	2418.05	5449.06	18.461	17.73	349.548	12.814	12.229	1.854
806	2000-05-09	36	Males	1964	110.125	234.808	298.728	3879.17	6318.77	59.389	23.881	370.259	17.853	20.003	4.016
1794	2000-05-11	28	Males	1972	116.557	168.285	449.333	3739.74	6151.69	33.33	24.026	760.517	15.908	16.07	4.878
577	2000-05-13	29	Males	1971	104.939	115.296	259.811	2485.06	5018.4	22.403	17.248	487.298	16.504	15.529	2.23
612	2000-05-14	56	Males	1944	78.58	37.421	128.892	1189.89	1487.95	11.837	3.107	339.158	6.327	10.722	1.386
1422	2000-05-14	56	Males	1944	55.49	56.359	256.968	1749.18	3469.16	5.042	11.49	326.166	8.647	8.746	0.502
609	2000-05-15	39	Males	1961	180.19	122.088	298.617	3036.65	3773.33	30.146	15.142	356.471	12.651	13.159	1.87
610	2000-05-15	43	Males	1957	85.841	49.904	184.343	1507.1	3367.16	10.477	17.31	361.529	12.027	11.294	0.884
945	2000-05-15	40	Males	1960	50.287	59.371	178.011	1437.09	1868.11	19.022	11.091	869.24	7.479	6.729	0.611
1801	2000-05-16	39	Males	1961	49.872	80.912	284.686	2040.73	2280.78	20.372	17.453	278.351	9.51	6.656	2.843
723	2000-05-17	26	Males	1974	92.769	49.174	280.363	1929.92	2222.1	11.812	11.638	315.902	5.76	7.816	1.588
815	2000-05-18	56	Males	1944	52.084	41.143	261.564	1523.05	2384.85	6.246	35.231	580.121	13.879	8.377	3.815
656	2000-05-19	31	Males	1969	90.554	84.251	327.381	2399.72	6947.53	22.186	20.353	711.033	11.429	15.426	2.262
722	2000-05-19	53	Males	1947	106.032	84.322	335.24	2491.03	3184.36	29.526	22.833	721.063	17.444	13.001	1.051
611	2000-05-20	43	Males	1957	73.899	136.111	263.249	2518.39	2219.91	29.575	23.252	504.108	13.637	12.463	2.979
654	2000-05-20	26	Males	1974	99.43	70.865	336.118	2326.86	2377.07	24.872	35.34	570.06	14.118	13.458	0.599
1805	2000-05-20	39	Males	1961	97.06	73.219	152.098	1666.06	2476.71	15.684	8.578	213.539	9.483	8.539	3.789
898	2000-05-22	63	Males	1937	70.714	91.597	224.224	1965.68	3063.18	23.865	21.688	400.01	8.986	6.307	3.288
1833	2000-05-22	50	Males	1950	39.606	63.439	257.844	1747.98	1719.78	27.098	16.74	484.097	5.147	4.9	0.74
1847	2000-05-22	51	Males	1949	52.185	71.821	298.045	2019.9	2924.95	17.501	15.475	353.925	10.596	5.894	0.877
1771	2000-05-23	44	Males	1956	172.261	111.971	156.148	2386.18	5141.82	41.422	14.67	1738.59	11.939	13.086	3.78
1798	2000-05-23	34	Males	1966	138.142	68.72	416.652	2861.25	6076.02	29.186	51.95	1151.86	36.802	16.701	0.795
1796	2000-05-24	27	Males	1973	79.438	56.483	459.838	2642.47	4562.05	21.05	15.891	702.761	9.09	8.715	1.077
615	2000-05-27	55	Males	1945	78.006	86.129	340.613	2394.74	2965.04	30.169	32.41	488.299	14.05	14.215	1.454
814	2000-05-27	48	Males	1952	75.475	67.065	170.395	1610.46	1894.03	15.3	5.447	259.842	7.975	7.815	2.152
1797	2000-05-27	57	Males	1943	122.07	124.187	220.662	2483.79	2443.1	34.697	11.971	612.085	8.603	6.893	7.272
1866	2000-05-27	28	Males	1972	151.491	109.596	522.129	3683.34	5087.05	26.581	20.791	606.041	32.1	24.722	3.935
1772	2000-05-28	28	Males	1972	36.223	43.317	244.408	1498.5	1558.23	13.462	14.631	210.213	6.83	4.162	0.69
1787	2000-05-28	27	Males	1973	151.952	149.449	201.718	2799.04	5563.79	45.402	11.242	548.044	16.816	19.672	3.062
1466	2000-05-30	57	Males	1943	55.685	38.891	230.631	1494.97	2528.42	6.637	10.327	312.869	9.014	4.61	0.363
1809	2000-05-30	62	Males	1938	32.977	48.225	133.076	1067.19	1370.24	9.308	30.082	349.869	8.504	7.153	1.169
646	2000-06-04	56	Males	1944	72.924	61.082	345.264	2197.01	3291.94	28.744	17.194	613.031	7.814	8.05	0.944
1423	2000-06-04	40	Males	1960	113.439	83.35	258.09	2238.59	2577.09	15.69	13.677	301.106	9.384	6.308	2.057
2895	2000-06-04	58	Males	1942	75.33	45.936	277.3	1798.27	4326.51	11.462	31.632	538.454	10.54	9.353	2.383
647	2000-06-08	39	Males	1961	49.934	31.398	188.683	1219.49	2105.94	12.802	5.315	480.212	6.13	9.381	0.76
1430	2000-06-09	44	Males	1956	70.26	49.757	304.576	1952.41	2804.84	12.412	11.01	335.181	11.615	7.154	0.488
1480	2000-06-09	25	Males	1975	79.805	70.564	400.435	2571.94	1761.79	15.773	10.649	351.123	8.044	6.6	0.783
747	2000-06-10	27	Males	1973	91.877	62.748	267.813	1994.04	5037.14	12.957	20.228	240.151	10.595	17.962	2.088
830	2000-06-10	36	Males	1964	55.965	57.52	194.117	1631	2675.51	13.316	9.887	333.635	6.24	5.047	2.069
1121	2000-06-10	48	Males	1952	132.455	117.703	286.935	2717.14	4197.23	32.714	20.922	1005.71	12.408	13.763	3.213
1865	2000-06-10	40	Males	1960	95.584	98.49	201.48	2101.8	4249.15	39.678	16.536	1060.67	12.44	18.334	1.13
805	2000-06-11	0	Males	2000	85.327	38.322	168.715	1379.73	3093.2	10.491	13.427	193.755	10.006	10.103	0.638
894	2000-06-11	49	Males	1951	57.127	36.304	216.688	1400.18	1950.58	16.374	20.505	822.752	18.777	12.393	0.585
1415	2000-06-11	45	Males	1955	69.462	106.011	303.65	2427.57	2882.22	26.393	22.299	407.221	11.57	6.394	0.986
817	2000-06-12	48	Males	1952	54.23	57.262	227.023	1551.34	1421.77	19.52	32.193	560.294	5.992	5.272	2.195
2390	2000-06-12	48	Males	1952	85.842	76.796	249.409	2107.99	2603.06	16.031	18.156	490.169	9.624	9.742	2.313
1483	2000-06-13	25	Males	1975	19.647	22.258	208.721	1096.24	468.24	3.188	9.526	99.252	3.566	2.082	0.315
1867	2000-06-13	43	Males	1957	60.037	65.188	307.944	2053.87	2040.08	22.403	9.466	588.974	7.251	6.223	1.704
613	2000-06-14	46	Males	1954	65.222	72.521	172.18	1579.75	2277.36	27.933	10.605	820.585	6.471	7.056	1.531
617	2000-06-14	48	Males	1952	115.69	52.479	128.485	1444.51	5811.44	16.161	13.735	554.808	11.662	14.41	1.4
1017	2000-06-16	51	Males	1949	75.919	50.888	333.675	2084.21	2476.67	9.757	16.091	184.781	8.381	7.061	2.209
727	2000-06-17	38	Males	1962	103.039	103.702	262.381	2371.26	3352.04	25.515	22.377	329.011	13.418	12.745	3.977
753	2000-06-17	47	Males	1953	131.148	48.004	138.442	1513.05	2541.99	16.124	10.983	657.692	8.506	13.693	1.732
1462	2000-06-18	55	Males	1945	82.424	69.475	289.268	2122.93	2897.09	16.291	8.825	312.959	16.763	13.149	1.852
1890	2000-06-18	32	Males	1968	14.593	7.623	275.58	1209.08	757.5	1.144	12.424	92.353	1.652	0.904	0.146
691	2000-06-19	52	Males	1948	89.365	61.685	247.745	1868.89	3647.91	22.258	26.302	927.285	13.561	9.819	2.313
696	2000-06-19	40	Males	1960	53.408	49.546	219.023	1519.84	1612.53	9.782	11.459	217.329	6.948	6.486	2.531
705	2000-06-19	33	Males	1967	64.345	87.598	379.557	2520.61	4504.59	19.316	19.862	322.234	10.282	8.115	2.303
783	2000-06-19	54	Males	1946	35.511	18.941	157.974	1074.47	2105.34	9.264	23.651	387.39	8.279	5.639	0.226
706	2000-06-20	28	Males	1972	65.873	167.154	449.304	3490.5	2806.7	30.885	11.318	636.899	8.927	8.661	1.205
808	2000-06-20	63	Males	1937	83.056	113.789	139.101	1953.88	3432.42	30.282	4.165	80.387	11.851	16.5	5.919
1429	2000-06-20	47	Males	1953	41.135	30.285	266.097	1497.62	3022.19	5.219	12.222	361.888	7.379	5.248	0.772
701	2000-06-21	37	Males	1963	62.775	116.751	301.366	2456.05	1391.23	31.203	15.774	325.766	9.508	12.527	3.363
1828	2000-06-21	51	Males	1949	99.675	58.544	125.459	1424.37	3160.22	21.825	5.325	831.005	8.664	12.388	0.703
749	2000-06-22	39	Males	1961	45.876	56.91	200.149	1466.08	1487.22	14.722	5.309	314.29	7.7	8.434	2.069
1832	2000-06-22	54	Males	1946	103.047	63.085	308.663	2236.32	3116.55	23.211	18.463	467.992	10.233	8.906	2.759
704	2000-06-23	27	Males	1973	77.573	84.045	430.862	2779.59	2724.95	18.846	6.155	545.682	7.54	6.196	3.374
707	2000-06-23	29	Males	1971	108.408	113.629	676.037	4030.39	3290.98	25.695	40.028	665.731	17.291	11.494	2.909
1831	2000-06-23	64	Males	1936	53.307	62.696	142.852	1416.47	2268.36	18.879	12.139	426.234	10.128	6.548	0.274
1857	2000-06-23	53	Males	1947	75.371	62.278	125.232	1338.29	3892.62	14.588	19.166	422.55	21.877	12.374	1.632
698	2000-06-24	43	Males	1957	81.418	82.133	413.038	2709.61	2961.3	33.344	9.934	769.994	18.084	8.224	2.305
728	2000-06-24	47	Males	1953	29.623	47.823	184.607	1251.47	1172.71	9.992	10.031	111.295	4.834	4.975	1.755
801	2000-06-24	62	Males	1938	74.719	80.243	155.935	1652.8	3948.02	28.161	11.829	537.408	8.749	11.235	1.444
969	2000-06-24	30	Males	1970	76.835	96.846	482.075	3070.84	4575.36	27.764	28.124	451.295	12.664	9.863	3.255
1835	2000-06-24	42	Males	1958	47.382	44.488	318.807	1867.28	2066.28	19.184	11.076	919.353	9.449	6.726	1.173
1889	2000-06-24	38	Males	1962	141.087	149.127	547.905	4058.12	2561.23	48.849	20.588	984.018	11.48	10.989	4.72
1896	2000-06-24	39	Males	1961	58.472	67.368	314.8	2061.66	2400.2	15.939	21.302	404.297	9.964	7.497	2.008
746	2000-06-26	43	Males	1957	74.015	78.965	239.159	1946.2	2589.95	18.719	16.934	675.443	7.858	8.73	1.395
978	2000-06-26	36	Males	1964	109.278	148.754	477.823	3673.4	5036.19	49.885	31.653	921.236	13.724	13.561	4.368
1830	2000-06-26	53	Males	1947	75.61	127.013	358.393	2846.74	2872.26	43.241	8.939	990.168	9.274	9.853	4.355
751	2000-06-27	38	Males	1962	49.266	59.695	221.421	1587.08	1430.61	12.609	23.67	487.58	10.334	6.482	0.992
786	2000-06-30	42	Males	1958	279.812	199.519	95.96	3371.04	4477.08	67.05	2.69	334.25	11.041	26.255	1.527
1471	2000-06-30	46	Males	1954	105.125	64.124	217.003	1853.75	2415.52	14.36	13.579	238.67	9.351	6.236	0.83
1472	2000-06-30	35	Males	1965	42.588	44.042	257.662	1550.15	4659.23	12.435	13.486	441.012	9.636	7.788	1.989
802	2000-07-01	60	Males	1940	48.432	43.044	217.951	1407.1	2842.03	12.473	16.391	429.013	8.031	11.374	1.402
809	2000-07-01	37	Males	1963	238.381	125.74	350.245	3547.36	5932.66	22.044	22.304	639.209	28.7	9.823	8.091
1438	2000-07-01	40	Males	1960	56.611	64.774	408.805	2378.13	2521.35	14.694	32.219	747.832	10.751	6.749	0.869
1839	2000-07-01	63	Males	1937	72.974	38.408	143.911	1204.61	2627.77	9.074	10.854	386.686	6.262	7.418	0.591
1433	2000-07-02	49	Males	1951	49.644	21.331	316.854	1620.14	2337.03	5.186	25.446	316.717	9.397	4.906	0.557
858	2000-07-03	51	Males	1949	89.112	177.065	263.672	2932.06	4105.97	34.259	51.5	1049.69	24.049	24.318	3.922
977	2000-07-03	58	Males	1942	96.592	122.559	283.967	2676.32	4683.43	32.011	19.485	912.995	10.398	11.715	2.444
1469	2000-07-03	54	Males	1946	62.382	42.463	209.052	1448.98	1520.64	7.74	19.212	281.122	8.781	8.18	0.668
1869	2000-07-03	29	Males	1971	93.429	64.535	422.159	2590.4	3898.39	19.676	36.836	557.256	12.909	12.694	1.166
1899	2000-07-04	37	Males	1963	69.892	72.463	182.287	1628.14	3978.47	17.431	6.952	598.507	8.705	7.625	3.022
1063	2000-07-05	51	Males	1949	73.658	169.113	482.678	3691.87	4463.45	37.531	38.215	821.962	15.593	11.759	1.817
833	2000-07-07	59	Males	1941	79.046	71.694	208.991	1789.39	3405.86	24.04	7.587	834.475	6.461	12.746	2.651
934	2000-07-07	53	Males	1947	115.532	100.316	201.67	2164.95	3585.1	27.053	19.656	582.798	16.659	16.179	2.714
1854	2000-07-07	64	Males	1936	195.155	99.105	152.571	2381.28	3274.28	30.449	12.845	695.499	10.399	13.209	3.386
799	2000-07-08	51	Males	1949	52.086	93.165	196.672	1980.77	2272.74	37.665	11.568	590.437	8.602	8.548	1.359
829	2000-07-08	36	Males	1964	156.49	71.41	154.166	1901.92	2147.7	22.7	10.357	211.54	9.657	26.843	0.792
946	2000-07-08	48	Males	1952	86.285	74.815	341.019	2325.38	3166.73	30.459	17.556	525.539	10.772	10.404	1.084
1270	2000-07-08	55	Males	1945	133.418	52.189	210.56	1855.19	3194.11	11.271	21.393	333.885	10.054	8.603	2.403
824	2000-07-09	39	Males	1961	50.01	86.909	370.04	2411.9	2532.11	19.301	29.079	366.371	10.37	7.319	4.365
967	2000-07-09	61	Males	1939	78.568	75.329	216.217	2008.62	4573.29	23.957	15.983	438.579	9.355	11.398	1.485
2401	2000-07-09	44	Males	1956	55.643	54.527	281.789	1796.15	3404.77	19.947	25.162	663.841	10.155	11.702	1.309
856	2000-07-10	54	Males	1946	159.534	82.805	423.199	3119.28	5769.42	22.182	26.776	1102.77	12.843	13.53	0.867
890	2000-07-10	52	Males	1948	123.897	141.896	221.805	2641.66	2888.14	53.272	9.499	885.349	14.747	16.931	1.73
1122	2000-07-10	49	Males	1951	58.219	51.969	262.189	1806.59	5147.24	24.374	35.22	812.154	15.006	11.286	1.509
1904	2000-07-10	38	Males	1962	51.656	59.226	125.233	1195.77	2318.35	11.58	19.974	610.592	6.874	8.178	0.857
836	2000-07-11	25	Males	1975	97.79	78.274	274.209	2185.95	2097.19	25.336	9.009	478.46	8.073	8.142	1.898
1905	2000-07-11	62	Males	1938	76.091	78.746	243.741	1922.45	3458.69	24.336	27.665	669.433	8.6	4.724	1.131
901	2000-07-14	27	Males	1973	83.898	107.099	142.753	1938.7	3408.05	35.847	4.529	426.779	9.307	6.413	2.522
920	2000-07-14	57	Males	1943	51.509	52.736	192.374	1456.5	2637.68	16.841	6.595	337.026	6.642	7.472	0.516
1917	2000-07-14	39	Males	1961	84.436	79.191	308.857	2272.38	3143.96	18.863	13.33	455.58	13.437	10.971	1.348
855	2000-07-15	33	Males	1967	95.225	127.611	350.309	2900.22	3099.5	31.136	31.424	721.49	23.463	12.596	3.568
929	2000-07-15	61	Males	1939	74.303	122.912	287.707	2484.27	1825.96	45.226	23.666	1233.81	17.724	13.118	1.672
982	2000-07-15	55	Males	1945	76.105	48.636	241.564	1697.5	3238.32	8.938	30.148	432.151	12.209	10.455	2.175
1035	2000-07-15	30	Males	1970	71.561	71.979	275.342	2066.45	3306.24	21.471	13.145	371.013	11.02	8.805	2.059
1199	2000-07-15	41	Males	1959	61.238	62.361	265.522	1834.19	2369.93	12.518	10.054	201.648	9.136	8.204	1.996
1915	2000-07-15	33	Males	1967	98.88	104.287	340.194	2703.21	3785.31	27.627	15.504	517.846	10.915	8.865	1.722
851	2000-07-16	29	Males	1971	78.156	79.896	447.067	2815.49	2975.92	18.825	16.696	524.433	9.892	8.74	3.482
852	2000-07-16	55	Males	1945	95.31	73.851	239.61	1978.85	4580.48	26.321	16.195	360.395	14.723	18.024	1.298
1027	2000-07-16	63	Males	1937	43.589	39.759	255.12	1506.85	3023.14	9.462	21.911	419.571	7.86	4.439	0.511
1029	2000-07-16	57	Males	1943	73.347	56.096	282.956	1909.92	3746.61	14.937	13.733	502.731	7.166	12.27	1.148
1025	2000-07-17	61	Males	1939	33.189	29.707	204.354	1181.65	1799.73	5.035	18.081	205.54	6.814	6.572	0.226
1032	2000-07-17	28	Males	1972	41.489	22.745	175.116	1056.42	1790.56	8.484	10.287	291.536	4.027	4.487	0.459
1038	2000-07-17	52	Males	1948	86.171	52.282	228.201	1734.43	2815.16	18.339	7.547	325.315	6.716	7.098	1.617
915	2000-07-18	39	Males	1961	70.159	54.528	232.512	1680.61	1929.31	11.162	9.579	200.862	7.775	6.739	0.947
1021	2000-07-18	44	Males	1956	59.331	61.98	123.581	1258	2649.83	23.542	9.739	165.992	8.64	10.254	0.311
1916	2000-07-18	40	Males	1960	91.143	59.459	226.218	1815.19	3784.94	20.753	9.531	320.453	8.851	5.906	0.899
2400	2000-07-18	49	Males	1951	218.333	99.909	388.963	3324.45	8995.02	28.271	36.731	829.63	27.816	10.345	3.119
1061	2000-07-20	41	Males	1959	114.665	152.684	371.264	3512.13	4465.55	35.251	22.706	665.401	17.49	11.589	3.61
935	2000-07-21	56	Males	1944	118.255	82.726	194.024	2142.76	2805.51	15.664	12.158	417.89	15.092	9.152	4.152
1026	2000-07-21	54	Males	1946	36.892	50.65	145.96	1155.13	1024.55	7.428	15.004	316.443	8.074	5.124	1.106
1081	2000-07-21	29	Males	1971	71.865	57.314	428.324	2414.61	1856.54	11.317	49.287	356.156	11.329	8.671	2.125
962	2000-07-22	34	Males	1966	58.34	69.596	431.529	2538.22	2289.53	13.471	28.7	456.925	12.267	6.864	1.198
988	2000-07-22	55	Males	1945	59.07	76.622	190.186	1698.93	3296.75	22.214	10.173	390.425	8.49	10.351	1.091
1044	2000-07-22	60	Males	1940	86.357	75.922	270.703	2088.83	3395.26	26.038	24.458	999.307	10.792	13.494	0.83
1688	2000-07-22	43	Males	1957	56.838	27.917	376.282	1916.45	1718.92	5.897	29.772	263.563	9.952	5.957	0.52
1875	2000-07-22	40	Males	1960	98.444	103.409	351.319	2674.72	4485.9	21.693	30.326	523.346	12.874	9.543	3.171
952	2000-07-23	51	Males	1949	75.93	67.25	351.463	2262.9	2314.58	27.913	33.961	491.488	11.344	9.203	1.575
983	2000-07-24	48	Males	1952	107.373	111.506	479.49	3346.44	5166.69	32.923	14.055	655.294	18.74	21.417	1
1628	2000-07-24	48	Males	1952	81.674	61.944	296.392	2136.29	3570.82	18.039	15.741	383.341	19.696	10.208	0.971
1958	2000-07-24	33	Males	1967	58.377	92.939	270.341	2090.04	2497.86	35.207	19.795	495.833	9.196	8.924	1.173
1217	2000-07-26	31	Males	1969	103.49	60.901	491.301	2945.6	2797.52	27.887	19.341	1239.52	9.011	12.599	0.807
972	2000-07-27	49	Males	1951	80.938	49.061	320.923	2214.45	3482.91	15.103	14.94	746.354	28.107	7.744	1.638
973	2000-07-27	41	Males	1959	85.586	151.228	302.482	2900.13	4482.45	42.111	16.595	612.887	15.128	13.175	1.593
1317	2000-07-28	52	Males	1948	93.72	90.093	383.28	2695.17	2996.19	25.056	11.821	423.724	11.584	11.296	1.317
2058	2000-07-28	60	Males	1940	75.718	48.192	304.538	2028.24	3357.09	13.8	12.284	654.401	10.603	7.728	1.775
1240	2000-07-29	33	Males	1967	77.431	81.182	161.168	1686.45	3198.63	28.763	12.455	438.076	11.375	12.089	1.35
2814	2000-07-29	54	Males	1946	88.964	128.745	228.805	2391.1	2497.29	32.279	17.029	690.68	9.328	12.745	2.931
1999	2000-07-30	49	Males	1951	131.934	93.823	350.598	2741.47	1854.75	17.028
1872	2000-07-31	53	Males	1947	109.529	90.226	210.448	2062.51	2405.42	36.135	11.295	1391.86	14.023	18.279	1.924
1142	2000-08-05	63	Males	1937	41.799	34.249	179.189	1183.77	608.759	10.93	9.704	445.061	4.72	6.844	0.54
1144	2000-08-05	38	Males	1962	54.449	57.482	211.332	1542.44	1946.05	18.261	6.42	891.376	7.533	8.789	2.122
1308	2000-08-05	63	Males	1937	85.302	50.386	305.589	2116.51	2929.22	10.805	11.698	241.596	8.131	7.757	2.297
1419	2000-08-05	44	Males	1956	96.53	72.461	378.587	2450.8	4597.36	13.384	43.515	1010.66	16.414	7.843	3.506
1476	2000-08-05	48	Males	1952	71.074	81.951	220.983	1903.54	2502.69	26.315	19.455	381.037	10.605	12.192	2.069
1477	2000-08-05	49	Males	1951	54.149	56.288	240.889	1654.16	4100	13.147	17.602	511.126	8.96	7.703	1.142
2000	2000-08-05	63	Males	1937	94.218	114.605	207.655	2244.85
2001	2000-08-05	62	Males	1938	69.741	64.665	163.754	1531.91
1657	2000-08-06	52	Males	1948	80.662	71.358	201.64	1945.02	2354.18	11.529	16.997	607.173	13.899	9.225	3.436
1887	2000-08-06	35	Males	1965	75.404	44.412	228.311	1804.37	3051.52	8.108	14.75	318.144	9.876	7.703	0.751
1928	2000-08-07	58	Males	1942	39.062	43.053	361.444	1888.34	2323.97	10.065	42.711	401.85	9.459	7.18	1.459
1206	2000-08-08	64	Males	1936	58.402	49.99	125.609	1180.94	3141.96	8.762	16.317	193.714	7.809	5.911	1.723
1614	2000-08-08	35	Males	1965	49.705	75.853	248.917	1878.3	3380.1	14.84	15.613	274.083	8.346	6.845	1.777
1658	2000-08-08	48	Males	1952	65.734	80.559	228.285	1884.95	2255.32	18.121	9.186	257.583	13.308	5.839	3.156
1908	2000-08-08	55	Males	1945	132.421	32.014	162.197	1460.62	2011.25	9.024	22.009	498.589	8.442	8.986	1.968
1923	2000-08-08	53	Males	1947	71.372	65.864	130.834	1381.75	2653.34	21.169	13.652	439.065	6.304	5.636	1.898
1983	2000-08-08	54	Males	1946	81.559	145.894	257.374	2614.08	4114.76	23.972	36.567	502.081	15.993	12.359	5.451
1656	2000-08-09	26	Males	1974	86.704	106.958	517.397	3285.74	5749.78	34.521	24.808	1257.9	22.698	11.419	2.108
1169	2000-08-11	62	Males	1938	51.977	31.915	265.182	1556.93	1246.02	10.991	3.444	512.506	4.403	6.273	0.55
1506	2000-08-11	36	Males	1964	171.184	124.167	185.795	2584.83	4372.82	21.148	14.887	240.012	16.639	16.659	3.05
1083	2000-08-12	28	Males	1972	141.444	89.316	228.691	2262.71	5525.01	21.587	16.838	861.078	12.7	19.68	1.121
1084	2000-08-12	34	Males	1966	109.627	98.006	215.406	2172.91	3410.23	27.765	24.222	608.098	15.237	16.395	4.01
1210	2000-08-12	45	Males	1955	80.967	75.883	202.021	1815.39	2410.81	26.28	6.814	300.54	6.962	14.965	1.881
1231	2000-08-12	36	Males	1964	58.821	26.23	300.581	1661.45	2199.41	8.056	19.27	441.412	6.976	7.332	1.214
1238	2000-08-12	54	Males	1946	70.314	31.769	292.836	1711.92	5684.99	37.542	28.428	233.543	11.658	10.656	0.788
1496	2000-08-12	25	Males	1975	65.872	61.313	170.711	1508.63	1329.03	25.802	6.811	316.64	5.882	5.075	1.346
1499	2000-08-12	26	Males	1974	123.993	57.848	298.418	2199.77	3647.51	16.943	21.085	471.802	10.96	20.155	0.568
1147	2000-08-13	34	Males	1966	169.359	178.125	189.989	3116.68	5958.51	66.906	15.172	874.444	19.01	30.122	2.629
1178	2000-08-14	30	Males	1970	41.032	37.241	207.849	1318.47	2292.86	5.946	15.715	201.997	8.003	4.964	1.693
1241	2000-08-14	54	Males	1946	22.978	38.742	151.709	1020.06	2038.57	8.562	11.087	426.17	8.221	6.58	1.271
1332	2000-08-14	51	Males	1949	37.974	100.629	164.072	1688.09	1922.45	43.809	11.564	460.957	5.948	7.424	3.299
1683	2000-08-14	54	Males	1946	121.412	125.493	357.651	3006.86	5485.98	54.524	27.891	2279.28	12.021	14.388	3.675
2806	2000-08-14	55	Males	1945	147.741	189.718	468.836	4288.94	5342.11	76.1	18.407	961.623	15.868	22.702	2.407
1192	2000-08-15	46	Males	1954	112.763	97.607	232.158	2267.78	2918.16	24.424	8.485	247.486	13.394	12.12	3.207
1202	2000-08-15	33	Males	1967	42.047	87.81	342.262	2286.44	3268.18	19.716	30.177	418.622	9.897	7.063	2.671
1309	2000-08-15	45	Males	1955	131.271	182.922	497.284	4132.92	7219.94	57.057	18.6	1612.77	16.993	17.162	4.167
1352	2000-08-15	32	Males	1968	135.678	153.325	260.284	3013.62	4853.96	50.131	15.063	503.53	15.992	23.426	3.864
1441	2000-08-15	39	Males	1961	66.708	81.443	381.626	2607.12	2877.57	24.751	19.379	567.563	24.703	10.326	3.395
1494	2000-08-15	56	Males	1944	51.252	38.663	214.707	1396.9	1673.51	9.591	11.214	173.142	6.444	4.09	0.396
1764	2000-08-15	34	Males	1966	89.091	139.769	332.004	2933.93	5382.04	39.765	13.344	659.648	15.146	11.476	2.414
2359	2000-08-18	48	Males	1952	98.396	94.346	353.664	2701.5	3227.5	20.725	27.378	432.734	17.612	10.074	5.386
1474	2000-08-19	28	Males	1972	104.876	60.919	185.143	1711.73	1281.69	20.188	5.727	348.052	6.153	13.17	1.138
1475	2000-08-19	30	Males	1970	78.66	95.251	362.01	2593.67	4975.68	21.541	24.979	255.836	14.739	10.44	2.427
1673	2000-08-19	44	Males	1956	73.42	84.825	371.236	2500.21	2196.74	38.102	20.064	574.55	10.194	9.163	1.81
1131	2000-08-20	64	Males	1936	90.919	102.304	128.522	1756.71	2354.41	20.141	25.42	569.512	10.808	9.504	14.358
1473	2000-08-20	41	Males	1959	65.84	95.162	378.098	2608.79	3968.18	18.394	20.873	489.913	8.282	13.731	0.597
1225	2000-08-21	58	Males	1942	116.571	139.046	154.523	2304.8	4054.88	39.919	21.316	729.304	11.656	13.595	21.071
1591	2000-08-22	34	Males	1966	87.009	126.031	247.411	2444.26	3210.49	38.916	20.06	894.704	19.257	8.037	3.56
1942	2000-08-22	39	Males	1961	50.113	45.603	162.637	1207.87	3489.6	8.707	24.145	713.856	12.42	6.816	0.46
1901	2000-08-23	56	Males	1944	88.208	101.122	121.056	1762.69	3400.46	19.346	8.479	199.452	7.767	8.752	1.701
1786	2000-08-24	25	Males	1975	52.382	125.13	274.593	2382.25	3583.59	20.736	29.146	283.924	14.568	11.652	3.147
1149	2000-08-25	41	Males	1959	43.715	66.399	174.556	1448.58	2353.97	23.068	23.604	229.143	5.694	3.536	1.281
2761	2000-08-25	55	Males	1945	127.645	146.07	364.558	3285.9	4465.64	29.107	19.585	866.504	20.713	14.432	6.259
1136	2000-08-26	35	Males	1965	52.844	46.846	264.001	1806.02	1944.28	9.67	10.953	165.251	7.317	6.781	1.852
1234	2000-08-26	44	Males	1956	40.577	25.431	242.44	1342.71	2264.71	9.413	7.561	452.749	4.065	6.066	0.385
1250	2000-08-26	58	Males	1942	64.41	37.758	158.026	1220.44	2418.99	8.45	8.013	689.917	7.21	8.675	2.145
1353	2000-08-26	49	Males	1951	173.779	193.736	423.133	4317.93	4977.51	35.858	24.423	595.473	20.985	21.628	3.187
1138	2000-08-28	57	Males	1943	78.053	77.734	237.017	1924.96	2149.41	16.566	19.783	529.48	8.769	6.696	3.613
1898	2000-08-28	64	Males	1936	64.667	46.76	182.57	1403.09	2671.56	14.067	9.036	862.081	5.228	5.847	0.817
1328	2000-08-29	51	Males	1949	164.937	97.341	136.321	2115.11	3795.7	27.517	14.76	352.001	25.427	21.474	2.712
1348	2000-08-29	60	Males	1940	99.967	64.033	395.066	2522.53	2693.92	18.887	21.793	490.898	10.785	11.075	1.289
1608	2000-08-29	29	Males	1971	79.318	65.88	246.154	1879.21	3291.66	16.398	17.476	308.791	13.451	18.794	2.167
1902	2000-08-29	31	Males	1969	127.603	114.177	303.769	2762.45	3788.27	46.652	12.253	1835.8	15.276	13.099	2.404
1592	2000-08-30	49	Males	1951	153.825	200.044	121.594	3188.83	7407.13	58.86	8.001	325.511	21.304	27.786	4.095
1643	2000-08-30	36	Males	1964	86.218	80.541	255.33	2141.16	2647.82	13.089	26.736	321.957	9.496	10.063	2.968
1644	2000-08-30	47	Males	1953	74.37	77.057	250.851	2001.4	2579.71	24.88	12.961	1177.98	7.687	10.4	1.423
1671	2000-09-01	59	Males	1941	72.329	124.11	219.204	2320.14	8588.85	30.159	13.411	628.637	13.819	7.969	2.354
1497	2000-09-02	33	Males	1967	53.586	54.317	211.529	1525.56	2667.93	17.677	26.395	233.316	10.667	4.526	0.924
1609	2000-09-02	47	Males	1953	67.62	87.218	298.148	2227.57	2492.87	21.512	12.745	381.575	7.503	7.581	3.334
1664	2000-09-02	31	Males	1969	30.764	12.859	245.591	1220.94	2513.1	2.784	9.708	164.243	4.014	3.299	0.544
1693	2000-09-02	47	Males	1953	64.792	119.07	185.615	2152.44	2016.63	31.695	6.849	572.401	7.363	8.963	3.954
1685	2000-09-03	34	Males	1966	52.734	67.824	252.179	1717.84	4134.98	25.308	8.461	409.251	1157.6	1700.06
1690	2000-09-03	45	Males	1955	99.431	133.594	320.561	2937.66	4479.1	34.537	25.087	360.389	13.323	12.855	3.06
1702	2000-09-03	62	Males	1938	56.786	53.082	211.977	1539.91	2526.49	16.643	10.998	603.194	7.241	5.766	1.346
1962	2000-09-03	28	Males	1972	16.204	40.937	155.453	1041.1	2615.43	14.379	6.515	252.655	2.8	2.384	0.096
1404	2000-09-04	41	Males	1959	47.367	37.389	305.043	1716.92	1762.79	9.217	17.932	479.757	8.563	5.75	0.704
1618	2000-09-04	45	Males	1955	122.575	109.857	290.34	2626.39	3190.23	21.696	21.059	414.722	13.197	7.713	8.288
1665	2000-09-04	48	Males	1952	48.77	37.87	122.554	1014.29	1482.21	15.845	17.182	692.666	9.666	7.435	0.668
1363	2000-09-05	53	Males	1947	84.441	46.315	305.847	1970.31	1215.95	17.057	16.518	450.037	9.351	14.032	0.969
1489	2000-09-05	27	Males	1973	118.587	76.893	293.428	2342.32	4060.86	22.481	22.591	245.446	15.048	19.087	1.812
1490	2000-09-05	28	Males	1972	77.751	72.081	314.192	2206.66	3128.67	18.356	27.807	719.66	17.626	10.057	1.14
1486	2000-09-06	38	Males	1962	65.662	61.556	215.367	1666.79	2472.83	27.991	8.447	486.672	6.911	13.987	0.744
1369	2000-09-07	50	Males	1950	143.784	141.815	369.501	3405.47	6060.32	39.831	17.24	747.827	18.813	18.494	4.971
1367	2000-09-08	39	Males	1961	85.727	100.828	422.218	2880.51	4203.54	30.551	37.531	572.712	13.387	11.171	2.288
1944	2000-09-08	40	Males	1960	60.879	42.986	174.451	1320.84	2539.53	14.091	7.803	189.824	6.378	4.462	1.268
1485	2000-09-09	29	Males	1971	123	127.824	171.203	2335.01	2526.86	30.807	8.083	396.517	8.917	11.44	3.309
2041	2000-09-09	58	Males	1942	52.885	61.318	320.162	1936.53	3521.56	22.496	17.681	199.294	7.261	5.9	0.58
1372	2000-09-10	54	Males	1946	75.723	64.849	190.243	1618.65	2700.39	19.814	16.754	740.152	8.318	11.402	1.42
1137	2000-09-11	54	Males	1946	93.501	82.508	394.018	2676.5	4584.59	24.942	16.848	862.558	9.447	10.216	2.542
2251	2000-09-11	30	Males	1970	77.726	60.728	108.059	1286.7	2504.34	18.271	11.083	840.801	11.018	11.027	1.456
2252	2000-09-11	59	Males	1941	129.144	104.934	192.158	2187.32	2829.53	22.595	24.483	852.662	20.703	13.582	13.819
1269	2000-09-13	60	Males	1940	106.761	102.058	247.609	2379.23	4270.6	41.05	17.016	464.292	13.24	22.458	0.225
1967	2000-09-14	39	Males	1961	133.034	102.173	464.038	3337.22	4299.63	33.047	17.452	562.606	15.886	14.804	3.404
1624	2000-09-15	51	Males	1949	83.38	144.69	243.813	2620.06	2915.01	41.126	13.479	460.845	12.361	13.656	1.905
1321	2000-09-16	42	Males	1958	100.079	73.505	376.965	2553.57	5005.73	22.853	31.192	292.926	13.642	15.824	2.339
1452	2000-09-16	26	Males	1974	95.42	54.748	258.991	1895.94	3411.68	17.181	15.03	452.748	11.039	15.92	1.167
1500	2000-09-16	41	Males	1959	52.647	92.328	108.798	1422.78	3658.84	26.408	20.639	379.295	11.385	11.742	1.466
2025	2000-09-16	46	Males	1954	114.532	94.768	233.1	2227.5	3998.49	25.396	30.695	1073.27	8.91	12.519	4.288
2758	2000-09-16	36	Males	1964	73.532	73.448	302.758	2141.19	4700.93	26.411	25.907	525.094	9.956	11.4	2.081
1454	2000-09-17	32	Males	1968	36.882	82.356	227.759	1796.1	2433.51	22.832	9.94	419.728	6.752	7.383	1.562
1965	2000-09-18	28	Males	1972	132.74	132.004	355.849	3148.02	5732.78	26.57	16.71	650.728	15.873	14.193	5.229
1379	2000-09-19	49	Males	1951	74.159	42.242	204.161	1497.46	2581.2	14.913	11.583	523.488	5.469	6.572	1.528
1456	2000-09-19	41	Males	1959	79.968	74.106	244.294	1920.66	2460.16	14.1	22.199	402.479	9.822	6.945	2.746
1322	2000-09-21	52	Males	1948	58.259	112.793	252.913	2247.59	3272.74	24.617	14.19	294.967	9.85	7.783	1.957
1468	2000-09-22	58	Males	1942	60.415	37.734	238.611	1503.14	1976.64	12.183	12.456	425.864	5.51	6.386	1.005
1625	2000-09-23	37	Males	1963	37.631	62.306	213.269	1529.77	2056.71	32.341	17.005	789.971	5.105	5.278	0.978
1214	2000-09-24	55	Males	1945	98.264	167.886	421.79	3590.21	4174.47	47.851	19.385	1023.64	13.767	11.841	4.688
1261	2000-09-24	62	Males	1938	276.074	130.224	219.914	3205.82	4505.18	29.431	13.235	341.878	26.841	29.971	6.205
2017	2000-09-24	43	Males	1957	143.849	69.919	278.484	2329.16	3763.7	25.137	13.583	1175.93	10.654	13.67	1.315
2765	2000-09-25	33	Males	1967	80.023	83.481	440.735	2814.94	6525.92	16.25	23.069	604.748	12.74	9.689	2.344
1263	2000-09-26	56	Males	1944	106.607	121.904	246.533	2520.37	4667.19	27.983	18.4	314.628	12.631	20.422	3.699
1977	2000-10-01	50	Males	1950	71.137	81.543	234.071	1937.55	3076.48	25.518	18.027	470.493	7.962	7.832	2.408
2020	2000-10-01	28	Males	1972	69.698	56.926	233.301	1706.74	3059.94	18.651	17.008	534.981	7.831	6.715	2.031
1881	2000-10-02	57	Males	1943	66.34	45.607	160.547	1301.09	2055.13	17.778	17.838	172.022	8.523	6.058	1.605
1985	2000-10-02	55	Males	1945	79.243	67.832	335.184	2224.24	4273.94	16.288	29.616	635.229	14.156	13.055	1.747
1989	2000-10-02	47	Males	1953	58.002	40.415	187.072	1328.38	2324.1	8.468	15.376	187.987	7.258	6.289	1.888
2157	2000-10-02	52	Males	1948	61.915	38.755	344.42	1960.96	2018.26	8.528	7.893	380.114	6.237	6.712	0.996
2223	2000-10-02	63	Males	1937	89.841	68.616	264.826	2006.59	2970.57	14.679	18.622	632.304	10.89	6.863	2.433
1715	2000-10-08	44	Males	1956	75.281	98.334	457.342	2980.52	4365.98	16.915	15.822	229.411	15.302	9.95	5.547
1826	2000-10-08	31	Males	1969	55.664	48.25	130.233	1271.6	1919.37	10.043	16.787	125.843	13.31	7.025	1.015
1827	2000-10-08	40	Males	1960	34.018	39.585	149.175	1086.6	2201.12	11.358	5.935	291.695	3.056	3.544	1.529
1845	2000-10-08	33	Males	1967	71.457	78.989	192.585	1753.43	2508.01	16.768	15.275	420.877	8.54	7.468	1.449
1846	2000-10-08	39	Males	1961	78.605	56.769	200.952	1615.95	2445.54	13.101	6.296	93.198	14.09	19.301	0.375
1274	2000-10-09	33	Males	1967	65.73	58.864	226.238	1689.83	2253.05	23.523	5.121	591.744	6.324	5.207	1.229
1275	2000-10-09	51	Males	1949	52.884	38.444	169.484	1211.61	2964.03	12.635	12.464	367.494	11.742	7.175	0.53
1706	2000-10-09	36	Males	1964	72.978	90.309	328.494	2406.41	1979.42	30.155	6.358	1095.32	7.909	10.284	0.481
1713	2000-10-09	62	Males	1938	59.082	126.365	293.569	2683.97	3412.21	30.746	7.952	510.57	13.776	8.386	4.649
1714	2000-10-09	49	Males	1951	70.673	35.326	532.217	2673.41	2697.84	6.953	29.919	396.352	17.334	8.62	0.981
1716	2000-10-09	28	Males	1972	49.365	62.134	144.742	1286.37	1713.29	9.658	28.677	399.916	7.584	5.208	0.696
1719	2000-10-09	45	Males	1955	106.966	45.844	160.137	1474.45	3306.82	10.726	11.241	172.037	10.06	12.188	2.004
1725	2000-10-09	58	Males	1942	100.004	110.399	279.186	2455	2846.62	33.752	20.148	331.917	9.953	8.612	1.691
1728	2000-10-09	37	Males	1963	109.45	64.389	259.519	2069.19	3227.01	16.648	13.105	385.835	8.157	8.643	1.403
1731	2000-10-09	50	Males	1950	144.484	146.762	206.858	2743.86	5591.66	35.133	26.775	316.552	18.341	21.325	5.761
1733	2000-10-09	38	Males	1962	71.644	46.249	409.642	2319.91	3333.62	13.877	17.412	445.728	13.017	11.108	0.885
1740	2000-10-09	58	Males	1942	93.348	141.927	346.46	2992.44	4210.75	50.824	38.439	805.765	16.592	13.377	3.564
1806	2000-10-09	26	Males	1974	101.342	44.804	232.451	1748.79	2559.2	8.831	15.66	231.212	11.363	8.211	2.208
1820	2000-10-09	50	Males	1950	37.963	19.175	111.173	749.222	1070.62	4.498	9.634	75.585	2.938	4.758	0.52
1843	2000-10-09	26	Males	1974	81.416	114.094	238.118	2327.88	3120	21.236	14.554	206.328	11.865	19.565	3.045
2080	2000-10-09	63	Males	1937	67.492	68.225	156.009	1546.95	2984.95	16.378	10.96	225.493	8.273	8.463	1.463
2164	2000-10-09	37	Males	1963	48.231	64.911	231.91	1919.15	3585.68	19.276	15.358	348.75	8.618	7.022	1.351
2192	2000-10-09	45	Males	1955	72.818	45.67	295.02	2002.89	3844.52	9.207	19.117	813.362	25.04	9.643	0.933
1703	2000-10-10	52	Males	1948	116.903	104.086	360.106	2750.53	5187.57	25.522	10.886	479.265	13.87	15.64	1.213
1705	2000-10-10	61	Males	1939	30.479	20.195	108.696	726.965	577.9	10.948	7.569	360.446	2.913	4.45	0.332
1708	2000-10-10	57	Males	1943	80.509	59.363	333.286	2160.81	2009.1	14.082	23.61	420.148	9.52	6.901	0.962
1712	2000-10-10	52	Males	1948	77.772	91.562	290.959	2232.75	3456.16	35.601	25.539	500.547	11.465	7.506	1.735
1730	2000-10-10	29	Males	1971	27.318	74.206	314.395	2043.4	643.854	31.724	11.27	156.167	5.936	3.593	0.814
1882	2000-10-10	56	Males	1944	57.205	176.507	245.376	2718.59	3291.63	29.27	26.767	228.448	12.951	7.533	8.621
1988	2000-10-10	49	Males	1951	92.675	65.335	211.75	1795.5	2458.03	18.656	12.376	935.613	9.847	13.621	1.768
2193	2000-10-10	33	Males	1967	14.355	29.831	149.243	922.631	610.358	6.911	4.838	113.098	3.64	2.495	0.606
1816	2000-10-11	37	Males	1963	51.789	53.68	250.971	1697.93	2863.52	11.032	19.754	266.412	7.949	4.41	2.16
1849	2000-10-11	25	Males	1975	68.997	19.196	92.597	831.346	1524.14	5.783	3.434	152.47	4.432	3.793	0.185
2021	2000-10-11	34	Males	1966	88.582	59.947	142.545	1457.95	2491.74	12.018	14.606	198.441	13.511	5.857	2.529
1724	2000-10-12	51	Males	1949	104.925	69.979	331.951	2408.28	4696.01	13.759	21.779	425.049	15.135	16.602	2.667
1738	2000-10-12	28	Males	1972	101.505	48.97	210.293	1672.32	2854.77	18.272	17.349	553.203	8.541	8.365	1.41
1850	2000-10-12	49	Males	1951	32.55	40.373	107.049	917.035	1144.01	10.828	1.201	33.101	3.951	5.731	1.623
2195	2000-10-12	42	Males	1958	72.177	36.381	220.808	1479.24	2749.49	15.58	11.53	283.649	8.449	14.949	0.565
2197	2000-10-12	64	Males	1936	37.402	32.599	166.335	1097.44	1159.02	5.794	9.072	126.758	5.152	4.055	0.984
2126	2000-10-13	51	Males	1949	68.55	94.077	200.893	1877.44	2974.52	14.318	26.733	1080.99	22.04	12.006	0.764
2194	2000-10-13	45	Males	1955	36.315	28.957	175.686	1086.05	1535.21	8.301	20.301	176.291	5.758	4.823	0.732
1818	2000-10-14	57	Males	1943	98.655	24.113	86.087	961.157	1813.93	10.062	5.839	309.197	4.888	10.368	1.112
1819	2000-10-14	49	Males	1951	50.746	38.875	231.033	1438.24	2337.95	7.997	27.016	206.74	9.85	10.324	1.865
2138	2000-10-14	55	Males	1945	86.695	58.277	238.351	1804.71	3523.66	15.292	13.004	301.985	8.223	6.71	1.555
2143	2000-10-14	49	Males	1951	82.487	63.861	386.833	2476.78	3290.73	19.574	28.174	806.188	14.168	13.985	0.922
2322	2000-10-14	48	Males	1952	47.292	50.15	119.142	1115.11	1537.16	18.855	8.22	481.564	6.128	8.547	1.214
1736	2000-10-15	46	Males	1954	21.215	11.137	150.465	770.233	1189.75	2.377	6.032	142.246	3.737	2.77	0.513
1841	2000-10-15	31	Males	1969	67.595	81.281	302.952	2211.24	4096.82	13.887	16.405	206.398	10.248	13.323	2.026
2082	2000-10-15	40	Males	1960	89.75	51.901	182.976	1567.05	2465.68	18.606	10.364	492.488	6.744	6.002	0.434
2132	2000-10-15	41	Males	1959	84.274	48.266	140.836	1348.31	1885.4	14.048	3.446	178.972	7.58	10.729	0.691
2135	2000-10-15	39	Males	1961	104.831	99.508	175.788	2019.1	2348.47	32.954	7.707	485.936	11.548	8.204	1.766
2149	2000-10-15	41	Males	1959	91.023	102.328	233.525	2203.16	4053.07	33.987	8.133	592.361	10.059	8.668	3.267
2199	2000-10-15	39	Males	1961	191.908	79.195	161.615	2152.63	3414.61	17.039	8.69	148.121	10.513	21.392	1.653
1825	2000-10-16	38	Males	1962	61.083	23.838	81.132	776.439	1262.41	4.325	10.347	126.355	5.557	4.452	1.15
2097	2000-10-16	36	Males	1964	57.582	51.633	450.601	2456.16	2387.64	17.378	6.49	518.573	16.6	8.798	1.026
2099	2000-10-16	59	Males	1941	109.321	70.195	318.197	2328.65	2992.43	23.405	23.202	306.959	11.309	9.878	2.519
2200	2000-10-16	31	Males	1969	40.55	50.545	253.133	1599.64	1104.54	7.621	19.817	172.627	9.751	5.491	0.948
1737	2000-10-17	42	Males	1958	100.114	102.835	281.272	2442.84	3176.96	26.573	11.607	203.281	11.321	14.106	4.112
1844	2000-10-17	32	Males	1968	61.939	64.435	246.563	1794.53	3512.48	17.159	11.271	528.069	9.025	6.131	2.534
1847	2000-10-17	28	Males	1972	68.771	135.055	232.418	2422.04	2896.89	43.967	9.755	739.086	6.112	5.628	0.934
1920	2000-10-17	62	Males	1938	170.324	146.385	232.575	2950.2	5764.05	45.051	25.611	622.731	23.993	23.357	5.578
2106	2000-10-17	55	Males	1945	85.084	57.958	166.602	1520.33	2190.68	13.995	9.754	164.41	7.56	9.674	1.744
2107	2000-10-17	44	Males	1956	79.428	123.816	163.167	2066.37	3367.65	35.895	8.578	537.241	10.334	16.208	3.059
2165	2000-10-17	47	Males	1953	56.405	55.917	352.44	2099	2907.8	10.477	21.067	319.795	9.476	6.153	1.472
1848	2000-10-18	35	Males	1965	102.108	43.741	368.676	2256.97	5139.97	9.376	24.447	709.702	17.662	8.097	1.098
2117	2000-10-18	40	Males	1960	93.605	133.305	309.13	2790.27	3776.66	30.638	14.946	622.359	15.423	12.906	5.325
2198	2000-10-18	48	Males	1952	110.039	86.455	191.972	1994.64	3206.45	30.485	18.889	598.008	13.609	7.532	4.169
1808	2000-10-19	59	Males	1941	42.474	33.875	215.215	1332.38	1876.52	10.829	6.376	367.819	3.226	3.688	1.522
1851	2000-10-19	39	Males	1961	88.152	62.296	309.824	2150.2	2149.09	13.687	21.709	273.319	10.846	10.667	2.504
2201	2000-10-19	29	Males	1971	100.487	113.094	373.253	2890.32	3308.31	42.589	7.339	698.371	11.432	9.211	3.922
2203	2000-10-19	41	Males	1959	49.321	28.996	254.669	1473.99	2260.8	5.41	18.268	133.834	4.946	5.615	1.469
2265	2000-10-19	64	Males	1936	68.793	41.383	226.285	1527.58	2533.25	16.532	14.004	412.411	7.721	11.472	0.668
1735	2000-10-21	64	Males	1936	64.843	47.388	300.505	1901.56	2811.75	16.965	11.103	503.574	7.659	6.318	0.45
2083	2000-10-21	43	Males	1957	76.76	69.02	239.761	1886.36	3720.1	19.741	16.039	197.787	9.068	13.406	2.682
2084	2000-10-21	62	Males	1938	76.716	51.792	197.088	1546.44	2687.65	20.372	15.993	617.444	7.67	5.207	1.922
2086	2000-10-21	48	Males	1952	86.542	15.968	167.873	1181.22	1562.8	3.597	2.926	77.754	11.687	12.354	0.412
2137	2000-10-21	50	Males	1950	17.841	11.572	132.176	707.752	936.459	1.761	6.527	49.929	2.421	1.841	0.727
2139	2000-10-21	51	Males	1949	90.458	62.718	323.639	2267.38	3742.51	27.414	13.993	1382.67	7.712	11.354	0.949
2158	2000-10-21	48	Males	1952	66.156	42.854	281.921	1768.69	2262.92	9.661	18.167	529.434	11.302	6.091	1.885
2264	2000-10-21	52	Males	1948	56.572	23.426	47.691	627.904	1400.64	9.89	5.148	368.935	7.484	8.298	0.491
2267	2000-10-21	36	Males	1964	41.591	32.404	179.155	1157.59	1968.22	7.719	22.572	219.968	6.076	6.622	0.774
1814	2000-10-22	40	Males	1960	56.223	65.219	174.549	1518.66	2542.15	15.342	6.882	368.877	6.134	7.473	2.056
1815	2000-10-22	36	Males	1964	50.672	31.988	111.488	936.939	1156.4	10.007	3.499	315.256	3.526	3.151	1.173
1858	2000-10-22	46	Males	1954	99.155	106.421	408.561	2893.21	4960.02	43.195	24.509	806.712	12.937	16.585	0.607
2091	2000-10-22	55	Males	1945	45.266	22.999	279.922	1520.26	3201.53	6.026	9.526	142.597	8.761	8.983	0.656
2111	2000-10-22	51	Males	1949	55.975	57.524	149.856	1314.16	2339.42	13.498	14.528	493.328	6.947	5.65	1.726
2113	2000-10-22	60	Males	1940	26.768	21.64	211.343	1115.79	1280.73	3.331	17.57	101.889	5.257	3.833	0.523
2120	2000-10-22	43	Males	1957	67.57	59.489	409.48	2424.31	3775.66	25.267	15.437	522.975	8.607	7.86	1.122
2263	2000-10-22	46	Males	1954	100.108	48.26	218.264	1684.1	3230.72	13.806	34.65	656.57	13.622	10.694	1.891
2269	2000-10-22	61	Males	1939	109.266	89.995	263.679	2313.71	2570.28	21.19	19.692	1039.86	20.228	11.272	2.671
1749	2000-10-23	64	Males	1936	81.797	104.285	210.186	2104.23	2534.04	28.232	16.54	435.385	8.635	10.998	2.735
1857	2000-10-23	52	Males	1948	20.303	18.718	117.577	714.823	685.005	3.182	7.672	102.611	2.59	3.055	1.063
1953	2000-10-23	50	Males	1950	73.329	53.899	239.763	1756.83	2358.46	15.594	8.438	501.081	7.239	9.106	1.299
2159	2000-10-23	49	Males	1951	87.079	88.408	159.717	1778.32	2745.79	21.119	12.94	411.017	8.935	7.68	2.672
2167	2000-10-23	51	Males	1949	74.743	37.655	185.903	1382.31	2758.34	8.423	12.811	260.386	9.037	10.782	0.663
2191	2000-10-23	42	Males	1958	51.75	72.251	377.867	2345.28	4030.46	14.783	28.843	236.444	10.68	8.479	1.865
2202	2000-10-23	56	Males	1944	80.09	80.845	121.514	1535.57	2422.87	27.853	13.114	528.891	10.855	9.825	0.356
2224	2000-10-23	57	Males	1943	46.491	16.227	173.033	1006.38	4999.9	7.874	19.845	307.766	6.987	6.28	0.332
2270	2000-10-23	50	Males	1950	118.827	56.029	270.093	2036.29	3080.38	10.89	20.567	802.509	10.009	9.289	2.371
1859	2000-10-24	54	Males	1946	85.673	93.432	218.213	2065.52	4156.24	31.992	13.844	452.614	9.558	14.142	1.804
2122	2000-10-24	49	Males	1951	95.651	82.158	349.456	2512.76	4177.08	22.782	13.783	519.018	13.295	13.026	2.605
2323	2000-10-24	61	Males	1939	39.405	37.651	222.639	1389.26	1283.29	20.739	5.855	223.431	4.821	7.332	0.563
2364	2000-10-24	42	Males	1958	119.751	44.721	331.524	2151.28	4933.23	12.158	22.225	412.639	14.225	18.359	1.64
1824	2000-10-25	34	Males	1966	29.513	41.251	124.449	970.49	1095.12	16.182	2.963	694.99	3.131	3.475	0.91
1842	2000-10-25	47	Males	1953	63.579	66.857	242.809	1813.11	1534.86	12.172	13.21	271.993	10.176	6.937	0.73
1974	2000-10-25	39	Males	1961	39.973	26.033	175.261	1095.27	1920.02	7.579	11.545	140.069	7.362	5.602	0.517
2093	2000-10-25	33	Males	1967	33.267	20.314	226.393	1187.34	2048.87	6.579	24.796	273.015	9.851	6.571	0.65
2096	2000-10-26	38	Males	1962	41.118	41.126	148.217	1131.95	4247.74	7.754	8.436	246.707	6.171	6.363	1.357
2119	2000-10-26	29	Males	1971	88.525	108.004	205.892	2133.28	3823.56	34.577	10.213	579.528	9.99	11.704	2.763
2466	2000-10-26	38	Males	1962	113.606	112.307	359.762	2867.21	4203.62	20.284	18.754	357.807	13.159	13.871	2.128
2618	2000-10-26	63	Males	1937	90.557	103.638	132.803	1897.53	2827.04	21.198	15.708	801.906	9.704	13.402	2.679
1762	2000-10-27	62	Males	1938	71.724	58.278	213.207	1649.08	2275.93	23.316	11.734	899.252	5.485	6.677	1.742
1913	2000-10-27	41	Males	1959	26.98	70.951	224.139	1616.03	2169.94	16.558	15.251	234.48	7.301	4.276	2.569
2051	2000-10-27	41	Males	1959	115.403	75.589	294.302	2495.07	3531.79	14.142	30.027	500.866	16.684	19.238	1.176
2917	2000-10-27	42	Males	1958	75.896	79.178	265.86	2050.62	2048.19	23.966	12.687	498.284	15.167	8.858	4.637
1807	2000-10-28	45	Males	1955	44.832	55.665	311.705	1947.58	3858.17	15.581	23.388	171.169	11.983	9.922	1.362
1810	2000-10-28	52	Males	1948	61.483	73.15	169.993	1572.18	2123.66	33.989	19.791	337.799	7.159	5.926	1.563
2128	2000-10-28	53	Males	1947	81.152	50.9	186.912	1535.29	4917.04	10.689	7.696	464.003	8.26	7.482	1.353
2129	2000-10-28	41	Males	1959	122.802	83.458	315.337	2489.98	5266.92	18.877	17.64	339.197	15.069	16.791	1.588
2219	2000-10-28	59	Males	1941	47.634	41.133	159.616	1355.82	1559.96	10.847	5.988	212.284	6.967	4.318	1.27
2324	2000-10-28	46	Males	1954	65.603	76.725	135.304	1504.95	2912.03	17.393	18.993	202.883	11.899	8.88	2.589
2455	2000-10-28	47	Males	1953	62.764	22.177	339.631	1792.76	3251.47	7.914	18.991	365.568	11.149	9.013	0.587
2458	2000-10-28	42	Males	1958	63.33	61.552	227.291	1700.87	3125.7	21.354	12.675	503.888	7.203	7.905	0.698
1804	2000-10-29	63	Males	1937	52.289	52.636	148.069	1229.29	3841.26	10.712	22.54	435.49	13.249	10.053	1.798
1805	2000-10-29	39	Males	1961	68.485	34.139	173.891	1241.02	3668.98	9.635	22.797	421.356	6.904	4.362	0.907
1854	2000-10-29	57	Males	1943	63.334	42.588	156.218	1245.59	3666.66	9.744	16.066	233.394	5.486	6.299	1.245
1855	2000-10-29	39	Males	1961	34.976	30.151	252.363	1418.81	905.251	3.273	8.756	194.505	8.825	5.231	2.399
2121	2000-10-29	43	Males	1957	81.284	77.492	311.341	2278.2	3420.7	27.143	11.822	996.939	10.439	8.125	1.993
2196	2000-10-29	32	Males	1968	116.925	98.978	200.849	2634.34	4491.02	22.934	8.175	925.328	17.253	15.161	1.478
2220	2000-10-29	55	Males	1945	32.251	23.495	53.578	638.466	600.311	8.167	3.285	66.305	4.837	8.111	0.284
2221	2000-10-29	38	Males	1962	27.352	23.873	172.886	976.498	2162.11	7.266	19.452	330.47	5.054	4.481	0.936
2259	2000-10-29	47	Males	1953	48.716	46.8	175.604	1330.26	1398.9	9.378	8.896	249.901	9.254	5.32	0.485
1867	2000-10-30	43	Males	1957	135.64	83.92	356.005	2695.54	3973.84	32.203	25.312	797.577	21.55	29.361	0.653
2632	2000-10-30	41	Males	1959	74.215	65.895	359.951	2337.23	3277.41	20.631	19.63	651.304	6.549	6.687	3.055
2633	2000-10-30	37	Males	1963	140.535	85.196	187.294	2067.15	3070.45	23.716	14.574	566.033	14.406	16.363	3.313
2026	2000-10-31	32	Males	1968	116.062	77.112	371.527	2600.92	3252.94	14.951	24.458	462.582	12.391	9.131	1.557
2141	2000-11-01	49	Males	1951	49.132	61.725	163.291	1388.51	1953.8	16.96	2.621	310.914	18.079	5.968	0.436
2325	2000-11-01	33	Males	1967	52.817	28.156	101.388	819.784	997.738	13.764	5.892	375.076	3.641	3.285	0.503
2634	2000-11-01	56	Males	1944	61.416	49.579	149.514	1257.46	2704.38	15.082	20.055	659.242	9.104	5.191	1.242
1869	2000-11-02	62	Males	1938	40.987	35.329	124.062	960.478	1245.97	9.236	10.45	441.065	4.146	3.886	1.619
1870	2000-11-02	62	Males	1938	58.995	127.988	108.782	1779.99	2389.05	23.232	14.333	325.416	8.165	9.487	1.43
1884	2000-11-03	49	Males	1951	138.72	68.794	135.718	1813.33	2822.81	15.755	9.46	518.562	16.745	16.603	2.697
1766	2000-11-04	51	Males	1949	82.923	76.434	161.878	1648.76	3819.82	23.779	16.639	352.282	9.486	11.366	2.204
1784	2000-11-04	32	Males	1968	75.868	92.597	248.781	2113.86	2172.52	24.491	9.932	448.822	10.026	7.793	3.192
2002	2000-11-04	56	Males	1944	32.287	30.478	82.289	722.743	1350.69	9.34	7.823	166.019	4.109	4.55	0.508
2017	2000-11-04	51	Males	1949	65.564	59.4	107.364	1211.8	2596.65	18.188	14.058	749.799	5.478	6.323	1.846
2036	2000-11-04	35	Males	1965	75.372	33.722	199.076	1403.7	2931.26	8.288	11.836	289.055	7.194	6.754	1.246
2266	2000-11-04	59	Males	1941	56.819	45.898	106.635	1075.57	2196.54	12.562	7.2	190.14	6.356	6.228	0.639
2268	2000-11-04	53	Males	1947	53.992	35.885	249.385	1500.42	1495.94	5.994	18.869	170.055	7.566	4.854	1.402
2028	2000-11-05	39	Males	1961	36.51	36.557	244.909	1443.84	2690.14	14.687	12.147	253.912	5.478	5.125	0.603
1759	2000-11-06	49	Males	1951	62.466	33.611	189.362	1275.64	2290.86	9.357	21.879	537.286	8.402	10.272	0.927
1768	2000-11-06	38	Males	1962	108.034	115.192	316.821	2680.83	3666.39	30.332	30.724	633.134	15.374	15.202	3.243
1769	2000-11-06	27	Males	1973	96.473	56.189	277.763	1989.39	1886.51	18.914	17.133	500.034	9.293	8.034	0.989
2029	2000-11-06	49	Males	1951	61.424	38.96	118.104	1026.91	1482.14	12.031	15.45	427.573	4.085	3.198	2.132
2031	2000-11-06	32	Males	1968	50.848	61.656	133.237	1284.23	2667.25	12.463	16.803	409.754	10.015	8.042	2.291
2099	2000-11-06	60	Males	1940	73.609	61.074	208.678	1612.38	2249.98	18.865	28.255	804.178	7.823	8.915	0.894
1789	2000-11-07	43	Males	1957	68.873	63.633	226.533	1740.1	4818.79	20.111	17.437	452.74	19.761	8.985	1.086
1791	2000-11-07	48	Males	1952	55.623	49.255	103.149	1069.19	1367.62	12.097	9.732	409.278	4.763	5.753	1.921
1872	2000-11-07	48	Males	1952	48.178	49.466	95.173	1018.95	2371.01	14.639	9.168	284.959	5.783	4.761	1.135
1950	2000-11-07	34	Males	1966	37.877	47.283	224.739	1448.26	1709.96	8.832	22.225	229.102	6.503	5.692	2.242
2205	2000-11-07	30	Males	1970	11.905	18.45	125.883	853.375	327.925	5.03	1.76	166.625	1.752	1.948	0.117
2206	2000-11-07	33	Males	1967	50.534	124.676	153.775	1999.63	3008.59	25.742	7.45	350.345	7.153	5.531	2.403
2207	2000-11-07	50	Males	1950	106.248	83.66	286.686	2313.97	2900.97	27.435	15.132	871.002	8.611	7.644	3.697
1754	2000-11-08	44	Males	1956	57.827	52.054	209.388	1532.66	1975.86	14.86	8.472	366.976	7.136	8.892	0.742
2214	2000-11-08	38	Males	1962	79.008	74.17	301.03	2150.17	3748.97	26.35	29.285	572.121	10.275	10.57	2.508
1776	2000-11-09	51	Males	1949	84.059	67.598	166.553	1603.69	2897.68	15.085	11.152	204.918	8.256	14.908	1.302
1777	2000-11-09	41	Males	1959	35.862	36.887	226.06	1358.54	1825.43	5.453	13.516	310.444	8.557	4.132	0.403
1802	2000-11-09	35	Males	1965	62.652	103.772	257.37	1927.54	1852.56	21.491	21.993	435.503	11.425	8.994	1.897
2356	2000-11-09	47	Males	1953	70.723	106.514	289.269	2371.87	3244.27	34.196	6.435	769.317	11.139	13.25	2.731
1863	2000-11-11	35	Males	1965	66.162	107.286	297.164	2409.66	5596.8	34.846	17	836.07	8.808	8.342	2.695
1996	2000-11-11	25	Males	1975	74.481	65.203	293.975	2037.24	3832.55	16.393	28.095	380.878	11.65	9.625	1.878
1999	2000-11-11	27	Males	1973	35.977	52.19	176.793	1317.05	1854.75	17.028	6.783	319.989	4.873	4.298	0.938
2102	2000-11-11	27	Males	1973	69.412	55.908	234.552	1685.71	3020.45	14.731	14.071	377.975	9.328	12.502	1.607
2326	2000-11-11	51	Males	1949	42.067	20.226	151.801	947.798	2205.09	10.385	6.653	516.379	20.249	5.308	0.289
2537	2000-11-11	32	Males	1968	48.98	30.91	192.401	1234.39	2658.39	6.142	12.033	195.178	8.646	5.086	0.527
2913	2000-11-11	61	Males	1939	89.556	80.106	248.249	2028.22	4090.86	24.215	26.585	751.741	10.817	8.913	2.104
1771	2000-11-12	41	Males	1959	41.745	67.882	178.155	1463.19	2588.43	13.116	26.608	338.473	9.211	4.55	0.645
1773	2000-11-12	36	Males	1964	72.992	72.029	216.935	1801.73	2924.21	21.452	12.964	712.108	8.83	5.935	1.596
1800	2000-11-12	55	Males	1945	100.174	84.504	399.04	2734.67	3065.47	14.468	39.951	512.665	11.719	10.215	2.809
1801	2000-11-12	32	Males	1968	95.754	104.995	344.169	2660.15	4794.28	35.477	26.671	1277.56	17.901	19.247	1.851
1873	2000-11-12	50	Males	1950	95.344	71.448	199.589	1906.5	3140.26	17.981	11.838	352.85	12.992	16.92	0.935
1999	2000-11-12	33	Males	1967	59.821	53.614	202.066	1524.89
2006	2000-11-12	38	Males	1962	114.77	54.579	210.503	1988.37	1962.22	10.977	19.82	293.276	9.969	8.269	2.955
2538	2000-11-12	34	Males	1966	19.898	16.657	73.181	523.164	1211.04	6.85	1.871	188.396	2.269	3.191	0.535
1750	2000-11-13	49	Males	1951	63.574	36.315	190.031	1343.21	2536.34	9.622	7.2	160.973	5.678	4.682	0.817
1751	2000-11-13	47	Males	1953	66.347	72.475	198.423	1677.22	3703.26	14.775	18.833	770.558	14.458	6.559	1.538
1874	2000-11-13	52	Males	1948	88.557	56.041	85.013	1719.83	1984.88	10.707	5.775	465.855	8.221	4.756	3.149
2001	2000-11-13	43	Males	1957	53.368	43.33	191.961	1416.11
2009	2000-11-13	44	Males	1956	33.42	9.402	161.838	833.882	1593.57	2.599	27.799	229.054	4.901	4.066	0.18
2212	2000-11-13	34	Males	1966	73.007	110.085	259.288	2303.49	2437.22	36.641	15.475	643.315	9.721	12.619	3
2213	2000-11-13	52	Males	1948	123.07	109.581	301.201	2794.74	4296.16	20.599	20.408	437.748	15.59	9.558	3.164
1888	2000-11-14	45	Males	1955	72.086	123.077	384.723	2869.6	3501.03	40.693	34.808	624.525	12.324	11.854	3.426
1897	2000-11-14	37	Males	1963	60.895	111.515	252.07	2228.78	4611.19	21.283	11.891	330.913	10.883	7.949	1.726
1908	2000-11-14	45	Males	1955	58.969	49.448	471.955	2515.68	2715.87	12.534	51.23	711.995	26.266	7.986	1.551
1919	2000-11-14	32	Males	1968	55.029	76.097	219.505	1783.8	2107.46	18.767	13.887	151.065	12.303	8.564	1.783
1934	2000-11-14	29	Males	1971	99.104	83.843	359.289	2650.32	3042.13	28.254	20.1	443.199	13.694	11.977	3.339
2072	2000-11-14	53	Males	1947	96.85	70.025	262.807	2053.49	3191.04	17.12	18.833	350.264	10.333	11.214	1.074
2210	2000-11-14	46	Males	1954	112.275	96.524	216.311	2177.03	2839.67	27.433	12.487	709.669	9.475	9.245	2.903
2260	2000-11-14	40	Males	1960	96.102	63.478	346.607	2296.2	6326.53	15.988	27.235	355.508	10.967	11.733	1.67
2261	2000-11-14	27	Males	1973	153.316	92.958	350.953	2852.83	2659.59	23.418	10.294	1456.92	9.047	12.028	4.985
2327	2000-11-14	50	Males	1950	30.033	26.012	188.496	1099.03	1963.87	5.396	7.373	102.973	5.341	3.167	0.9
2469	2000-11-14	47	Males	1953	45.555	81.622	187.977	1674.34	1843.19	19.792	8.781	295.963	6.072	5.222	1.05
2587	2000-11-14	37	Males	1963	12.992	16.716	129.317	667.824	252.654	2.546	19.234	292.989	4.958	2.458	0.354
1752	2000-11-15	44	Males	1956	43.364	29.413	166.892	1105.16	1793.44	6.865	7.167	274.337	5.286	5.473	0.672
1866	2000-11-15	25	Males	1975	98.243	90.383	309.543	2426.82	4573.73	35.913	39.441	498.21	15.455	13.491	2.073
1932	2000-11-15	26	Males	1974	88.208	87.337	328.866	2447.48	3881.39	30.957	9.374	724.39	11.608	8.321	3.324
2042	2000-11-15	26	Males	1974	81.601	67.691	388.575	3234.46	2608.9	27.04	14.102	530.087	7.113	7.106	1.714
2043	2000-11-15	31	Males	1969	66.223	20.041	270.531	1539.27	2658.98	5.87	3.956	101.704	6.567	5.385	0.725
2103	2000-11-15	29	Males	1971	63.328	88.647	286.789	2165.46	1806.55	35.779	7.118	489.05	5.6	4.721	2.45
2136	2000-11-15	29	Males	1971	70.918	67.681	333.46	2191.99	4254.94	25.298	27.009	553.608	12.098	12.689	2.295
1957	2000-11-17	34	Males	1966	52.612	85.663	246.548	2004.45	2477.65	22.852	10.783	523.745	5.797	5.611	2.749
2217	2000-11-17	54	Males	1946	66.68	52.887	164.036	1365.46	2204.21	12.156	28.466	393.308	7.038	8.44	1.435
2473	2000-11-17	43	Males	1957	38.072	82.89	214.283	1732.91	2289.19	13.707	20.976	241.079	6.552	6.822	1.774
1755	2000-11-18	40	Males	1960	49.721	61.556	204.791	1561.45	1898.99	19.945	10.067	372.737	6.315	5.445	0.65
1774	2000-11-18	43	Males	1957	34.483	14.216	205.558	1070.74	677.127	3.042	17.688	118.461	4.816	4.01	0.486
1775	2000-11-18	58	Males	1942	131.11	161.493	209.306	2797.44	2739.51	42.999	6.815	854.082	11.553	12.598	29.758
1943	2000-11-18	42	Males	1958	55.566	54.348	169.311	1375.21	1685.88	15.167	16.266	432.714	8.71	5.739	1.105
1997	2000-11-18	52	Males	1948	89.586	61.247	63.145	1225.72	2150.81	22.622	7.657	402.552	8.388	13.506	1.117
2156	2000-11-18	48	Males	1952	45.746	24.888	175.17	1108.56	1229.04	7.998	6.029	306.661	4.35	3.836	0.808
2160	2000-11-18	51	Males	1949	63.32	28.607	115.345	935.711	1606.89	4.698	21.185	430.995	6.602	4.179	2.251
2211	2000-11-18	35	Males	1965	104.277	62.318	280.004	2072.49	3035.54	22.792	16.356	1254.45	9.956	11.101	1.86
2215	2000-11-18	61	Males	1939	139.523	113.969	288.518	2756.59	4808.53	29.651	17.405	1111.77	14.07	13.562	3.456
2216	2000-11-18	43	Males	1957	82.103	37.51	111.761	1119.52	6159.58	11.154	11.235	310.568	9.05	16.969	0.839
2505	2000-11-18	41	Males	1959	19.291	9.506	66.815	427.62	804.739	5.058	5.737	296.706	2.383	2.446	0.2
1783	2000-11-19	40	Males	1960	68.05	62.832	202.265	1631.16	2058.8	9.822	17.578	209.359	8.111	4.718	1.66
1787	2000-11-19	37	Males	1963	82.013	95.927	386.412	2674.36	6380.09	27.159	31.74	757.133	14.073	11.182	2.774
1793	2000-11-19	37	Males	1963	53.254	63.781	360.745	2158.3	2297.61	12.111	31.19	515.489	11.942	10.131	1.772
1803	2000-11-19	50	Males	1950	72.518	121.085	398.552	2942.69	6273.06	30.73	26.394	491.218	25.149	7.579	4.538
1862	2000-11-19	54	Males	1946	36.809	24.237	133.261	888.898	1547.25	4.803	10.769	150.309	3.691	4.266	1.267
1907	2000-11-19	50	Males	1950	68.184	58.185	273.497	1883.25	2663.33	10.535	11.54	284.09	7.729	6.862	1.544
1912	2000-11-19	40	Males	1960	70.689	74.301	180.401	1655.57	2933.35	18.505	14.366	244.845	7.306	6.346	1.263
1924	2000-11-19	48	Males	1952	90.681	78.263	349.785	2443.56	3697.12	25.84	25.62	677.015	21.272	10.624	2.281
2208	2000-11-19	38	Males	1962	49.058	51.156	269.346	1705.16	4805.6	10.96	11.268	315.261	7.775	6.059	0.601
1930	2000-11-20	64	Males	1936	118.059	46.479	277.373	2197.75	3828.76	12.494	36.984	1180.66	24.045	14.214	0.8
1933	2000-11-20	50	Males	1950	93.532	94.471	236.366	2127.06	2806.39	22.221	27.767	888.444	17.2	10.027	1.518
1944	2000-11-20	51	Males	1949	71.992	43.334	102.922	1237.93	3356.93	13.423	23.154	773.596	9.165	5.996	1.977
1958	2000-11-20	50	Males	1950	106.435	58.474	313.668	2175.84	3185.57	12.462	25.238	571.445	10.046	11.113	2.132
1995	2000-11-20	44	Males	1956	72.964	25.399	312.079	1771.39	2070.25	5.87	13.007	130.765	8.663	10.519	0.638
2059	2000-11-20	61	Males	1939	88.237	92.602	352.951	2588.1	3436.19	19.49	29.449	456.079	11.958	9.817	4.346
2166	2000-11-20	63	Males	1937	71.69	42.068	177.135	1363.33	2372.39	14.714	17.779	750.582	6.252	8.919	0.462
2170	2000-11-20	55	Males	1945	103.314	118.514	269.88	2527.41	4353.16	38.764	23.009	316.366	16.734	20.607	3.014
2525	2000-11-20	47	Males	1953	55.027	31.458	296.94	1673.66	1364.66	6.749	21.151	583.245	13.407	6.339	0.637
2646	2000-11-20	43	Males	1957	86.233	88.932	425.164	2744.47	3859.48	24.779	32.622	822.037	13.434	14.046	1.671
2813	2000-11-20	51	Males	1949	67.91	102.586	225.8	2072.39	3099.25	22.145	14.566	358.238	8.563	6.484	3.838
1891	2000-11-21	48	Males	1952	55.795	51.542	184.966	1410.94	1812.74	11.004	18.821	196.644	6.171	7.097	0.733
1893	2000-11-21	56	Males	1944	95.01	55.96	129.503	1404.67	3274.69	14.445	11.961	542.472	9.8	9.927	2.75
1780	2000-11-22	33	Males	1967	83.492	73.966	279.84	2095.43	2832.89	22.841	21.473	572.601	11.354	10.727	2.188
1781	2000-11-22	58	Males	1942	36.067	67.386	102.982	1153.08	1704.08	15.415	10.082	416.771	7.453	4.5	0.539
1792	2000-11-22	29	Males	1971	40.637	55.762	204.352	1429.6	1635.58	21.498	12.57	805.893	5.608	5.905	1.45
1876	2000-11-22	54	Males	1946	48.251	80.96	169.93	1574.85	2788.51	20.535	21.138	211.923	6.301	6.402	1.723
1889	2000-11-22	62	Males	1938	63.394	90.93	252.491	2050.77	2883.35	23.295	22.604	843.878	8.528	9.35	1.623
1947	2000-11-22	50	Males	1950	100.143	81.88	167.15	1771.16	2923.25	14.703	23.217	576.826	9.543	6.655	3.451
2067	2000-11-22	33	Males	1967	115.929	106.196	195.646	2213.99	4620.77	42.17	14.047	1393.15	11.566	17.574	2.741
1779	2000-11-23	40	Males	1960	116.309	43.183	77.362	1186.61	3006.88	19.687	4.081	265.98	9.255	15.884	0.869
1878	2000-11-23	29	Males	1971	57.229	92.092	213.15	1889.56	3915.57	26.662	26.577	613.612	17.945	9.384	2.034
1945	2000-11-24	56	Males	1944	72.924	68.437	331.647	2248.23	2803.53	15.052	38.051	438.877	18.137	12.984	1.8
2003	2000-11-24	63	Males	1937	82.535	96.295	204.161	1980.18	2173.32	26.748	14.521	630.098	8.996	9.156	2.7
2008	2000-11-24	51	Males	1949	38.802	71.1	145.985	1378.22	1990.04	13.529	16.074	179.432	7.452	6.474	1.855
2032	2000-11-24	44	Males	1956	66.235	77.2	354.029	2305.68	2920.24	20.169	3.001	412.557	6.709	4.555	3.653
2209	2000-11-24	52	Males	1948	169.661	121.857	272.311	2863.56	7467.32	30.154	41.203	708.043	17.158	22.045	2.179
1782	2000-11-25	25	Males	1975	43.176	66.558	177.98	1473.51	2351.31	26.21	6.154	719.769	6.43	5.776	0.357
1890	2000-11-25	32	Males	1968	47.944	87.467	299.193	2122.85	1371.37	35.123	24.942	356.841	7.654	9.505	2.16
1927	2000-11-25	46	Males	1954	63.979	58.189	215.148	1622.25	1949.17	13.642	17.518	612.745	7.212	7.221	1.631
1928	2000-11-25	44	Males	1956	43.794	38.805	223.986	1404.13	1916.04	13.503	13.048	450.549	4.761	4.066	0.23
2329	2000-11-25	42	Males	1958	120.631	67.968	148.561	1714.32	3141.5	12.397	17.254	247.865	9.399	9.581	2.628
2330	2000-11-25	38	Males	1962	74.675	36.795	101.028	1030.86	1351.81	7.463	6.442	346.104	7.126	7.32	0.39
2543	2000-11-25	44	Males	1956	65.978	67.342	313.669	2118.09	2902.74	14.882	17.938	298.87	9.664	6.985	1.085
2607	2000-11-25	48	Males	1952	70.571	46.039	218.624	1560.46	3365.83	12.147	13.168	422.396	9.319	10.711	1.107
1864	2000-11-26	32	Males	1968	35.501	38.652	130.91	999.002	1788.02	12.631	14.905	353.092	6.903	7.249	0.919
1894	2000-11-26	37	Males	1963	33.345	102.644	233.277	1967.09	2500.14	20.272	11.96	395.622	8.154	5.19	2.945
1926	2000-11-26	63	Males	1937	34.87	49.072	271.298	1643.04	3527.1	7.226	14.098	172.426	7.558	4.686	2.824
1942	2000-11-26	50	Males	1950	111.724	37.651	486.883	2673.19	4429.32	11.032	21.685	722.32	10.937	13.981	1.352
2007	2000-11-26	57	Males	1943	68.046	71.921	252.654	1872.67	2403.18	19.888	26.152	889.808	7.357	7.175	3.127
2013	2000-11-26	35	Males	1965	56.022	60.951	277.224	1828.46	3500.02	11.046	28.738	356.023	11.449	6.458	2.085
1865	2000-11-27	44	Males	1956	88.191	68.205	399.579	2555.36	2821.2	19.559	19.663	749.144	9.881	9.993	3.265
1925	2000-11-27	45	Males	1955	29.311	25.191	85.402	693.252	671.385	8.87	7.337	171.647	9.444	4.78	0.107
1935	2000-11-27	52	Males	1948	108.653	72.348	327.241	2398.89	3201.95	18.428	12.723	784.106	12.522	9.747	2.556
1937	2000-11-27	55	Males	1945	39.623	26.469	214.966	1232.35	1404.39	8.292	20.278	227.437	6.021	4.861	0.675
1954	2000-11-27	46	Males	1954	141.246	120.355	239.834	2592.99	3602.43	28.227	24.133	280.295	14.086	13.864	2.173
2000	2000-11-27		Males		132.875	116.445	302.702	2814.47
2321	2000-11-27	39	Males	1961	57.417	60.068	79.472	1086.87	2138.57	9.663	6.027	150.872	6.314	5.123	2.54
1756	2000-11-28	36	Males	1964	44.083	36.007	160.736	1149.2	1801.88	10.724	9.974	146.815	5.429	4.902	1.217
1757	2000-11-28	50	Males	1950	17.651	8.829	140.158	692.208	1476.22	3.77	14.043	171.652	2.942	3.773	0.252
1879	2000-11-28	39	Males	1961	39.553	76.711	173.166	1509.08	2236.97	26.59	14.087	418.651	5.947	6.194	2.191
1923	2000-11-28	58	Males	1942	63.482	38.426	237.2	1523.22	5542.99	12.946	45.24	274.286	12.722	9.008	0.653
1946	2000-11-28	30	Males	1970	100.256	74.196	130.017	1572.67	4664.9	17.386	8.018	197.691	8.583	9.771	2.955
2380	2000-11-28	42	Males	1958	98.254	42.246	358.918	2179.39	4644.05	10.666	30.106	549.856	11.534	14.142	0.869
1794	2000-11-29	49	Males	1951	35.892	12.54	256.014	1270.23	2588.85	2	12.359	162.135	6.814	6.14	0.201
1892	2000-11-29	44	Males	1956	62.834	93.224	228.628	1986.99	2058.56	21.882	12.78	394.018	9.519	9.94	1.677
2054	2000-11-29	40	Males	1960	64.019	59.108	193.837	1546.44	2196.06	15.691	16.615	299.492	5.908	6.324	1.845
1798	2000-11-30	54	Males	1946	97.08	90.645	328.145	2583.13	3403.14	33.024	12.217	639.502	11.261	19.219	1.267
2185	2000-11-30	45	Males	1955	94.796	96.191	202.752	2019.99	3394.15	20.047	12.359	423.793	12.085	7.52	0.82
2246	2000-12-01	28	Males	1972	120.357	93.954	310.79	2544.83	5759.14	23.078	30.485	406.449	14.437	10.457	2.291
2247	2000-12-01	30	Males	1970	93.849	52.495	252.028	1861.76	2867.86	26.581	21.099	586.702	11.23	12.498	0.777
1796	2000-12-02	28	Males	1972	70.566	94.171	166.62	1775.77	3007.91	27.99	19.482	424.984	9.112	8.861	1.305
1797	2000-12-02	51	Males	1949	50.995	9.975	140.79	824.151	2776.55	3.464	21.385	334.552	5.731	4.82	0.18
2239	2000-12-02	58	Males	1942	61.71	70.893	244.82	1862.89	2099.44	16.568	14.229	449.446	7.028	6.919	0.761
2413	2000-12-02	51	Males	1949	46.711	48.144	268.481	1659.08	1754.98	22.776	20.099	433.03	6.639	4.987	1.146
2636	2000-12-02	25	Males	1975	29.346	49.204	217.855	1412.63	1150.1	12.059	11.35	128.053	4.294	2.418	0.132
2643	2000-12-02	61	Males	1939	148.898	116.671	304.864	2880.21	4088.76	38.905	17.841	1127.49	12.988	17.262	3.708
2826	2000-12-02	53	Males	1947	40.565	72.908	245.178	1800.78	1318.43	16.777	13.777	387.671	5.392	5.91	3.355
2071	2000-12-03	53	Males	1947	136.059	80.35	164.319	1921.52	2746.6	30.228	18.448	1806.14	6.813	12.055	1.115
2349	2000-12-03	62	Males	1938	108.134	82.615	331.635	2419.82	1509.68	13.152	38.208	500.546	14.912	7.028	2.157
2369	2000-12-03	45	Males	1955	122.991	104.586	215.184	2288.81	4431.25	26.72	25.929	393.894	13.012	11.238	4.16
2426	2000-12-03	29	Males	1971	46.607	35.475	201.712	1291.82	2166.57	7.609	12.728	239.607	5.763	7.784	1.224
2470	2000-12-03	45	Males	1955	82.874	70.747	267.236	2012.8	2884.97	23.165	20.722	280.754	8.048	9.32	2.301
2647	2000-12-03	42	Males	1958	56.681	87.326	176.127	1712.77	2938.49	23.308	5.104	218.184	7.429	4.809	4.304
1960	2000-12-04	49	Males	1951	93.559	60.497	242.607	1931.94	2238.2	24.462	7.622	228.588	7.874	13.295	0.954
1962	2000-12-04	41	Males	1959	47.023	140.664	333.999	2734.52	2005.6	54.341	24.369	659.789	21.899	10.976	2.019
1970	2000-12-04	45	Males	1955	110.538	101.553	362.446	2769.13	3313.78	36.316	20.074	1155.68	10.641	9.145	1.134
2176	2000-12-04	60	Males	1940	69.35	50.577	272.002	1808.19	3118.33	19.129	7.405	738.915	6.902	7.422	1.579
2178	2000-12-04	48	Males	1952	62.691	82.593	240.152	1966.94	3603.36	26.942	10.675	282.989	10.783	10.862	2.392
2338	2000-12-04	30	Males	1970	73.061	29.57	283.719	1643.45	2341.12	7.7	8.091	270.021	13.652	5.377	1.121
2506	2000-12-04	52	Males	1948	74.15	53.85	142.774	1329.27	1563.93	13.056	15.443	362.187	4.333	4.639	3.854
2507	2000-12-04	41	Males	1959	46.069	48.211	243.002	1567.02	2220.96	23.038	20.946	640.979	5.887	5.2	1.072
2630	2000-12-04	30	Males	1970	59.323	68.124	216.96	1710.79	2925.41	21.702	10.066	682.517	4.978	5.422	1.476
2648	2000-12-04	36	Males	1964	62.507	78.818	336.436	2298.23	3797.24	12.145	30.492	198.012	10.369	7.109	2.656
1906	2000-12-05	49	Males	1951	133.617	108.119	334.147	2844.45	4323.88	22.274	27.868	624.265	16.069	11.487	4.92
2073	2000-12-05	47	Males	1953	103.355	65.026	100.295	1382.48	2390.02	14.316	18.638	649.033	8.677	8.373	0.956
2235	2000-12-05	64	Males	1936	81.46	56.422	347.779	2177.23	3369.38	10.204	35.253	337.452	11.645	9.973	0.953
2384	2000-12-05	47	Males	1953	40.15	51.563	291.284	1710.56	1951.3	20.782	24.796	727.424	6.433	5.287	0.872
2423	2000-12-05	55	Males	1945	30.988	14.611	46.995	428.069	1371.82	6.13	11.489	241.059	3.417	3.137	0.361
2629	2000-12-05	64	Males	1936	56.365	47.36	160.126	1373.82	1772.8	21.427	17.228	765.252	6.737	8.729	0.962
2833	2000-12-05	36	Males	1964	46.13	38.563	190.181	1279.13	1436.59	8.352	12.533	237.276	8.052	3.567	1.241
2843	2000-12-05	56	Males	1944	78.698	109.437	321.128	2549.19	3357	21.328	22.997	534.794	10.491	8.89	3.032
1980	2000-12-07	58	Males	1942	56.611	23.998	354.751	1734.47	3112.6	6.79	9.089	196.799	6.98	6.845	0.672
2184	2000-12-07	47	Males	1953	43.661	32.566	319.982	1725.89	2580.16	7.745	11.295	164.301	6.206	5.579	1.143
2344	2000-12-07	51	Males	1949	77.611	78.098	307.492	2284.9	3961.94	15.886	28.907	600.11	11.471	8.048	1.159
2335	2000-12-08	35	Males	1965	45.19	72.907	76.491	1148.3	4578.7	19.411	7.644	437.941	10.319	10.101	2.031
2635	2000-12-08	46	Males	1954	81.531	89.776	237.096	2080.68	3725.98	28.744	16.699	1120.03	13.713	12.911	1.246
1963	2000-12-09	60	Males	1940	55.435	55.014	229.727	1670.18	2522.33	9.241	29.963	788.563	13.683	8.458	2.227
1965	2000-12-09	57	Males	1943	88.031	90.589	354.163	2574.24	2860.99	14.692	8.492	253.118	11.795	8.06	2.866
1969	2000-12-09	61	Males	1939	104.662	108.501	392.755	2924.22	4857.56	26.547	52.692	527.09	20.63	18.872	2.93
1992	2000-12-09	34	Males	1966	79.602	57.014	210.964	1666.48	3421.28	10.268	31.17	302.823	10.102	6.702	4.227
2045	2000-12-09	41	Males	1959	104.095	93.42	320.042	2516.89	3071.58	18.912	12.42	411.368	10.065	9.395	4.522
2172	2000-12-09	52	Males	1948	85.179	89.055	399.302	2735.51	3621.98	22.277	18.487	614.957	13.385	8.648	4.016
2181	2000-12-09	50	Males	1950	55.742	23.328	90.479	794.949	1559.9	6.247	9.368	181.741	8.122	9.523	0.415
2244	2000-12-09	29	Males	1971	64.697	62.316	193.225	1608.61	2197.19	17.927	6.21	204.022	6.872	5.456	0.593
2347	2000-12-09	59	Males	1941	55.145	59.393	318.879	1881.94	1536.09	13.475	50.855	528.677	13.756	10.914	0.977
2392	2000-12-09	31	Males	1969	36.317	5.947	27.576	318.743	526.598	2.023	1.1	70.372	1.67	1.496	0.118
2427	2000-12-09	51	Males	1949	31.218	39.498	100.992	842.017	671.076	8.185	19.11	358.741	7.641	5.843	0.478
2454	2000-12-09	49	Males	1951	149.43	86.96	393.654	2967.5	5047.95	42.25	14.458	1078.49	12.394	22.348	1.128
2649	2000-12-10	64	Males	1936	84.056	76.53	373.202	2497.11	3963.62	27.776	16.386	832.548	9.281	12.535	1.812
2832	2000-12-10	41	Males	1959	57.103	92.756	307.927	2247.26	3272.29	14.157	23.287	321.509	10.364	8.822	2.746
2062	2000-12-11	47	Males	1953	146.206	97.558	198.801	2270.57	3239.6	17.964	16.836	198.913	11.896	17.607	1.73
2179	2000-12-11	27	Males	1973	59.354	67.702	359.863	2211.93	2699.95	30.542	4.63	635.115	6.933	6.334	0.626
2180	2000-12-11	54	Males	1946	91.625	97.497	316.737	2544.77	2480.02	42.513	7.063	494.1	11.025	13.856	1.671
2238	2000-12-11	44	Males	1956	97.262	109.802	212.691	2210.43	2612.84	14.521	13.096	391.132	9.498	9.198	2.349
2526	2000-12-11	42	Males	1958	94.067	55.039	345.576	2223.6	2581.57	16.972	19.256	936.923	11.525	12.197	2.477
2637	2000-12-11	54	Males	1946	104.309	61.886	234.04	2129.68	1847.28	14.763	24.408	628.047	11.692	10.478	2.665
1964	2000-12-12	50	Males	1950	144.17	106.436	324.7	2806.97	6089.14	26.377	37.293	717.916	16.99	19.087	1.447
1967	2000-12-12	33	Males	1967	84.481	104.23	384.177	2841.82	5269.66	33.581	25.249	471.351	14.943	11.262	1.474
2065	2000-12-12	62	Males	1938	89.242	56.132	249.663	1814.57	4935.51	19.117	16.857	891.506	11.802	7.165	1.724
2233	2000-12-12	56	Males	1944	76.324	22.298	160.953	1254.66	2143.34	4.531	19.167	310.103	7.936	6.909	0.659
2234	2000-12-12	45	Males	1955	73.916	89.597	322.207	2354.62	3552.59	20.585	24.869	191.301	10.521	7.005	3.362
2236	2000-12-12	53	Males	1947	37.33	36.314	204.194	1256.47	1545.83	7.164	30.968	599.613	6.918	5.311	1.233
2243	2000-12-12	62	Males	1938	69.595	31.169	342.338	1905.43	3522.12	10.367	20.363	269.779	8.509	9.189	0.452
2183	2000-12-13	47	Males	1953	55.211	19.11	39.974	560.41	1120.46	6.165	1.851	127.948	2.8	3.211	0.27
2187	2000-12-13	39	Males	1961	37.847	32.349	199.667	1229.65	1435.08	17.953	8.875	440.332	4.087	4.701	0.537
2188	2000-12-14	34	Males	1966	53.577	67.115	138.384	1364.5	1361.4	26.911	3.51	1177.73	2.947	5.977	2.119
2451	2000-12-14	33	Males	1967	63.205	46.341	211.022	1479.08	2984.7	7.953	21.886	358.831	10.188	8.004	1.791
2394	2000-12-15	36	Males	1964	28.907	52.153	153.001	1174.62	1514.81	18.064	9.824	259.167	5.784	4.168	0.239
2653	2000-12-15	41	Males	1959	68.339	83.955	192.358	1769.14	3379.87	19.811	16.55	243.784	8.756	10.19	3.841
1976	2000-12-16	28	Males	1972	52.896	79.225	216.259	1752.27	1629.94	18.087	25.856	338.576	11.061	7.466	1.584
1987	2000-12-16	46	Males	1954	62.984	54.628	262.018	1770.27	3394.29	9.482	23.795	340.675	8.305	6.255	1.871
2058	2000-12-16	40	Males	1960	106.013	90.025	149.837	1823.35	3471.85	21.401	9.248	229.296	11.17	14.73	2.094
2177	2000-12-16	37	Males	1963	55.43	84.103	302.197	2170.41	2327.11	32.471	17.816	257.805	9.497	9.083	2.044
2245	2000-12-16	53	Males	1947	71.767	106.966	239.609	2195.57	3733.6	26.964	31.566	299.14	11.254	9.587	1.853
2382	2000-12-16	46	Males	1954	102.731	127.343	308.143	2808.46	4521.62	40.338	22.355	268.876	14.786	19.68	2.988
2395	2000-12-16	29	Males	1971	45.874	47.566	60.822	854.013	1082.53	9.234	3.848	114.569	4.031	3.252	1.877
2616	2000-12-16	64	Males	1936	80.244	53.009	343.128	2139.04	3298.3	18.163	24.369	657.667	12.142	10.473	0.923
2060	2000-12-17	40	Males	1960	96.741	62.341	109.993	1451.47	3273.29	19.778	5.78	112.517	15.064	25.851	1.553
2232	2000-12-17	44	Males	1956	63.004	78.279	408.09	2624.96	3081.87	18.684	10.937	468.325	11.943	8.959	2.642
2337	2000-12-17	50	Males	1950	69.951	33.884	151.941	1192.36	2258.5	6.699	6.937	217.431	5.569	5.094	1.401
2383	2000-12-17	38	Males	1962	114.198	153.903	224.609	2786.55	3836.37	44.588	22.924	386.882	17.044	22.508	2.879
2425	2000-12-17	63	Males	1937	63.577	39.473	301.594	1773.61	2479.44	15.066	23.059	791.74	7.881	8.38	0.931
2617	2000-12-17	40	Males	1960	92.368	26.487	248.131	1579.1	2528.93	11.199	25.757	471.581	7.095	9.642	0.636
2631	2000-12-17	30	Males	1970	89.402	83.525	259.08	2101.39	2033.13	17.779	14.906	361.612	19.076	7.284	2.159
2173	2000-12-18	47	Males	1953	92.184	80.242	223.121	1981.77	2740.63	25.563	13.543	295.663	14.069	13.765	1.645
2186	2000-12-18	46	Males	1954	37.88	44.197	165.742	1181.97	2104.19	8.374	25.602	317.526	9.598	6.035	1.419
2412	2000-12-18	46	Males	1954	54.255	143.132	136.59	2005.14	3092.38	27.626	22.578	513.195	12.953	8.628	3.859
2608	2000-12-18	36	Males	1964	86.085	102.42	291.808	2403.59	1796.18	19.26	8.623	294.94	10.401	6.064	5.476
2654	2000-12-18	36	Males	1964	55.311	36.439	232.677	1451.87	1974.83	9.093	19.448	181.254	5.983	6.843	0.786
2336	2000-12-19		Males		75.186	141.91	205.311	2388.02	2004.12	38.916	14.751	299.189	13.145	18.614	2.727
2612	2000-12-22	53	Males	1947	139.802	71.366	164.554	1872.72	3530.67	24.024	18.014	621.006	16.892	20.807	2.088
1983	2000-12-23	62	Males	1938	56.785	37.187	171.573	1247.62	2524.09	17.317	16.293	652.089	7.91	9.828	0.764
2038	2000-12-23	43	Males	1957	32.596	32.685	170.345	1089.29	1038.4	7.983	8.9	180.19	4.039	4.651	1.351
2048	2000-12-23	45	Males	1955	95.014	126.443	263.038	2547.55	5891.03	38.37	26.235	645.794	10.783	12.312	1.429
2054	2000-12-23	30	Males	1970	94.235	97.284	282.54	2382.48	3969.16	15.24	28.472	284.739	12.407	10.335	2.303
2106	2000-12-23	57	Males	1943	73.319	43.898	394.732	2237.75	4281.79	13.901	23.109	278.83	10.63	12.714	0.708
2175	2000-12-23	46	Males	1954	102.77	63.904	312.716	2237.21	3533.01	14.257	20.873	366.562	13.783	15.345	1.632
2182	2000-12-23	29	Males	1971	133.672	82.905	104.26	1673.12	4606.03	30.795	15.999	909.38	12.242	12.124	5.027
2642	2000-12-23	31	Males	1969	51.18	72.779	136.227	1407.53	2769.7	37.024	17.813	696.137	8.437	7.729	1.402
1982	2000-12-24	58	Males	1942	35.163	40.095	192.194	1240.82	1400.79	12.089	17.322	331.817	4.081	4.462	1.083
1985	2000-12-24	39	Males	1961	69.157	60.092	248.239	1816	2640.17	14.191	23.417	361.012	18.557	10.573	2.164
2062	2000-12-24	42	Males	1958	65.359	35.911	161.965	1190.35	2248.99	12.461	17.249	397.15	6.016	4.673	0.718
2072	2000-12-24	35	Males	1965	93.673	97.746	340.965	2613.13	5402.42	24.468	22.042	434.258	15.43	13.477	2.397
2424	2000-12-24	42	Males	1958	65.831	81.893	228.292	1877.04	2658.9	21.496	9.012	369.068	9.725	10.575	2.333
2487	2000-12-24	40	Males	1960	85.01	133.824	314.25	2885.55	2530.62	22.401	16.947	461.386	12.939	10.011	5.491
1986	2000-12-25	63	Males	1937	62.264	121.662	395.474	2896.22	3003.31	54.003	21.116	631.289	9.522	9.916	2.485
1990	2000-12-25	53	Males	1947	103.006	100.093	132.786	1862.69	3354.43	22.982	5.274	184.866	9.203	10.712	3.386
2457	2000-12-25	48	Males	1952	107.679	55.816	198.942	1764.36	3237.92	13.473	26.807	708.713	13.118	8.799	3.361
1989	2000-12-26	30	Males	1970	66.224	116.352	195.336	2055.87	2883.02	23.201	25.07	483.086	12.596	11.528	2.458
2830	2000-12-27	30	Males	1970	87.976	83.811	280.064	2199.31	2574.59	22.863	14.967	173.496	24.512	14.78	0.423
2656	2000-12-28	54	Males	1946	51.136	70.513	263.475	1882.07	3231.34	21.725	17.066	385.471	8.398	5.939	2.486
2410	2000-12-29	57	Males	1943	79.049	72.911	125.344	1466.32	3628.92	29.651	11.877	798.618	9.217	14.207	1.881
2079	2000-12-30	54	Males	1946	88.631	57.845	304.181	2069.65	3941.77	15.597	12.158	377.256	7.511	9.568	0.785
2373	2000-12-30	48	Males	1952	39.392	49.966	253.699	1597.71	2162.82	9.017	14.873	213.239	5.957	4.755	0.541
2379	2000-12-30	47	Males	1953	52.986	67.066	121.7	1315.6	2789.51	15.927	6.463	289.769	7.925	5.812	1.649
2083	2000-12-31	50	Males	1950	77.284	78.824	407.433	2618.01	5183.95	22.2	18.033	679.964	11.495	10.133	1.899
2405	2000-12-31	45	Males	1955	85.368	116.997	223.119	2276.82	4995.41	31.787	17.231	723.451	14.887	19.709	3.71
2701	2000-12-31	39	Males	1961	37.725	28.857	239.791	1350.18	1731.3	11.836	16.802	417.225	4.513	4.986	1.027
2418	2001-01-01	29	Males	1972	44.917	43.13	257.391	1620.76	4359.79	10.968	17.419	215.571	8.937	7.115	0.628
2474	2001-01-01	51	Males	1950	96.283	67.136	293.095	2156.31	3194.41	13.603	15.829	407.974	24.104	14.518	2.319
2705	2001-01-01	41	Males	1960	61.189	54.201	278.115	1812.23	1289.41	11.288	23.167	459.127	6.405	6.874	2.24
2069	2001-01-02	45	Males	1956	58.626	59.344	260.987	1798.61	3606.2	17.239	11.183	365.934	8.066	7.477	1.665
2486	2001-01-02	62	Males	1939	92.869	19.921	452.896	2360.35	2870.62	5.206	11.791	248.519	24.773	13.225	0.326
2565	2001-01-02	63	Males	1938	110.29	63.045	222.173	1899.64	2803.4	14.424	8.927	217.898	11.273	15.286	2.813
2625	2001-01-02	39	Males	1962	42.904	29.54	139.589	997.42	3470.66	5.72	7.291	231.622	4.349	3.464	1.004
2626	2001-01-02	47	Males	1954	49.966	55.814	141.008	1266.13	1814.64	22.336	6.614	349.539	5.74	3.894	1.851
2639	2001-01-02	45	Males	1956	77.654	108.559	374.704	2785.51	2603.04	35.368	14.823	1117.93	10.002	11.52	1.409
2624	2001-01-03	57	Males	1944	83.099	95.647	294.252	2283.69	4836.57	24.015	34.696	533.168	10.117	13.509	1.844
2419	2001-01-04	31	Males	1970	33.679	29.739	54.6	614.881	673.253	8.375	3.033	403.767	2.893	3.166	0.497
2422	2001-01-04	35	Males	1966	88.956	82.135	279.534	2205.35	4484.79	22.034	20.325	677.35	10.974	11.172	1.688
2492	2001-01-04	51	Males	1950	125.821	159.412	280.545	3029.35	5833.23	40.774	21.253	909.31	18.198	16.54	5.548
2086	2001-01-06	32	Males	1969	54.44	54.202	225.539	1609.33	1523.53	27.686	7.471	1007.18	4.607	7.264	0.536
2360	2001-01-06	27	Males	1974	66.105	106.167	143.001	1744.21	1802.71	28.746	17.627	462.739	10.172	11.871	1.641
2385	2001-01-06	49	Males	1952	65.003	73.895	322.589	2190.47	3888.12	15.048	12.672	332.106	10.863	8.093	3.549
2093	2001-01-07	41	Males	1960	101.049	61.639	281.641	2101.03	2344.54	11.321	14.24	847.712	13.103	9.209	3.093
2372	2001-01-07	57	Males	1944	24.219	52.776	169.333	1234.03	2115.71	14.312	14.541	292.724	6.58	3.848	0.261
2577	2001-01-07	34	Males	1967	107.133	66.579	287.948	2169.38	4884.57	18.858	21.429	601.975	17.812	13.687	1.886
2585	2001-01-07	58	Males	1943	70.513	43.885	344.357	2015.08	2144.64	11.915	17.791	193.74	9.224	5.697	1.384
2570	2001-01-08	47	Males	1954	75.476	22.985	80.779	821.545	2139.27	7.253	14.767	401.605	6.752	5.852	1.028
2623	2001-01-08	27	Males	1974	82.867	39.317	195.665	1470.74	3282.61	10.372	7.638	626.677	22.233	13.4	1.095
2640	2001-01-08	63	Males	1938	43.919	30.668	211.841	1237.5	1070.3	6.441	25.225	398.088	12.206	7.265	0.766
2403	2001-01-09	27	Males	1974	69.332	82.124	196.112	1795.73	4216.93	31.374	8.651	813.757	7.354	6.149	1.971
2477	2001-01-09	59	Males	1942	93.969	46.981	298.854	1986.54	3138.25	10.247	20.549	832.87	8.734	9.259	1.575
2479	2001-01-09	49	Males	1952	85.957	164.564	254.442	2855.89	2379.42	60.065	13.708	553.684	14.536	18.408	2.904
2485	2001-01-09	30	Males	1971	93.406	56.32	146.797	1474.13	3205.89	25.729	6.694	2358.32	35.89	9.063	1.116
2569	2001-01-10	44	Males	1957	89.417	93.615	192.695	2001.61	4490.19	28.382	17.847	867.423	11.221	11.24	2.234
2074	2001-01-11	37	Males	1964	112.427	99.179	419.576	3024.9	5724.32	39.939	14.061	737.91	11.984	16.437	2.026
2126	2001-01-12	63	Males	1938	80.593	85.583	220.47	1976.79	1899.33	38.834	6.155	1004.66	7.089	17.466	2.087
2591	2001-01-12	37	Males	1964	52.726	47.196	124.559	1149.08	1804.26	19.521	6.181	486.592	6.902	8.125	0.575
2730	2001-01-12	25	Males	1976	66.906	75.031	173.477	1670.24	3195.41	17.065	10.326	260.239	7.885	7.109	1.443
2089	2001-01-13	29	Males	1972	75.816	39.064	98.318	1058.33	2477.86	22.746	2.524	346.259	7.076	14.262	0.49
2128	2001-01-13	65	Males	1936	110.609	49.187	175.482	1588.69	3294.53	17.26	20.428	410.13	14.007	8.112	1.095
2406	2001-01-13	29	Males	1972	94.327	82.34	375.822	2606.42	5393.45	19.764	37.99	565.778	23.374	11.298	3.439
2480	2001-01-13	40	Males	1961	60.9	118.862	301.934	2492.22	3035.13	23.016	23.711	318.168	9.573	7.407	1.986
2556	2001-01-13	57	Males	1944	28.456	18.43	93.48	648.639	1560.85	4.902	8.743	163.525	3.948	4.8	0.813
2516	2001-01-14	44	Males	1957	85.839	64.647	248.548	1926.48	2655.01	20.906	12.933	497.638	7.061	7.215	2.731
2573	2001-01-14	43	Males	1958	98.371	42.583	161.596	1429.71	2522.95	16.163	12.263	218.526	7.007	9.52	0.681
2096	2001-01-15	31	Males	1970	109.485	109.065	318.093	2680.04	4376.68	25.29	17.303	615.116	12.558	16.647	2.393
2519	2001-01-15	31	Males	1970	31.378	30.557	173.277	1079.58	1257.69	5.236	13.174	297.588	9.706	6.154	1.909
2520	2001-01-15	50	Males	1951	71.595	32.62	152.846	1211.95	1820.7	8.438	7.432	162.367	17.714	11.109	0.979
2741	2001-01-15	62	Males	1939	138.401	129.699	280.622	2857.03	6075.37	37.588	18.273	468.575	12.453	15.473	6.236
2465	2001-01-16	48	Males	1953	68.805	103.989	282.333	2284.11	2648.21	45.457	24.573	833.641	9.361	5.836	1.524
2531	2001-01-16	27	Males	1974	63.837	36.316	282.879	1884.12	3184.39	5.387	31.856	471.937	15.113	9.69	1.262
2597	2001-01-16	45	Males	1956	48.752	80.703	241.004	1868.26	2285.87	24.198	15.573	317.603	7.315	6.832	1.558
2071	2001-01-18	44	Males	1957	91.122	103.385	285.39	2439.98	3686.85	20.164	16.349	278.486	12.605	13.881	1.387
2499	2001-01-18	64	Males	1937	71.464	47.528	76.876	1020.48	1748.2	10.815	9.241	142.316	11.027	10.789	0.854
2521	2001-01-18	65	Males	1936	83.858	110.62	225.027	2541.18	3964.46	40.562	5.606	814.852	10.809	12.066	0.992
2529	2001-01-18	56	Males	1945	67.39	77.189	69.332	1300.47	5109.99	23.611	15.5	287.729	13.602	16.736	0.433
2560	2001-01-18	44	Males	1957	121.378	136.935	311.771	3055.55	3087.74	30.354	14.511	886.336	11.398	12.971	5.721
2130	2001-01-19	50	Males	1951	44.72	73.662	223.445	1678.39	1646.95	34.155	20.17	421.462	6.898	6.892	0.812
2734	2001-01-19	35	Males	1966	62.473	86.858	288.657	2180	2500.61	21.909	13.35	364.211	12.74	7.553	2.816
2077	2001-01-20	50	Males	1951	63.078	55.445	179.557	1445.1	3083.41	19.833	18.507	775.703	18.112	6.538	0.719
2098	2001-01-20	51	Males	1950	71.937	36.799	212.304	1554.82	2775.12	11.408	12.968	165.332	7.883	9.278	0.408
2564	2001-01-20	54	Males	1947	76.126	63.784	229.917	1782.85	2257.09	10.939	13.973	185.653	9.005	12.284	2.108
2864	2001-01-20	56	Males	1945	45.299	86.378	197.703	1733.23	1306	19.392	4.51	417.182	6.084	5.278	3.962
2875	2001-01-20	38	Males	1963	52.085	71.067	207.155	1627.09	2398.6	11.71	23.253	239.137	9.826	5.047	1.211
2493	2001-01-21	26	Males	1975	72.139	65.042	469.941	2711.37	3856.74	25.762	34.352	788.148	27.423	11.633	0.645
2602	2001-01-21	33	Males	1968	83.967	96.621	264.229	2304.26	4926.3	28.063	20.238	539.645	14.661	13.154	2.501
2550	2001-01-22	44	Males	1957	92.085	44.093	346.887	2160.41	3418.79	7.696	13.75	188.659	7.813	6.068	1.505
2571	2001-01-22	41	Males	1960	88.476	55.528	245.822	1799.85	2972.28	12.204	19.868	250.772	9.273	9.434	1.641
2808	2001-01-22	46	Males	1955	103.365	100.107	279.292	2391.86	2998.73	20.506	29.99	919.509	12.647	10.554	2.607
2065	2001-01-23	63	Males	1938	48.039	26.626	96.286	818.868	901.472	7.107	1.12	303.372	3.494	4.025	0.385
2509	2001-01-24	56	Males	1945	51.743	38.793	136.036	1094.54	2006.1	16.575	10.201	332.825	11.306	9.674	0.294
2567	2001-01-24	37	Males	1964	82.429	101.325	371.964	2706.71	3823.43	22.948	15.617	294.834	13.013	10.878	2.987
2576	2001-01-24	37	Males	1964	75.003	63.05	297.522	2020.86	3856.21	16.046	22.94	850.619	23.521	11.796	1.18
2497	2001-01-25	55	Males	1946	104.167	105.585	288.538	2479.86	5039.96	24.114	35.169	488.634	14.803	14.864	2.5
2498	2001-01-25	52	Males	1949	76.192	70.454	364.144	2361.4	2865.36	13.993	52.971	779.417	16.796	12.448	1.262
2378	2001-01-27	46	Males	1955	53.739	69.706	176.3	1561.98	1666.08	31.928	3.952	585.053	4.27	6.896	1.778
2496	2001-01-27	53	Males	1948	105.394	74.273	214.917	1898.82	4772.77	18.082	36.482	1107.7	13.506	14.975	2.544
2861	2001-01-27	26	Males	1975	24.316	51.777	140.392	1080.5	1503.7	11.284	14.268	328.24	3.883	3.002	0.638
2568	2001-01-29	44	Males	1957	64.462	46.282	48.628	856.202	1715.7	16.739	11.316	661.757	4.784	4.822	1.465
2756	2001-01-29	34	Males	1967	60.447	47.653	216.205	1509.12	3078.62	19.985	16.127	745.725	7.184	8.168	0.714
2757	2001-01-29	42	Males	1959	67.973	59.241	341.343	2079.61	2183.38	16.372	29.089	565.746	9.474	8.332	2.007
2118	2001-01-31	38	Males	1963	73.138	68.587	102.172	1511.42	3521.22	22.868	12.716	189.888	9.382	12.48	1.479
2682	2001-02-01	51	Males	1950	56.481	72.665	336.762	2159.24	4445.12	10.997	38.23	288.152	9.403	6.48	4.63
2684	2001-02-01	56	Males	1945	51.828	44.517	67.982	886.278	2444.42	9.684	6.895	135.591	4.619	3.594	1.84
2745	2001-02-01	47	Males	1954	50.071	120.899	304.942	2460.59	2552.04	19.484	26.499	349.046	10.983	9.86	4.084
2775	2001-02-02	50	Males	1951	58.92	38.08	208.646	1409.57	5593.45	33.281	10.979	647.52	7.593	4.953	0.495
2881	2001-02-02	46	Males	1955	80.19	68.941	171.619	1647.04	1879.4	25.728	4.986	244.144	7.288	14.223	1.91
2489	2001-02-03	31	Males	1970	77.512	155.124	308.409	2874.57	2990.86	33.202	27.852	449.593	12.295	7.28	2.472
2746	2001-02-03	52	Males	1949	66.395	68.473	188.841	1709.19	3344.2	27.615	11.47	734.457	7.762	9.985	1.067
2819	2001-02-03	49	Males	1952	43.452	94.26	170.404	1671.98	4773.13	17.935	32.237	232.116	10.142	7.415	3.407
2821	2001-02-03	63	Males	1938	93.264	71.422	149.505	1641.05	1761.15	20.05	6.233	522.381	7.821	12.816	1.235
2906	2001-02-03	50	Males	1951	98.576	84.356	146.438	1737.41	2945.23	19.321	12.327	413.968	8.787	7.659	2.781
2907	2001-02-03	52	Males	1949	161.568	77.729	209.429	2157.56	3189.76	16.314	30.528	632.745	15.92	12.57	3.814
2771	2001-02-04	39	Males	1962	85.64	33.758	519.635	2718.54	3645.15	18.557	24.609	1317.15	7.08	8.899	0.622
2823	2001-02-05	57	Males	1944	133.601	72.88	344.116	2541.05	4637.91	17.961	30.713	728.448	10.838	9.701	3.287
2877	2001-02-05	39	Males	1962	61.686	53.572	223.398	1602.06	1892.79	21.01	19.403	658.914	8.201	5.559	0.784
2796	2001-02-07	45	Males	1956	85.702	73.064	223.056	1917.04	4122.74	21.06	6.762	603.452	7.961	6.933	0.782
2677	2001-02-08	36	Males	1965	90.098	74.537	323.479	2333.86	3532.04	20.126	10.357	677.695	13.649	10.965	2.799
2743	2001-02-08	26	Males	1975	101.203	93.212	187.59	2002.57	3732.49	27.487	13.045	445.433	8.621	11.765	2.951
2750	2001-02-08	50	Males	1951	110.354	94.067	287.159	2439.73	5671.47	31.591	38.8	1349.91	17.159	14.001	1.595
2546	2001-02-10	60	Males	1941	90.627	106.869	294.074	2449.86	3150.12	24.471	29.079	539.247	17.779	12.263	1.701
2778	2001-02-10	61	Males	1940	64.074	42.828	158.239	1286.54	2517.77	12.54	12.724	720.795	5.198	5.529	0.405
2802	2001-02-10	51	Males	1950	91.997	83.64	268.894	2141.74	4658.62	25.981	35.453	983.923	11.034	14.634	2.256
2885	2001-02-11	35	Males	1966	26.494	49.65	150.005	1124.66	2707.62	8.285	16.253	287.639	6.992	4.744	0.638
2900	2001-02-11	63	Males	1938	87.48	80.863	402.727	2657.76	3127.69	22.478	25.459	710.284	12.246	13.564	1.882
2768	2001-02-12	50	Males	1951	30.224	37.438	71.568	842.672	1185.78	12.772	2.367	155.04	3.908	6.18	0.893
2769	2001-02-12	61	Males	1940	100.413	63.206	340.149	2292.87	3857.54	18.165	35.991	931.759	10.61	12.678	1.334
2848	2001-02-12	49	Males	1952	65.612	111.758	320.183	2536.53	4611.32	37.325	11.518	488.822	13.629	9.595	0.076
2852	2001-02-12	49	Males	1952	38.763	65.641	237.889	1675.58	2156.45	12.481	22.677	224.525	12.509	4.806	2.463
2866	2001-02-12	51	Males	1950	95.574	58.707	399.279	2471.87	3558.07	11.859	31.967	541.033	12.56	10.641	1.308
2876	2001-02-12	35	Males	1966	66.011	27.174	156.303	1105.42	3225.42	5.793	23.337	216.065	8.089	8.534	1.01
2132	2001-02-13	32	Males	1969	97.746	97.561	186.258	2021.38	2626.32	32.249	13.881	683.361	7.916	10.174	2.78
2547	2001-02-13	63	Males	1938	91.269	29.75	181.584	1331.35	2312.2	8.558	34.512	488.619	10.02	7.08	0.491
2882	2001-02-13	33	Males	1968	56.214	96.851	236.274	2023.18	2514.54	41.505	10.324	524.423	7.288	8.673	1.371
2905	2001-02-13	52	Males	1949	39.455	55.31	152.58	1266.37	2214.67	20.865	7.578	673.647	6.656	5.736	0.876
2784	2001-02-14	37	Males	1964	81.977	81.474	199.748	1812.78	3454.19	16.053	18.391	418.289	13.639	9.318	0.781
2114	2001-02-15	49	Males	1952	140.292	95.204	292.645	2600.27	4320.34	28.281	28.046	733.686	18.505	14.949	3.437
2844	2001-02-15	46	Males	1955	81.065	106.235	297.418	2402.34	2966.75	31.102	15.042	1304.35	9.892	9.857	0.989
2690	2001-02-16	29	Males	1972	71.201	87.437	179.167	1758.77	3548.56	23.283	14.089	374.931	14.727	13.378	0.775
2853	2001-02-17	53	Males	1948	22.861	55.061	173.076	1238.38	1619.52	8.531	8.985	180.331	4.082	2.599	1.293
2752	2001-02-18	28	Males	1973	111.403	126.588	274.315	2624.76	4859.9	24.588	38.558	685.852	17.122	13.799	4.8
2872	2001-02-21	64	Males	1937	168.145	130.032	264.14	2914.07	3545.4	30.103	13.307	684.484	12.554	10.688	4.721
2797	2001-02-26	36	Males	1965	80.449	74.748	412.648	2630.69	1959.85	20.265	16.563	283.31	10.572	10.101	1.006
2889	2001-02-26	40	Males	1961	45.302	52.499	138.181	1194.1	1476.9	16.142	6.691	469.718	4.245	9.311	0.774
INTKOD	eatdat	SEX	BYEAR	Age	prot	totfat	carboh	energy	sodium	SFA	fiber	calcium	iron	zink	omega3
152	1999-01-27	Females	1966	33	46.269	46.557	168.057	1273.39	1786.32	11.989	6.76	438.523	3.229	4.306	0.451
120	1999-01-30	Females	1948	51	45.308	43.942	225.913	1434.01	3068.05	8.654	34.972	711.036	14.994	5.188	0.927
125	1999-01-30	Females	1970	29	38.024	50.985	239.871	1570.13	2390.84	17.431	6.03	308.072	3.85	3.646	0.544
153	1999-01-31	Females	1968	31	46.667	57.254	168.529	1359.69	2230.49	15.641	18.146	379.566	8.534	7.157	1.237
184	1999-01-31	Females	1966	33	30.707	28.374	155.046	961.861	2465.68	5.838	21.95	226.278	6.56	4.413	0.734
126	1999-02-01	Females	1948	51	72.707	51.626	109.302	1176.15	2058.32	12.884	15.25	199.158	7.542	6.448	1.752
110	1999-02-02	Females	1948	51	27.773	35.168	129.556	904.615	836.783	9.641	10.735	384.954	15.595	4.785	0.376
121	1999-02-02	Females	1942	57	63.379	15.528	191.889	1146.45	1512.89	16.27	6.697	96.893	6.665	10.061	0.733
163	1999-02-02	Females	1947	52	52.154	103.305	186.34	1847.71	2518.95	12.471	60.792	393.755	10.575	9.835	1.016
115	1999-02-03	Females	1946	53	57.173	48.613	172.442	1348.47	4029.03	67.749	19.983	707.407	16.085	15.563	1.724
134	1999-02-03	Females	1943	56	81.23	64.355	319.616	2164.89	2299.26	16.059	18.362	444.62	11.321	7.107	1.832
109	1999-02-04	Females	1961	38	166.976	146.33	485.635	3881.57	2461.88	16.479	10.807	348.658	6.031	6.21	1.716
135	1999-02-04	Females	1956	43	53.922	46.893	102.986	1011.2	2126.47	11.678	16.246	828.388	6.129	8.65	0.795
107	1999-02-05	Females	1972	27	34.585	63.864	191.976	1465.42	3999.93	30.614	16.944	848.201	19.869	8.62	1.926
136	1999-02-05	Females	1949	50	18.523	6.428	58.263	360.938	1056.53	2.113	3.558	255.732	2.979	2.917	0.17
150	1999-02-05	Females	1958	41	60.009	66.221	131.099	1347.33	1720.06	14.293	7.574	467.763	6.587	6.8	2.258
106	1999-02-06	Females	1945	54	116.191	112.304	313.785	2700.45	4910.02	37.179	22.811	1093.85	10.057	15.793	3.078
108	1999-02-06	Females	1943	56	44.402	40.301	289.764	1693.09	3447.56	7.919	23.049	253.541	11.127	7.284	1.49
123	1999-02-06	Females	1950	49	49.482	64.877	232.895	1710.55	1840.41	11.407	16.395	429.953	5.742	4.485	0.825
186	1999-02-06	Females	1949	50	76.912	74.774	307.28	2165.46	5418.91	13.917	21.259	448.063	29.764	8.088	3.945
155	1999-02-07	Females	1941	58	86.269	110.894	340.317	2692.68	1376.73	5.648	9.959	284.403	3.807	2.519	0.427
164	1999-02-07	Females	1949	50	83.32	89.112	270.081	2166.55	1219.07	9.538	7.218	124.607	6.015	5.035	0.889
166	1999-02-07	Females	1970	29	62.865	117.984	257.834	2335.98	1303.35	4.783	13.47	881.134	5.873	5.428	0.461
189	1999-02-07	Females	1937	62	16.119	6.172	62.405	344.893	3325.87	30.271	14.664	529.557	10.257	9.344	1.391
116	1999-02-08	Females	1971	28	43.243	37.724	275.352	1590.97	2150.55	19.847	22.884	925.749	8.137	5.154	0.474
149	1999-02-08	Females	1945	54	17.103	28.751	123.547	813.298	1039.32	4.828	11.848	156.006	6.613	4.042	0.433
127	1999-02-09	Females	1940	59	24.319	16.436	84.412	577.442	1541.1	13.213	12.73	459.111	5.845	5.783	0.703
139	1999-02-09	Females	1967	32	62.267	42.075	166.763	1285.25	2793.6	12.224	15.916	496.286	4.915	6.788	0.477
143	1999-02-09	Females	1942	57	72.199	110.468	187.876	2017.19	2020.21	28.222	15.27	840.583	10.756	7.975	5.77
146	1999-02-12	Females	1967	32	55.137	78.032	156.483	1532.07	4045.11	33.683	7.63	517.725	8.676	7.758	2.055
167	1999-02-12	Females	1970	29	49.849	84.182	209.376	1776.02	2258.86	18.114	8.645	429.503	7.664	6.658	2.123
132	1999-02-13	Females	1949	50	44.347	57.172	217.793	1551.61	3197.08	6.909	17	320.578	6.969	4.389	1.384
202	1999-02-13	Females	1954	45	80.074	79.036	150.452	1619.79	1276.55	16.267	23.102	438.95	7.285	5.655	0.817
174	1999-02-15	Females	1972	27	79.867	64.831	192.974	1643.01	2969.95	14.07	17.999	570.546	8.491	7.652	1.633
204	1999-02-15	Females	1973	26	39.373	19.505	59.227	572.197	1116.61	5.995	8.105	424.192	3.868	3.425	0.822
185	1999-02-16	Females	1945	54	81.868	118.669	314.977	2619.99	2930.99	33.366	33.452	688.8	12.977	8.958	2.481
190	1999-02-16	Females	1947	52	65.797	51.383	223.724	1604.86	3756.4	15.451	14.874	627.303	8.885	6.916	2.176
203	1999-02-16	Females	1967	32	24.759	24.956	86.634	656.512	584.864	13.082	12.587	565.66	3.009	3.42	0.329
172	1999-02-19	Females	1949	50	71.768	61.098	336.367	2212.53	3431.89	28.963	16.492	700.338	11.118	10.208	0.811
180	1999-02-20	Females	1956	43	80.886	84.635	314.385	2301.51	1645.25	16.305	10.296	242.85	6.915	5.386	0.303
196	1999-02-20	Females	1965	34	50.551	53.299	233.446	1570.86	1681.24	23.204	15.444	845	6.486	6.315	1.013
194	1999-02-22	Females	1967	32	33.912	21.445	199.391	1101.65	1375.73	11.298	5.685	111.965	3.996	3.987	0.287
197	1999-02-22	Females	1954	45	87.095	82.962	180.702	1813.47	2085.89	24.679	10.6	941.004	7.428	6.399	2.306
198	1999-02-22	Females	1970	29	27.021	34.39	170.845	1104.09	979.04	14.452	2.651	390.843	3.205	2.376	0.603
241	1999-02-24	Females	1970	29	241.34	217.781	211.565	3768.85	11134	57.557	15.021	2421.06	20.509	24.871	8.903
177	1999-02-25	Females	1944	55	62.363	62.507	129.571	1304.57	4073.36	15.378	14.066	796.12	7.938	12.253	1.399
485	1999-03-08	Females	1973	26	51.421	80.825	235.019	1861.11	2647.34	26.793	8.31	590.443	5.239	5.614	0.586
251	1999-03-13	Females	1937	62	99.785	94.69	270.676	2239.32	3138.87	26.298	51.004	811.218	47.183	21.315	2.738
321	1999-03-13	Females	1944	55	70.399	33.059	267.148	1633.26	2761.76	9.978	28.72	422.513	8.527	6.206	0.76
255	1999-03-14	Females	1943	56	59.527	42.603	126.15	1244.9	2022.82	10.669	6.945	541.923	3.981	5.196	1.882
322	1999-03-14	Females	1966	33	53.126	19.085	131.6	848.917	1145.14	8.353	23.048	1190.32	9.78	9.426	0.394
327	1999-03-15	Females	1952	47	67.992	62.006	264.368	1856.76	2431.47	14.884	11.679	332.806	9.838	7.896	1.818
480	1999-03-15	Females	1951	48	63.54	31.621	181.368	1250.98	2964.99	14.568	12.426	601.316	4.794	7.931	0.588
547	1999-03-15	Females	1939	60	44.999	53.753	131.446	1180.63	3438.24	12.058	12.498	466.519	6.927	7.338	2.821
295	1999-03-16	Females	1960	39	75.843	76.444	166.456	1678.3	2577.18	22.687	10.617	397.97	9.419	12.011	2.236
462	1999-03-17	Females	1942	57	59.792	52.846	112.571	1164.87	2215.82	18.789	7.125	368.315	5.13	7.327	0.784
347	1999-03-18	Females	1972	27	55.908	33.792	126.139	1031.86	1540.05	10.619	4.726	487.178	9.454	6.33	1.414
265	1999-03-19	Females	1966	33	29.595	34.384	221.895	1295.29	1852.83	10.717	9.197	260.284	4.48	4.128	0.981
292	1999-03-19	Females	1947	52	49.552	25.014	161.497	1062.24	1610.4	5.576	7.41	158.089	9.3	6.414	1.119
383	1999-03-19	Females	1954	45	65.476	98.367	301.214	2308.32	3477.4	12.015	22.079	600.025	7.929	7.636	1.74
484	1999-03-19	Females	1954	45	48.809	32.157	84.043	805.894	885.259	5.097	11.043	147.924	5.349	6.726	0.512
245	1999-03-20	Females	1958	41	52.786	151.205	201.647	2333.04	3517.05	46.566	15.76	650	9.134	7.708	1.2
349	1999-03-20	Females	1962	37	48.242	40.536	179.303	1284.69	1855.85	13.331	13.027	399.261	6.319	5.91	0.786
370	1999-03-20	Females	1967	32	48.879	35.492	246.12	1470.6	4515.51	14.761	16.689	493.542	7.016	7.653	0.803
385	1999-03-20	Females	1951	48	62.543	40.344	141.616	1161.02	2114.15	4.71	4.213	414.312	6.51	4.648	0.753
299	1999-03-22	Females	1936	63	40.208	49.129	118.343	1081.47	1860.64	9.253	15.632	662.767	6.916	3.909	0.421
313	1999-03-22	Females	1973	26	74.314	82.622	293.625	2181.49	3315.27	25.599	13.748	488.81	9.318	9.585	1.877
482	1999-03-22	Females	1941	58	43.062	48.71	222.41	1451.77	1885.71	16.6	19.491	538.914	7.847	8.695	1.529
247	1999-03-23	Females	1958	41	81.089	117.736	243.573	2264.26	2522.73	38.034	32.879	823.777	12.071	8	2.939
329	1999-03-23	Females	1952	47	28.946	46.925	232.212	1394.53	1406.02	8.196	2.92	205.126	2.623	3.677	0.359
360	1999-03-23	Females	1963	36	32.507	18.412	130.518	802.396	930.12	8.058	13.271	378.32	4.069	3.939	0.439
379	1999-03-23	Females	1963	36	67.176	66.179	245.882	1824.1	2680.98	15.989	16.439	453.21	9.305	8.271	1.967
549	1999-03-23	Females	1938	61	58.172	86.976	366.512	2449.53	3893.67	21.962	22.427	762.18	13.469	6.035	3.465
288	1999-03-24	Females	1954	45	54.653	83.602	211.613	1796.07	3718.32	24.733	16.638	495.58	7.345	6.223	2.193
491	1999-03-24	Females	1960	39	36.801	33.215	133.629	971.373	1379.19	10.021	9.063	118.79	5.695	4.518	0.545
536	1999-03-25	Females	1965	34	72.305	51.666	309.78	1977.43	2881.73	11.121	8.888	183.084	8.763	6.87	2.269
266	1999-03-26	Females	1970	29	44.346	95.028	182.263	1708.62	2774.79	22.171	29.261	497.631	11.319	7.909	3.204
375	1999-03-26	Females	1957	42	43.928	31.168	193.196	1263.88	2490.06	13.511	16.449	624.59	8.284	6.609	0.323
253	1999-03-28	Females	1970	29	34.711	82.185	138.29	1413.85	2190.44	16.965	8.684	347.758	7.328	5.842	0.966
289	1999-03-28	Females	1955	44	50.71	34.574	110.724	943.956	2625.23	15.019	3.887	471.461	5.345	12.013	0.694
706	1999-03-28	Females	1940	59	61.987	39.636	214.812	1460.62	2622.91	15.411	20.293	844.766	8.368	7.331	0.595
710	1999-04-02	Females	1935	64	47.424	42.475	77.729	872.948	1897.56	16.92	6.266	617.281	4.285	6.131	1.044
376	1999-04-03	Females	1964	35	26.732	14.522	97.078	620.757	797.297	4.227	1.526	106.042	2.079	2.155	0.762
707	1999-04-03	Females	1952	47	44.472	27.442	21.552	507.983	751.769	5.428	1.391	369.37	5.715	4.319	2.025
329	1999-04-06	Females	1959	40	36.146	20.469	77.488	645.561	1592.92	8.268	15.058	176.749	8.029	4.899	2.285
373	1999-04-06	Females	1953	46	77.817	76.812	162.202	1650.08	1741.61	15.997	4.278	504.129	3.854	4.571	2.06
320	1999-04-07	Females	1964	35	35.429	48.17	95.975	943.132	1853.83	12.485	9.294	126.925	5.333	5.495	0.329
486	1999-04-08	Females	1960	39	67.064	79.056	158.953	1582.23	2622.68	21.838	16.955	533.973	13.883	8.813	1.743
318	1999-04-10	Females	1953	46	73.026	52.035	191.468	1540.2	1269.08	5.506	9.033	184.118	6.837	4.943	1.376
358	1999-04-10	Females	1971	28	66.394	24.345	174.972	1167.09	5109.09	37.088	45.078	1485.76	33.597	11.443	6.362
286	1999-04-11	Females	1956	43	46.283	44.613	156.294	1176.63	2087.88	13.861	13.992	555.671	10.157	6.242	1.092
493	1999-04-11	Females	1963	36	77.373	49.317	147.838	1316.68	2746.15	24.916	11.666	320.51	9.295	6.676	10.848
285	1999-04-12	Females	1948	51	61.204	49.278	85.183	1021.06	1562.79	14.026	10.096	542.053	7.574	4.93	1.305
337	1999-04-12	Females	1953	46	69.73	58.747	129.878	1287.19	2722.38	18.621	22.212	1569.63	7.873	11.216	0.687
361	1999-04-12	Females	1941	58	38.099	26.897	168.853	1044.84	2927.28	11.526	18.271	597.746	8.429	5.136	0.326
371	1999-04-12	Females	1962	37	68.334	65.615	230.867	1772.57	2569.74	23.565	12.73	560.41	7.549	8.363	1.66
259	1999-04-13	Females	1971	28	53.581	53.687	176.197	1365.56	1921.57	23.986	10.588	540.594	5.159	6.405	1.14
264	1999-04-13	Females	1956	43	100.314	82.498	149.525	1698.88	4363.07	35.744	12.871	1722.3	6.708	13.624	2.065
498	1999-04-18	Females	1959	40	54.987	63.321	143.568	1348.58	1216.39	17.746	11.685	433.746	5.155	5.55	2.389
252	1999-04-25	Females	1937	62	89.693	70.867	165.854	1639.7	2266.85	17.313	18.634	473.598	8.467	8.228	1.949
262	1999-04-28	Females	1957	42	87.812	102.065	204.041	2058.66	4143.4	38.026	23.436	714.931	11.93	13.979	2.042
490	1999-04-28	Females	1968	31	61.546	58.956	242.896	1738.05	3333.59	11.682	21.974	302.812	11.239	10.989	1.893
650	1999-04-28	Females	1962	37	27.908	26.701	129.369	858.172	1408.36	9.198	5.011	387.445	2.901	3.481	0.718
343	1999-04-30	Females	1973	26	58.756	64.879	295.541	1942.64	2400.66	32.096	9.709	355.7	10.652	5.065	1.092
300	1999-05-01	Females	1965	34	71.31	106.148	312.417	2472.16	3552.28	24.384	11.137	789.109	10.326	11.285	1.519
307	1999-05-01	Females	1945	54	28.171	17.805	40.269	429.649	1640.12	13.6	18.86	420.239	7.429	6.363	1.669
309	1999-05-01	Females	1952	47	65.492	51.469	237.232	1674.69	875.094	5.889	6.678	85.705	4.097	12.164	0.184
312	1999-05-01	Females	1943	56	58.435	58.831	233.411	1665.93	5554.9	18.903	60.579	704.582	19.65	12.08	0.658
284	1999-05-04	Females	1952	47	27.095	23.807	82.396	637.639	992.731	4.99	13.19	237.214	4.921	3.785	0.247
395	1999-05-04	Females	1946	53	60.272	32.251	133.976	1067.2	2840.57	14.161	7.823	680.493	6.947	6.903	0.486
550	1999-05-07	Females	1961	38	34.822	71.04	201.819	1590.63	4669.48	19.216	25.899	629.158	13.941	11.86	2.59
620	1999-05-07	Females	1946	53	49.893	96.829	141.987	1624.99	3396.87	40.176	12.124	620.65	11.51	14.211	1.48
561	1999-05-08	Females	1973	26	59.963	42.914	252.214	1624.96	1559.81	25.074	8.866	258.445	4.202	4.6	1.693
1026	1999-05-08	Females	1946	53	54.603	70.182	155.832	1470.27	3424.55	15.902	12.174	303.976	6.233	7.001	2.409
629	1999-05-09	Females	1972	27	61.175	30.957	304.432	1708.12	2532.84	16.249	22.179	297.871	8.651	6.383	1.761
518	1999-05-10	Females	1951	48	37.871	66.796	150.677	1330.11	2256.47	73.711	21.213	548.685	20.183	13.794	7.85
521	1999-05-10	Females	1941	58	117.925	73.597	219.319	2001.24	852.153	23.938	19.608	556.062	10.615	10.597	2.89
623	1999-05-10	Females	1957	42	45.228	33.559	205.564	1283.26	1135.45	10.131	20.558	563.012	6.67	6.558	0.961
626	1999-05-10	Females	1972	27	65.993	60.069	188.511	1608.17	2609.25	20.108	7.721	401.189	5.071	4.661	0.553
741	1999-05-10	Females	1970	29	95.269	57.984	282.87	2001.61	5192.04	23.658	14.738	1164.55	12.83	9.533	0.857
503	1999-05-11	Females	1971	28	56.986	50.029	312.657	1889.21	1898.54	27.61	24.441	669.876	11.483	10.395	3.259
622	1999-05-11	Females	1958	41	84.413	35.855	278.568	1775.11	1675.57	13.703	9.196	541.955	11.236	10.986	0.536
632	1999-05-11	Females	1969	30	116.908	108.76	308.736	2755.75	2576.78	19.787	16.103	355.464	12.482	8.373	0.384
517	1999-05-12	Females	1959	40	30.47	34.286	144.082	994.617	1782.92	12.334	9.423	501.143	4.902	5.163	0.827
625	1999-05-12	Females	1941	58	66.759	35.856	230.885	1486.14	5006.7	16.468	16.08	679.79	7.131	10.749	0.755
507	1999-05-15	Females	1972	27	49.2	76.173	94.053	1228.12	1820.17	14.377	11.766	214.113	7.342	6.696	0.788
538	1999-05-16	Females	1950	49	53.865	41.005	111.511	1008.43	1208.11	4.422	1.914	167.385	3.013	2.087	0.851
502	1999-05-17	Females	1970	29	50.056	119.936	254.044	2250.14	2406.77	32.147	13.469	329.547	11.181	7.464	1.875
520	1999-05-17	Females	1937	62	89.725	40.892	274.036	1774.89	4364.82	38.919	23.113	900.733	11.121	15.87	2.476
512	1999-05-18	Females	1949	50	25.032	32.253	124.113	876.983	857.915	6.531	7.38	184.74	4.477	2.915	1.074
569	1999-05-18	Females	1968	31	64.716	70.289	384.875	2434.12	2587.39	20.921	19.235	809.412	6.675	8.64	1.496
505	1999-05-21	Females	1958	41	22.238	34.127	105.085	807.12	823.661	10.231	5.804	334.742	4.1	2.921	0.507
516	1999-05-21	Females	1960	39	44.263	37.451	130.4	1021.09	3406.11	7.74	15.441	344.224	4.778	3.711	0.95
647	1999-05-22	Females	1961	38	39.005	22.175	84.989	683.811	1055.89	11.573	11.396	623.166	2.833	3.255	0.367
481	1999-05-23	Females	1951	48	35.008	65.254	146.796	1300.84	1504.39	11.901	10.08	145.502	7.202	4.082	0.863
607	1999-05-23	Females	1945	54	54.584	57.944	261.043	1718.02	1669.31	4.783	7.275	126.573	3.789	3.29	1.043
616	1999-05-23	Females	1954	45	49.526	63.328	166.212	1477.04	1212.56	10.433	2.229	275.085	2.967	3.531	0.213
515	1999-05-24	Females	1951	48	65.257	49.559	214.595	1532.58	2130.72	8.569	7.188	130.811	5.134	4.564	1.311
649	1999-05-24	Females	1955	44	6.666	12.589	53.98	328.862	298.804	2.148	0.669	71.186	1.651	1.588	0.511
510	1999-05-25	Females	1973	26	60.627	25.09	88.147	807.354	833.811	6.375	7.306	106.124	4.472	3.984	0.217
514	1999-05-25	Females	1951	48	55.022	32.167	102.091	906.656	1900.24	13.487	15.418	770.548	4.077	4.812	0.955
511	1999-05-27	Females	1967	32	11.211	9.59	38.822	283.641	3035.63	25.131	25.581	653.805	10.446	7.562	1.673
646	1999-05-29	Females	1955	44	69.254	64.925	186.024	1603.07	2086.47	24.906	7.095	557.877	5.493	5.52	2.257
535	1999-05-30	Females	1945	54	49.305	21.508	61.661	649.013	1972.13	24.306	27.825	558.481	12.63	11.632	3.774
618	1999-05-31	Females	1964	35	55.402	25.013	115.839	881.364	1679.16	15.877	7.099	715.389	5.193	6.542	2.97
634	1999-06-01	Females	1970	29	22.922	36.131	178.391	1120.37	766.404	7.068	5.944	104.173	6.569	3.5	0.875
819	1999-06-01	Females	1948	51	43.048	56.355	188.333	1406.23	1122.65	14.379	10.492	313.461	4.744	5.621	1.191
555	1999-06-04	Females	1955	44	100.833	137.543	185.859	2414.03	5836.09	35.3	32.434	1071.33	21.803	13.203	3.604
495	1999-06-05	Females	1961	38	33.143	43.938	121.463	994.072	2313.85	9.852	11.366	304.634	5.561	4.423	1.081
556	1999-06-05	Females	1947	52	36.127	39.291	136.432	1043.24	2802.62	23.929	30.864	540.631	9.66	5.975	0.609
627	1999-06-05	Females	1950	49	64.235	35.502	179.424	1278.07	1772.39	11.609	18.731	648.265	8.624	6.502	1.86
750	1999-06-05	Females	1956	43	15.722	29.891	97.741	718.44	410.932	6.722	3.464	205.393	2.233	2.284	0.369
609	1999-06-06	Females	1967	32	62.956	75.473	175.554	1638.7	1852.17	19.785	12.469	582.814	7.231	7.871	2.368
641	1999-06-06	Females	1971	28	32.951	49.145	197.984	1403.49	1675.81	19.948	3.07	313.123	3.952	4.463	1.201
690	1999-06-06	Females	1960	39	59.243	84.399	186.09	1700.95	2587.83	38.618	17.899	745.926	8.842	12.581	0.867
738	1999-06-06	Females	1962	37	100.808	99.581	130.579	1812.18	2240.24	32.958	9.355	243.921	11.528	18.446	1.392
733	1999-06-07	Females	1964	35	26.518	16.112	171.076	928.109	1250.99	6.045	7.313	164.816	5.457	3.313	0.162
746	1999-06-12	Females	1940	59	32.673	33.849	186.808	1151.02	1929.6	11.523	12.327	383.325	4.309	4.503	0.549
744	1999-06-13	Females	1958	41	48.588	43.953	161.234	1211.57	2033.09	14.269	12.66	359.463	7.616	8.104	1.682
736	1999-06-14	Females	1937	62	19.259	7.429	120.664	604.2	885.416	2.43	4.627	82.759	2.573	2.096	0.14
760	1999-06-14	Females	1974	25	47.087	31.389	159.648	1140.56	2218.43	12.489	14.219	378.427	7.749	6.499	0.756
557	1999-06-15	Females	1970	29	45.237	65.7	270.809	1816.35	560.393	0.143	4.697	59.793	1.805	1.48	0.044
594	1999-06-15	Females	1962	37	13.841	11.966	223.064	1030.35	6146.37	37.225	49.987	602.078	29.006	22.158	3.048
752	1999-06-18	Females	1971	28	43.582	48.617	341.793	1971.46	1595.81	9.064	3.356	252.89	2.05	2.562	0.408
612	1999-06-19	Females	1948	51	35.594	41.883	103.038	911.356	1601.42	10.737	8.669	728.036	5.488	9.967	1.075
643	1999-06-19	Females	1937	62	88.022	77.9	194.989	1809.19	2180.99	9.485	7.052	388.147	5.497	4.67	0.374
842	1999-06-19	Females	1973	26	75.383	66.896	195.286	1668.2	1311.94	9.727	21.69	310.433	6.228	4.502	0.752
815	1999-06-21	Females	1943	56	47.541	41.937	184.671	1290.65	2195.7	14.781	17.553	530.699	6.86	6.654	0.865
574	1999-06-22	Females	1944	55	82.623	74.66	333.929	2306.37	3489.19	15.088	26.572	418.754	13.361	10.92	2.741
635	1999-06-22	Females	1961	38	65.985	44.545	184.607	1390.34	5289.82	14.883	10.672	492.115	12.113	8.393	2.05
655	1999-06-22	Females	1949	50	65.119	40.987	213.128	1471.35	1836.02	5.24	10.033	364.928	4.397	3.409	0.847
572	1999-06-24	Females	1945	54	78.518	87.303	310.951	2334.15	4692	23.4	17.801	443.537	12.118	12.466	1.374
575	1999-06-24	Females	1936	63	90.328	52.49	201.467	1617.89	2723.3	21.828	10.6	496.437	8.069	6.434	1.087
615	1999-06-24	Females	1952	47	45.816	58.376	201.665	1515.9	1538.97	18.467	7.003	489.891	5.652	5.411	1.829
603	1999-06-25	Females	1959	40	23.548	24.687	184.798	1034.93	454.444	12.267	9.862	474.131	3.355	3.406	0.42
656	1999-06-25	Females	1973	26	82.748	103.201	200.992	2158.35	2550.42	19.501	19.211	499.895	13.423	12.951	2.518
714	1999-06-25	Females	1969	30	30.307	21.793	78.561	619.426	2133.61	4.075	10.725	91.812	3.506	2.584	0.552
743	1999-06-25	Females	1957	42	94.453	105.596	381.289	2772.7	2089.81	9.007	12.311	379.377	5.892	4.759	1.838
826	1999-06-25	Females	1969	30	30.433	35.557	235.277	1343.78	712.095	6.038	7.807	243.161	3.314	3.523	0.742
570	1999-06-26	Females	1953	46	27.325	32.334	119.381	842.527	1585.76	17.018	8.438	517.203	6.565	11.472	1.802
658	1999-06-26	Females	1965	34	37.962	31.901	113.947	896.634	1052.28	8.144	3.672	249.719	3.678	3.336	1.184
713	1999-06-26	Females	1940	59	74.783	87.749	225.795	1950.13	2603.68	26.505	26.684	1084.97	12.721	9.562	2.204
715	1999-06-26	Females	1943	56	20.496	30.535	158.917	940.402	1077.09	8.884	6.402	292.346	3.957	4.284	1.2
611	1999-06-28	Females	1955	44	31.24	19.411	129.941	735.776	479.382	6.74	22.529	483.241	10.16	7.86	0.513
849	1999-07-03	Females	1960	39	43.054	73.126	149.401	1402.39	1882.97	20.187	13.911	963.516	7.43	8.946	0.872
602	1999-07-05	Females	1949	50	42.33	79.964	291.132	1973.01	1418.26	34.065	23.393	754.598	8.534	5.696	2.446
817	1999-07-06	Females	1948	51	27.849	19.646	72.65	569.674	1879.74	5.701	4.66	350.334	16.886	3.783	0.336
820	1999-07-06	Females	1947	52	86.992	80.963	300.512	2152.45	2047.51	16.087	10.869	242.788	6.349	4.436	3.211
614	1999-07-08	Females	1949	50	123.626	175.738	204.254	2806.49	2170.92	22.367	13.254	324.518	7.017	8.407	1.246
600	1999-07-09	Females	1974	25	40.948	29.688	194.767	1214.12	1151	8.602	9.565	89.207	6.967	8.409	0.624
704	1999-07-09	Females	1937	62	81.97	105.305	362.875	2717.82	3255.94	41.49	18.466	519.564	9.656	7.99	2.822
709	1999-07-09	Females	1970	29	50.744	76.235	223.742	1775.09	2233.85	32.795	15.207	875.282	7.679	7.124	0.937
579	1999-07-10	Females	1971	28	100.386	111.109	240.775	2429.25	5484.79	51.559	14.403	1596.35	9.356	11.958	2.697
585	1999-07-10	Females	1942	57	22.217	24.046	126.219	749.115	1302.3	6.611	18.618	291.005	7.7	6.477	0.464
599	1999-07-11	Females	1960	39	101.178	78.286	382.093	2584.5	4195.56	25.936	26.215	1044.31	27.039	10.42	1.271
832	1999-07-11	Females	1967	32	18.579	5.355	214.967	912.856	133.815	2.402	31.879	137.484	3.51	1.707	0.495
583	1999-07-13	Females	1964	35	51.321	48.67	183.275	1370.99	1983.92	15.155	12.526	298.827	6.753	9.667	2.214
845	1999-07-13	Females	1974	25	44.184	89.476	172.769	1665.36	2777.14	1.426	27.261	140.76	6.226	6.513	0.228
601	1999-07-15	Females	1949	50	105.535	100.861	244.534	2263.95	1599.13	31.584	18.601	594.499	15.108	16.685	1.846
771	1999-07-15	Females	1968	31	76.713	111.283	295.219	2481.76	1675.19	22.408	1.802	595.275	8.218	7.138	5.801
638	1999-07-16	Females	1937	62	34.52	23.992	246.117	1304.1	2346.64	12.745	7.718	260.194	6.667	12.166	0.495
751	1999-07-17	Females	1958	41	82.348	84.109	279.683	2191.1	2457.92	15.943	11.688	247.553	10.107	7.152	3.051
1155	1999-07-17	Females	1960	39	112.228	153.126	130.345	2382.09	4315.33	56.672	11.123	1204.45	14.217	18.819	1.54
584	1999-07-18	Females	1948	51	67.769	80.877	172.929	1708.77	2748.14	27.621	10.515	377.7	7.926	6.196	1.926
587	1999-07-18	Females	1957	42	115.042	96.938	234.296	2268.34	3706.67	33.971	18.616	552.141	11.283	13.706	2.441
756	1999-07-18	Females	1970	29	84.542	64.476	289.447	2030.07	3171.6	11.055	13.073	541.636	12.461	8.66	1.268
593	1999-07-19	Females	1974	25	62.494	50.993	242.292	1635.02	2694.91	28.188	25.329	417.377	14.914	12.135	4.668
596	1999-07-19	Females	1937	62	103.305	74.063	291.934	2203.67	2680.39	16.309	23.855	792.609	10.174	8.218	3.697
657	1999-07-19	Females	1935	64	37.384	23.214	163.955	982.969	1591.24	6.481	12.196	195.943	10.078	3.752	0.715
774	1999-07-19	Females	1943	56	45.504	38.665	306.394	1706.55	2021.6	17.891	9.153	237.086	6.386	6.301	0.892
668	1999-07-20	Females	1965	34	63.726	56.958	118.028	1229.61	2261.74	11.942	12.248	450.069	6.075	5.271	1.609
677	1999-07-20	Females	1966	33	45.13	37.121	196.542	1292.86	2992.14	19.946	31.829	741.602	11.92	13.374	0.997
836	1999-07-20	Females	1962	37	55.645	27.517	199.027	1260.03	1522.46	5.918	9.72	164.743	4.805	6.344	0.353
781	1999-07-22	Females	1953	46	49.355	42.798	89.618	943.279	1876.81	10.706	6.827	342.591	3.925	3.299	1.473
823	1999-07-22	Females	1967	32	23.472	21.944	190.457	1010.38	2471.24	14.521	22.401	601.892	7.66	7.566	2.529
824	1999-07-22	Females	1951	48	10.18	22.711	127.612	747.398	779.286	6.194	4.118	97.867	2.812	1.808	0.562
1024	1999-07-22	Females	1948	51	52.172	48.544	145.961	1204.19	1559.36	23.235	20.319	395.876	7.343	5.197	1.233
14	1999-07-24	Females	1957	42	50.856	26.734	212.444	1292.44	2662.91	5.223	10.259	163.978	7.987	6.959	0.287
667	1999-07-24	Females	1952	47	69.528	82.133	293.858	2124.78	2656.51	18.217	27.883	425.921	13.394	11.565	1.25
753	1999-07-24	Females	1960	39	44.177	57.969	244.896	1648.87	2215.08	13.318	19.592	273.481	7.851	4.863	2.885
825	1999-07-24	Females	1970	29	8.397	4.566	68.905	347.78	306.164	2.438	1.012	50.294	0.708	0.525	0.087
846	1999-07-24	Females	1955	44	33.303	31.756	134.684	931.306	1258	4.109	7.168	151.637	5.275	7.138	0.749
1153	1999-07-24	Females	1961	38	51.823	46.699	306.111	1848.39	929.594	2.438	8.302	118.706	2.362	2.372	0.303
13	1999-07-25	Females	1953	46	82.19	54.494	156.853	1388.68	5035.49	11.685	30.47	659.287	14.306	7.875	1.527
15	1999-07-25	Females	1966	33	38.079	43.247	117.162	988.084	1116.9	11.297	8.828	136.459	6.255	8.533	1.177
597	1999-07-25	Females	1953	46	39.597	45.807	227.53	1460.41	1689.51	11.786	10.491	359.523	5.759	4.9	1.067
755	1999-07-25	Females	1955	44	35.277	28.293	114.61	846.13	2152.16	7.259	12.811	421.583	5.991	3.985	0.297
652	1999-07-26	Females	1969	30	41.31	57.774	133.865	1200.85	2692.73	13.199	23.35	494.448	8.494	6.213	0.777
1007	1999-07-26	Females	1972	27	93.219	121.451	297.654	2630.39	5239.49	29.167	16.316	696.088	14.097	11.732	3.082
2	1999-07-31	Females	1951	48	29.431	34.422	206.524	1209.37	1217.83	15.755	20.131	430.617	4.151	4.211	1.107
782	1999-07-31	Females	1958	41	4.794	3.243	66.46	307.272	2000.26	16.626	7.38	491.533	4.139	6.244	1.352
908	1999-07-31	Females	1960	39	62.654	56.809	201.061	1558.34	2378.27	17.858	12.144	296.342	6.71	5.978	1.013
1031	1999-07-31	Females	1968	31	14.06	21.572	67.167	520.307	554.574	8.243	1.587	243.999	1.661	1.736	0.298
851	1999-08-01	Females	1967	32	45.676	71.76	137.45	1362.24	1513.05	20.686	8.316	430.874	5.443	5.842	1.054
1065	1999-08-01	Females	1936	63	82.543	69.726	225.726	1839.26	4185.67	24.24	23.589	650.068	12.334	12.153	5.504
838	1999-08-02	Females	1967	32	35.641	27.339	94.848	762.208	1659.42	4.196	2.363	129.228	2.24	2.277	0.275
1011	1999-08-02	Females	1956	43	21.947	33.923	98.412	781.805	1606.8	20.763	5.283	327.012	6.284	6.327	1.537
7	1999-08-03	Females	1972	27	35.44	39.855	156.256	1102.64	1558.03	10.292	18.115	341.707	7.771	4.708	0.456
877	1999-08-03	Females	1965	34	46.224	89.494	222.889	1845.17	2513.08	25.674	17.497	421.355	11.504	7.628	0.465
1054	1999-08-03	Females	1959	40	79.432	67.722	410.948	2512.34	2950.6	16.062	27.073	440.11	17.814	13.91	1.423
810	1999-08-04	Females	1970	29	82.813	120.722	229.814	2317.02	3103.5	24.008	12.273	610.941	9.578	8.153	3.928
806	1999-08-05	Females	1952	47	51.532	39.663	393.589	2191.3	1590.45	11.633	21.667	278.75	14.897	9.519	0.841
852	1999-08-05	Females	1966	33	23.257	38.166	102.076	815.399	2508.83	9.377	7.584	162.44	5.497	4.726	1.168
997	1999-08-05	Females	1960	39	38.728	36.269	306.943	1688.84	2050.01	6.241	19.632	418.242	10.515	5.521	0.321
12	1999-08-06	Females	1972	27	98.016	115.467	345.359	2796.42	4806.65	24.041	18.922	511.175	13.092	13.066	2.254
1039	1999-08-06	Females	1968	31	71.76	58.826	377.81	2301.52	2588.93	40.827	12.73	1410.79	7.799	10.025	3.575
16	1999-08-08	Females	1970	29	38.847	31.307	128.916	917.624	3193.24	15.489	14.454	335.927	5.474	3.713	0.626
809	1999-08-08	Females	1952	47	50.166	38.018	197.057	1285.08	1747.85	16.891	10.847	479.819	6.491	7.025	0.458
876	1999-08-08	Females	1969	30	53.945	42.572	288.217	1740.58	2465.75	10.439	9.833	146.381	5.467	5.798	1.735
1025	1999-08-08	Females	1974	25	46.75	79.945	478.63	2794.85	1800.16	17.219	12.834	224.045	11.27	6.097	4.163
858	1999-08-09	Females	1966	33	38.277	42.383	133.999	1047.08	2173.01	10.864	12.876	305.833	4.841	4.513	0.403
875	1999-08-09	Females	1946	53	26.967	7.629	149.308	786.431	1523.91	3.731	2.111	116.026	3.207	1.893	0.146
1021	1999-08-09	Females	1956	43	54.652	57.066	284.418	1844.41	1580.09	16.71	15.033	559.717	5.303	5.964	2.216
1064	1999-08-09	Females	1944	55	95.149	94.734	163.399	1878.06	3041.24	17.255	18.375	352.993	11.5	9.101	3.34
954	1999-08-10	Females	1972	27	60.525	12.565	85.552	678.021	1941.98	17.702	7.468	678.645	8.362	7.232	0.751
995	1999-08-10	Females	1973	26	95.881	108.052	371.93	2808.95	3307.06	29.45	15.199	446.867	10.726	8.895	4.089
1044	1999-08-10	Females	1968	31	36.028	29.808	111.122	830.421	1014.02	6.498	11.789	233.779	4.505	3.334	0.92
18	1999-08-11	Females	1958	41	63.685	82.068	227.854	1878.02	2215.47	23.945	22.469	562.59	9.618	8.529	1.199
911	1999-08-12	Females	1972	27	115.961	73.257	285.416	2276.5	3267.13	27.613	11.803	321.103	11.987	13.712	1.065
996	1999-08-12	Females	1946	53	51.684	34.35	96.046	868.41	1235.78	5.085	12.333	687.957	5.351	4.317	2.47
3	1999-08-13	Females	1953	46	53.904	53.901	202.417	1494.74	2950.73	20.777	12.387	871.794	7.218	6.28	1.165
19	1999-08-13	Females	1949	50	62.746	42.649	192.795	1366.27	3541.48	6.556	17.495	519.503	11.888	4.851	0.484
904	1999-08-13	Females	1961	38	46.665	28.131	145.292	1020.12	1667.25	13.542	13.912	471.654	7.714	6.399	1.509
1038	1999-08-13	Females	1947	52	37.175	47.527	236.866	1491.98	3948.67	13.964	13.289	710.382	6.362	5.087	1.255
1152	1999-08-13	Females	1950	49	18.005	11.239	95.708	559.61	2028.25	13.28	18.035	477.212	6.938	7.052	2.01
906	1999-08-14	Females	1970	29	64.585	108.248	302.519	2376.53	9001.73	27.891	19.446	889.84	13.223	10.26	2.084
804	1999-08-15	Females	1955	44	19.011	30.186	130.371	847.225	1019.4	13.11	17.095	115.998	6.273	5.023	1.417
897	1999-08-15	Females	1969	30	59.065	52.374	191.543	1460.79	2271.14	7.178	15.235	785.463	7.412	6.164	1.542
1056	1999-08-15	Females	1965	34	47.798	27.146	256.822	1420.37	1522.15	10.774	3.363	99.971	7.12	6.187	1.105
805	1999-08-16	Females	1971	28	47.039	84.292	519.836	2778.93	3180.3	32.469	12.383	571.613	19.875	7.338	1.879
1184	1999-08-16	Females	1941	58	61.954	57.418	127.166	1237.24	2557	10.479	17.609	401.977	8.402	6.163	3.258
857	1999-08-17	Females	1970	29	63.08	76.298	202.064	1702.65	4317.85	11.864	22.785	566.007	30.262	8.927	2.798
1010	1999-08-17	Females	1974	25	48.259	35.003	114.658	953.763	2135.46	7.614	5.006	212.495	5.989	8.449	0.848
1048	1999-08-17	Females	1938	61	44.778	54.069	172.317	1349.61	1213.06	14.672	13.688	339.415	4.701	5.777	1.821
1545	1999-08-18	Females	1959	40	91.335	65.156	210.393	1785.3	2165.51	18.646	17.178	199.349	8.803	10.715	1.48
914	1999-08-19	Females	1953	46	30.804	40.076	152.793	1077.82	2980.87	11.318	20.814	296.258	25.477	6.62	0.623
905	1999-08-20	Females	1964	35	60.671	27.071	242.391	1460.56	2946.14	16.68	23.161	802.02	9.924	10.603	1.841
1045	1999-08-20	Females	1955	44	71.707	64.738	144.031	1425.76	758.969	8.936	4.939	272.311	3.879	3.87	0.776
862	1999-08-21	Females	1936	63	69.569	28.951	41.41	698.233	898.063	7.405	4.409	147.022	6.012	8.241	0.486
1012	1999-08-21	Females	1972	27	25.96	15.948	107.806	678.867	1155.1	5.281	8.221	165.856	3.555	2.64	1.322
870	1999-08-22	Females	1966	33	28.748	27.184	71.823	628.931	2619.47	8.923	4.886	625.671	5.923	5.571	1.038
880	1999-08-22	Females	1960	39	64.977	58.194	308.596	1976.41	3858.04	9.306	25.972	581.875	16.8	7.631	0.726
1016	1999-08-22	Females	1949	50	56.766	52.761	262.326	1811.32	2392.63	9.978	19.793	230.653	10.757	7.792	2.42
1151	1999-08-22	Females	1956	43	120.563	86.118	189.914	2021.74	2852.45	29.526	11.952	352.946	10.408	12.896	1.145
913	1999-08-25	Females	1972	27	99.539	128.305	356.697	2915.11	6399.56	29.949	31.293	549.413	14.31	12.238	2.035
1028	1999-08-25	Females	1963	36	59.196	25.205	194.364	1209.64	3640.24	8.499	21.775	200.73	11.405	16.445	0.37
1027	1999-08-27	Females	1952	47	47.767	45.059	166.065	1211.26	1420.87	12.795	14.137	268.78	8.406	7.304	1.777
899	1999-08-28	Females	1947	52	57.326	68.074	266.776	1843.06	1057.31	12.018	4.482	317.765	3.256	3.67	1.116
1022	1999-08-28	Females	1950	49	34.14	27.693	187.936	1127.2	1531.25	13.721	10.181	714.018	3.45	4.612	0.428
1013	1999-08-29	Females	1964	35	103.194	65.861	257.197	2027.85	2350.38	17.854	17.4	605.115	10.9	6.358	1.817
970	1999-08-30	Females	1958	41	64.332	132.846	323.437	2704.43	3592.92	14.952	24.445	651.171	11.242	5.845	2.294
1001	1999-08-30	Females	1944	55	58.107	43.512	231.194	1535.54	3517.64	12.552	25.68	538.325	14.44	6.431	0.647
901	1999-08-31	Females	1935	64	48.69	50.116	107.224	1064.67	2415.97	15.648	7.859	445.228	4.417	4.299	2.014
1017	1999-08-31	Females	1948	51	28.361	21.188	122.894	767.736	1273.09	4.509	19.306	249.003	5.929	3.006	0.149
1186	1999-08-31	Females	1938	61	45.597	51.791	204.992	1445.01	2339.54	16.174	14.257	482.216	6.833	4.441	0.649
998	1999-09-03	Females	1964	35	44.666	53.015	123.25	1138.48	1683.23	11.099	8.529	182.781	5.59	9.004	1.102
878	1999-09-04	Females	1935	64	133.09	121.785	367.576	3053.66	4555.16	36.771	22.871	479.443	11.515	9.121	7.54
893	1999-09-05	Females	1958	41	70.706	65.856	198.151	1653.87	3626.88	30.31	18.203	350.459	14.715	16.55	3.224
1214	1999-09-05	Females	1966	33	138.086	152.845	240.186	2877.77	4824.71	56.264	13.296	536.47	14.428	22.467	1.742
1543	1999-09-05	Females	1953	46	82.698	73.712	239.085	1961.71	2634.34	13.202	11.045	250.098	8.734	7.152	2.147
1630	1999-09-05	Females	1972	27	55.724	83.962	240.074	1910.14	5708.12	8.843	55.01	359.82	26.941	19.491	1.087
22	1999-09-06	Females	1962	37	46.143	31.108	151.691	1066.06	1454.11	7.401	7.218	138.855	4.768	2.99	0.748
1520	1999-09-06	Females	1939	60	51.376	76.934	282.995	2023.23	2347.41	16.869	8.357	500.072	9.757	5.254	0.655
1213	1999-09-08	Females	1956	43	41.374	31.551	185.331	1135.44	1560.2	20.049	9.255	245.578	7.2	6.595	1.884
20	1999-09-10	Females	1970	29	35.308	54.988	220.187	1491.25	1731.51	10.803	10.03	186.565	6.927	5.031	1.135
11	1999-09-11	Females	1964	35	63.116	59.294	236.523	1708.46	3909.56	11.573	19.856	207.195	6.912	5.416	1.877
936	1999-09-11	Females	1967	32	46.735	54.226	131.934	1194.19	1825.36	16.69	6.319	271.248	5.462	3.423	1.069
1527	1999-09-11	Females	1964	35	45.933	34.029	164.378	1138.99	2391.3	19.442	19.985	588.117	5.88	5.034	0.573
890	1999-09-13	Females	1973	26	30.545	45.205	251.504	1482.11	1045.32	17.392	19.445	438.608	5.573	4.786	1.215
1399	1999-09-13	Females	1953	46	53.025	85.208	256.528	1983.32	2662.24	30.718	14.959	597.991	9.408	6.574	0.977
1060	1999-09-14	Females	1955	44	77.386	90.74	377.924	2614.9	2777.28	31.647	14	1042.75	8.772	11.186	2.379
1146	1999-09-14	Females	1969	30	83.818	43.776	328.661	2041.02	2298.27	36.584	15.763	532.939	15.156	15.572	2.824
1525	1999-09-14	Females	1973	26	43.274	27.863	167.56	1076.6	1822.21	6.863	12.014	181.195	9.759	5.295	0.799
1215	1999-09-18	Females	1960	39	66.301	93.495	276.881	2157.8	5147.62	23.454	22.033	728.808	12.097	12.667	1.943
1386	1999-09-18	Females	1970	29	49.129	43.265	232.323	1482.8	1813.97	17.061	30.165	210.1	10.601	7.041	0.519
8	1999-09-20	Females	1958	41	76.789	80.071	267.782	2069.42	9448.33	19.48	17.333	263.826	11.769	8.809	0.981
889	1999-09-20	Females	1971	28	69.777	52.324	256.648	1764.94	1590.99	2.13	17.056	339.748	5.511	4.722	0.312
989	1999-09-20	Females	1973	26	32.452	20.789	213.18	1157.28	4124.92	17.352	27.187	509.448	13.974	11.044	6.1
1530	1999-09-20	Females	1972	27	41.209	39.968	173.834	1192.67	1836.2	11.024	13.298	368.17	6.073	7.325	1.27
1385	1999-09-21	Females	1960	39	72.467	110.936	195.228	2041.18	6296.24	12.518	16.373	500.657	14.575	17.358	1.072
1718	1999-09-21	Females	1972	27	121.987	114.541	183.441	2257.49	3178.91	42.596	11.372	563.552	11.448	22.163	1.624
1632	1999-09-23	Females	1957	42	61.089	33.135	177.944	1229.98	2758.29	11.517	13.242	370.413	9.001	8.317	0.746
1019	1999-09-24	Females	1948	51	32.319	35.466	227.983	1346.68	2900.4	8.304	19.731	850.4	23.83	12.118	3.629
1526	1999-09-24	Females	1969	30	53.441	79.426	262.13	1951.64	2585.74	28.219	14.449	463.703	4.966	5.218	1.552
965	1999-09-26	Females	1944	55	66.045	63.986	163.595	1485.68	1017.31	4.788	3.554	125.363	1.979	1.335	0.835
1002	1999-09-28	Females	1965	34	19.959	16.526	172.544	904.127	1121.39	2.184	8.94	170.224	5.151	2.92	0.143
123	1999-09-29	Females	1963	36	40.905	33.332	217.085	1320.43	1411.36	16.288	20.057	729.093	6.845	6.609	0.468
1334	1999-09-29	Females	1971	28	85.453	110.468	212.17	2186.95	5356.85	21.729	41.904	1119.62	10.075	14.692	1.18
64	1999-10-04	Females	1936	63	10.106	15.476	78.837	479.798	1728.14	2.098	10.274	156.7	3.243	1.256	0.155
957	1999-10-04	Females	1959	40	23.066	31.637	132.308	887.116	2061.31	7.789	15.811	492.991	5.08	7.62	0.928
967	1999-10-04	Females	1942	57	60.648	97.509	119.704	1596.6	1522.11	40.375	13.703	117.385	9.051	13.217	1.24
1036	1999-10-04	Females	1950	49	58.517	75.968	190.709	1647.5	1207.29	12.339	2.745	245.161	2.418	3.415	0.36
1509	1999-10-04	Females	1956	43	49.021	64.417	273.613	1831.38	3514.13	12.876	23.923	422.588	9.923	7.678	2.143
956	1999-10-05	Females	1962	37	25.548	38.311	160.18	1054.04	2828.56	21.621	12.744	594.38	8.1	7.813	1.117
959	1999-10-05	Females	1971	28	31.278	22.475	213.184	1239.15	2007.73	18.66	11.732	806.582	12.627	8.171	1.195
1035	1999-10-05	Females	1970	29	96.318	58.922	268.956	1957.43	2870.16	24.634	24.687	1368.93	9.59	10.939	1.497
1507	1999-10-05	Females	1962	37	57.176	49.85	202.764	1465.73	1595.78	18.323	10.344	644.551	7.773	13.63	1.181
969	1999-10-06	Females	1951	48	55.459	58.157	160.198	1330.56	2286.01	10.278	31.464	520.189	10.158	5.612	2.252
1327	1999-10-06	Females	1963	36	70.483	87.314	381.376	2551.2	2886.52	19.816	27.302	465.635	12.404	9.126	1.253
1037	1999-10-07	Females	1949	50	132.763	49.889	194.249	1722.51	2129.62	19.847	20.853	425.195	9.304	9.474	1.306
1051	1999-10-08	Females	1966	33	35.931	56.446	139.17	1182.92	1311.1	13.866	8.752	277.029	5.457	6.089	0.747
121	1999-10-09	Females	1954	45	63.164	54.945	165.077	1415.15	2295.61	4.061	29.703	788.363	10.145	8.808	0.255
962	1999-10-09	Females	1956	43	124.738	52.254	78.81	1297.11	3530.27	17.276	7.265	429.595	11.478	18.017	1.005
1066	1999-10-09	Females	1949	50	74.719	90.398	170.596	1752.36	2225.92	11.815	5.115	827.588	6.091	9.336	0.463
1333	1999-10-09	Females	1952	47	84.527	24.795	321.34	1875.29	2575.98	10.766	7.416	588.38	7.751	5.509	1.082
963	1999-10-10	Females	1974	25	65.94	105.53	370.058	2652.87	2678.87	34.619	16.791	352.297	6.412	8.114	1.01
1203	1999-10-10	Females	1960	39	26.315	25.725	95.044	712.895	820.021	7.636	5.578	283.086	3.578	3.197	0.828
464	1999-10-11	Females	1973	26	65.164	78.93	301.679	2155.13	3343.02	14.234	28.627	216.366	12.225	9.771	3.393
988	1999-10-11	Females	1952	47	42.315	49.789	295.893	1788.11	3388.18	10.601	14.445	248.504	6.766	6.065	1.535
1196	1999-10-11	Females	1943	56	42.963	48.116	151.45	1194.69	1842.66	3.374	32.219	461.221	11.608	7.106	0.387
1270	1999-10-11	Females	1945	54	41.605	31.495	186.601	1207.22	1527.47	5.64	13.704	190.791	6.257	4.114	1.036
993	1999-10-12	Females	1948	51	42.648	31.341	159.497	1063.61	1977.91	11.926	11.758	658.683	13.385	5.67	1.029
1050	1999-10-12	Females	1956	43	56.451	34.403	133.591	1044.53	1894.51	10.144	22.143	672.331	10.57	7.161	0.615
986	1999-10-13	Females	1965	34	68.482	70.605	222.606	1781.44	2400.99	20.014	7.397	870.789	6.828	6.966	2.099
991	1999-10-15	Females	1939	60	109.846	61.007	345.039	2357.54	3049.01	17.454	9.012	617.875	8.411	7.405	3.468
1111	1999-10-15	Females	1968	31	148.238	130.732	244.086	2731.32	3997.55	41.481	16.821	567.83	16.843	17.559	2.21
1206	1999-10-15	Females	1959	40	32.018	48.461	230.542	1418.8	2267.39	10.507	28.351	237.27	7.048	4.114	1.842
1505	1999-10-15	Females	1966	33	37.724	48.105	167.259	1245.41	4167.69	25.778	32.707	799.249	14.729	18.188	1.07
1580	1999-10-15	Females	1937	62	12.964	16.055	43.575	368.816	1444.59	9.439	2.968	206.092	0.997	1.775	0.277
38	1999-10-16	Females	1957	42	21.733	30.358	124.231	821.083	1034.7	6.047	16.787	217.985	5.967	4.07	1.351
138	1999-10-16	Females	1967	32	91.397	103.566	201.004	2072.57	2518.81	27.065	25.283	667.715	12.847	14.56	2.208
961	1999-10-16	Females	1973	26	45.148	55.705	157.43	1286.45	1923.46	5.768	8.866	121.622	3.207	3.456	0.896
1627	1999-10-16	Females	1944	55	57.518	48.104	112.651	1101.54	3122.53	12.037	16.683	860.028	17.663	7.568	2.121
124	1999-10-17	Females	1956	43	46.826	57.396	273.506	1782.74	3754.96	15.129	19.057	328.333	8.918	5.856	1.244
992	1999-10-17	Females	1974	25	45.777	48.68	145.128	1191.89	1349.57	13.842	6.272	305.528	4.256	3.925	1.254
25	1999-10-18	Females	1960	39	48.645	51.651	170.076	1322.53	3867.63	14.189	7.764	445.106	8.452	6.366	1.657
1162	1999-10-18	Females	1973	26	65.233	78.426	226.988	1848.57	1817.99	14.712	14.016	167.044	19.843	11.719	2.647
24	1999-10-19	Females	1942	57	49.064	55.209	91.597	1038.46	3552.64	23.093	10.883	931.951	6.844	8.822	1.683
137	1999-10-19	Females	1937	62	38.077	53.801	239.251	1588.59	2552.84	8.015	12.138	231.974	8.632	3.808	0.432
1171	1999-10-19	Females	1973	26	97.454	104.086	319.718	2614.49	2987.96	30.553	11.168	259.15	19.263	10.538	2.6
1197	1999-10-19	Females	1953	46	34.916	43.38	148.439	1099.07	812.899	8.78	6.744	321.085	5.675	2.449	0.381
1332	1999-10-19	Females	1942	57	21.818	18.128	118.878	712.426	434.462	2.911	9.141	213.564	4.897	2.376	0.318
1365	1999-10-19	Females	1964	35	58.367	106.7	239.633	2144.03	3680.05	7.864	27.277	648.226	10.015	7.505	2.085
981	1999-10-21	Females	1965	34	57.762	94.184	406.387	2645.94	2029.96	18.741	14.712	1253.48	6.043	7.401	1.74
1052	1999-10-21	Females	1964	35	60.76	51.994	217.089	1821.21	2070.22	13.111	12.572	432.619	7.963	11.476	1.212
1167	1999-10-21	Females	1961	38	84.953	64.401	195.984	1695.07	3575.39	12.454	30.29	705.885	16.64	8.957	0.871
1508	1999-10-22	Females	1965	34	80.569	80.311	350.661	2421.66	2831.87	20.711	16.273	543.742	9.643	8.298	2.387
42	1999-10-23	Females	1966	33	76.858	60.015	184.508	1584.04	4228.33	15.105	9.878	507.959	10.21	8.294	1.437
1096	1999-10-23	Females	1958	41	69.953	98.168	135.488	1688.3	2900.02	25.734	13.993	817.283	9.368	8.643	3.098
1407	1999-10-23	Females	1950	49	59.243	39.629	124.463	1061.41	2107.76	19.202	19.359	987.782	8.221	14.227	1.034
1113	1999-10-24	Females	1972	27	51.284	32.196	177.346	1199.56	2529.92	10.544	9.975	501.533	5.081	5.447	0.984
1444	1999-10-24	Females	1969	30	41.474	57.365	167.731	1312.35	1439.02	12.458	12.955	478.417	5.099	5.415	0.365
1506	1999-10-24	Females	1970	29	31.47	28.264	156.132	977.244	1014.97	9.512	14.592	348.363	4.961	5.747	0.19
40	1999-10-25	Females	1945	54	129.94	71.768	332.082	2509.89	4208	20.645	23.632	326.796	10.113	19.741	0.872
1114	1999-10-25	Females	1953	46	40.487	27.508	211.906	1216.57	1621.65	13.492	20.148	411.589	4.953	6.098	0.45
1351	1999-10-25	Females	1950	49	122.778	114.707	191.398	2251.75	2543.39	9.178	16.69	513.123	6.685	5.416	0.844
1049	1999-10-26	Females	1966	33	34.169	58.505	249.343	1630.75	2993.71	24.539	20.839	610.198	6.629	5.493	0.533
1160	1999-10-27	Females	1970	29	115.825	81.03	273.865	2290.89	2241.39	7.918	12.521	189.903	16.797	8.572	0.616
41	1999-10-29	Females	1957	42	32.353	13.187	324.789	1503.03	1682.4	3.042	13.754	233.336	5.224	3.802	0.653
48	1999-10-30	Females	1959	40	14.709	11.634	95.549	535.414	756.726	3.844	5.48	192.828	2.062	2.16	0.506
1105	1999-10-30	Females	1949	50	53.676	52.216	216.27	1543.88	1954.84	15.066	10.685	581.874	4.908	5.408	1.031
1115	1999-10-30	Females	1935	64	59.093	35.864	287.536	1642.99	1591.45	11.339	33.59	299.91	24.783	8.371	0.638
1247	1999-10-30	Females	1959	40	78.322	63.02	195.319	1684.59	2546.62	11.874	12.863	420.652	8.093	4.791	1.236
1579	1999-10-30	Females	1965	34	31.349	15.888	77.345	576.878	782.288	3.624	1.892	243.718	4.187	3.184	0.922
28	1999-10-31	Females	1945	54	91.853	51.761	248.72	1804.73	2698.8	10.436	15.028	464.082	8.133	7.446	2.454
49	1999-10-31	Females	1969	30	45.701	39.749	230.72	1462.95	2472.42	15.408	10.854	425.313	5.512	4.935	0.983
1228	1999-10-31	Females	1949	50	66.717	51.216	260.081	1738.38	2109.41	11.771	21.414	503.008	9.815	7.274	1.148
109	1999-11-01	Females	1969	30	42.034	65.971	291.6	1908.52	5579.73	37.474	39.996	1396.65	22.392	18.015	2.073
1116	1999-11-01	Females	1946	53	55.131	30.777	121.013	968.976	2675.88	6.771	10.934	253.833	8.87	7.288	0.608
1207	1999-11-01	Females	1955	44	24.392	11.59	86.678	517.74	1896.6	9.65	14.762	632.041	4.815	5.677	1.539
1845	1999-11-01	Females	1962	37	59	56.078	286.598	1836.04	3423.44	20.805	11.062	776.742	10.581	5.517	0.744
35	1999-11-02	Females	1953	46	44.783	59.259	275.031	1769.52	2115.61	10.598	26.171	260.029	10.855	7.055	1.518
187	1999-11-02	Females	1956	43	72.758	68.97	311.813	2133.83	2124.17	18.655	14.317	392.614	10.072	11.626	0.802
1106	1999-11-02	Females	1957	42	32.018	6.673	147.448	752.106	1150.4	2.502	15.269	479.942	4.732	5.348	0.401
1341	1999-11-02	Females	1971	28	66.462	28.332	83.506	862.427	1885.92	11.559	22.356	571.941	5.545	4.784	0.887
1406	1999-11-02	Females	1943	56	46.62	70.54	131.711	1334.79	2522.88	14.742	11.1	334.802	6.936	7.162	2.844
1864	1999-11-02	Females	1946	53	60.899	33.418	258.102	1588.14	2364.84	7.276	13.744	374.934	9.863	6.869	0.479
1846	1999-11-03	Females	1960	39	40.603	35.767	261.502	1474.92	1437.39	8.769	38.505	465.768	8.676	5.421	1.178
34	1999-11-04	Females	1968	31	57.288	56.577	224.962	1584.68	2516.32	10.158	17.109	296.217	8.971	5.088	1.714
1097	1999-11-04	Females	1942	57	51.531	69.255	193.245	1615.51	4979.68	18.035	32.249	367.324	12.047	7.725	1.862
385	1999-11-05	Females	1954	45	33.878	20.726	162.06	957.674	1414.54	11.986	10.599	971.904	7.015	5.84	1.752
1451	1999-11-05	Females	1964	35	75.957	56.635	361.359	2225.91	4093.51	25.259	32.999	451.909	29.87	10.419	0.713
1577	1999-11-05	Females	1956	43	29.602	35.285	133.848	955.208	778.733	8.436	11.076	183.17	4.686	4.17	0.284
50	1999-11-06	Females	1968	31	44.783	34.619	223.987	1370.2	1701.26	7.841	13.951	200.79	3.957	3.484	1.135
1104	1999-11-06	Females	1957	42	41.787	34.654	213.272	1297.2	1617.09	7.549	21.959	273.969	5.088	4.529	0.83
78	1999-11-07	Females	1971	28	36.657	30.112	230.15	1306.78	1358.44	5.601	21.464	170.127	8.052	5.174	0.702
1164	1999-11-07	Females	1951	48	28.887	20.631	101.351	708.363	1613.05	13.57	14.346	602.749	8.454	8.328	1.289
1294	1999-11-07	Females	1946	53	36.773	36.902	225.067	1323.72	2609.71	10.67	21.22	408.846	7.048	4.523	0.524
1314	1999-11-07	Females	1974	25	18.73	43.24	170.013	1093.27	2659.49	17.165	11.175	237.096	9.855	8.904	3.283
1315	1999-11-07	Females	1965	34	120.487	91.271	286.836	2455.04	862.545	16.538	12.031	243.387	3.994	4.282	1.474
1531	1999-11-07	Females	1962	37	39.615	37.85	172.547	1185.59	1580.54	11.507	7.524	398.083	3.8	4.14	1.128
76	1999-11-08	Females	1971	28	63.323	68.034	170.277	1537.67	5019.49	20.596	7.789	724.091	8.893	7.265	2.107
1174	1999-11-08	Females	1962	37	75.37	63.852	228.995	1778.76	1812.04	10.791	13.782	317.748	7.321	9.107	0.571
1219	1999-11-08	Females	1971	28	56.095	36.186	188.718	1288.64	1909.93	7.459	10.555	288.669	7.74	6.093	1.355
1265	1999-11-08	Females	1959	40	34.927	27.549	124.26	888.202	1718.31	8.64	4.094	221.697	5.847	4.303	0.976
155	1999-11-09	Females	1974	25	19.229	17.612	148.17	797.682	4137.83	27.892	17.367	631.751	11.841	11.655	2.8
1166	1999-11-09	Females	1969	30	77.726	117.422	334.136	2674.04	2120.48	17.334	22.882	687.265	7.741	6.661	1.541
1199	1999-11-09	Females	1966	33	31.474	20.957	175.993	991.939	1461.92	8.056	8.769	306.095	14.448	3.354	0.212
1569	1999-11-09	Females	1957	42	46.677	55.611	198.584	1453.2	1288.31	8.421	10.398	163.417	5.288	3.628	2.068
1756	1999-11-09	Females	1964	35	65.604	51.581	174.456	1432.29	2271.06	11.993	6.331	330.181	32.815	9.39	0.662
55	1999-11-10	Females	1957	42	50.345	52.627	285.731	1806.71	2334.54	13.82	12.132	432.256	11.61	6.237	1.275
1249	1999-11-10	Females	1974	25	35.881	19.44	164.043	962.846	9125.33	59.126	36.798	859.785	22.651	27.948	2.382
1274	1999-11-10	Females	1953	46	60.733	76.305	150.41	1504.23	1960.65	14.814	9.802	271.097	8.03	6.297	11.833
1532	1999-11-10	Females	1955	44	64.812	45.252	258.634	1559.41	3864.36	10.926	49.737	1068.37	16.016	9.074	1.572
57	1999-11-11	Females	1945	54	66.144	66.358	237.724	1801.58	2357.49	19.721	11.459	522.537	7.237	6.928	2.221
1172	1999-11-11	Females	1961	38	58.063	52.627	225.331	1593.8	3251.44	18.467	40.677	483.866	9.867	11.282	0.785
1304	1999-11-11	Females	1962	37	31.986	78.127	233.526	1763.93	1775.93	26.717	11.625	184.159	5.02	3.068	1.835
52	1999-11-12	Females	1958	41	72.375	34.719	135.732	1102.82	2238.33	6.997	21.421	185.933	8.911	6.373	0.75
161	1999-11-12	Females	1958	41	51.252	38.996	161.341	1180.24	1859.05	11.713	11.678	339.894	5.688	9.283	0.719
1409	1999-11-12	Females	1960	39	83.168	92.412	287.77	2279.8	1724.87	17.945	13.052	392.004	7.854	6.762	0.748
2035	1999-11-12	Females	1960	39	61.26	54.833	228.158	1620.07	2373.38	19.168	15.209	1026.92	7.882	8.112	1.307
53	1999-11-13	Females	1954	45	54.616	64.703	231.394	1730.05	1170.18	12.782	9.012	173.857	5.908	5.639	0.652
1280	1999-11-13	Females	1964	35	30.382	38.084	114.364	907.923	1690.18	12.417	6.669	219.215	3.669	2.812	0.746
133	1999-11-14	Females	1963	36	45.949	66.1	182.786	1483.02	3272.18	11.272	20.554	321.405	10.8	4.164	0.711
458	1999-11-14	Females	1974	25	53.073	35.433	235.594	1461.44	1878.7	8.094	14.105	277.823	8.359	6.104	1.412
1573	1999-11-14	Females	1956	43	118.273	102.399	262.099	2434.88	4114.73	29.4	13.15	395.008	8.187	6.949	3.878
376	1999-11-15	Females	1975	24	43.38	28.118	220.869	1298.27	1871.04	7.809	8.347	345.047	4.972	5.147	0.649
1564	1999-11-15	Females	1961	38	49.732	29.469	117.002	923.009	1453.47	11.144	3.779	794.906	3.646	6.543	0.562
85	1999-11-16	Females	1973	26	71.474	44.816	259.695	1671.83	3168.35	15.822	12.235	625.812	6.981	6.983	1.115
1221	1999-11-16	Females	1974	25	29.643	39.631	402.16	2000.88	1513.5	17.321	40.852	389.887	8.18	5.682	0.671
1362	1999-11-16	Females	1972	27	30.475	6.503	207.738	1004.75	1255.3	14.487	10.698	549.088	4.399	5.847	1.417
60	1999-11-17	Females	1957	42	36.484	54.71	132.106	1144.62	1941.41	20.779	11.254	495.819	10.868	7.99	0.858
80	1999-11-17	Females	1974	25	47.293	36.987	231.58	1426.24	1526.89	14.922	17.18	594.547	12.041	5.189	1.167
83	1999-11-17	Females	1954	45	66.289	50.581	287.879	1853.64	3209.59	17.477	17.251	262.845	8.704	7.664	1.22
1253	1999-11-17	Females	1959	40	64.461	75.121	155.196	1532.53	2110.96	11.408	10.208	474.066	7.089	7.707	1.874
1460	1999-11-17	Females	1957	42	48.772	75.52	261.656	1894.38	2238.18	24.774	11.938	432.86	5.203	4.573	1.15
54	1999-11-19	Females	1961	38	63.258	64.594	115.904	1272.06	1818.63	10.535	9.241	474.993	10.102	7.009	2.845
113	1999-11-19	Females	1945	54	20.161	31.189	121.983	835.71	1047	4.705	10.915	147.038	4.362	2.379	0.441
1178	1999-11-19	Females	1940	59	58.207	43.556	241.891	1574.41	2155.89	11.728	11.044	379.977	4.885	6.48	0.895
1658	1999-11-19	Females	1964	35	44.103	32.935	183.934	1187.18	3202.34	11.145	26.568	558.818	9.268	5.035	0.681
56	1999-11-20	Females	1965	34	35.798	21.748	139.701	896.287	1257.35	6.864	11.167	245.755	3.753	3.648	0.693
62	1999-11-20	Females	1970	29	35.415	42.577	229.748	1444.08	1227.57	23.841	3.575	319.709	4.931	3.705	0.321
72	1999-11-20	Females	1970	29	59.47	102.227	316.949	2380.7	3811.34	21.762	13.487	472.571	13.012	10.401	1.411
152	1999-11-20	Females	1955	44	53.717	32.746	148.059	1099.59	2928.89	16.653	8.105	672.41	3.908	4.713	1.406
1222	1999-11-20	Females	1951	48	19.338	39.781	90.438	787.596	1415.76	14.214	17.103	679.77	9.826	8.654	0.77
1448	1999-11-20	Females	1935	64	76.682	69.392	240.254	1880.37	6255.35	18.818	5.495	540.044	8.426	7.591	2.575
1574	1999-11-20	Females	1945	54	54.975	30.465	149.154	1069.44	1871.81	11.779	12.361	899.773	15.797	6.005	1.161
1575	1999-11-20	Females	1946	53	60.755	15.35	456.247	2191.33	3979.39	4.179	13.376	321.542	7.744	7.494	0.372
1735	1999-11-20	Females	1946	53	70.195	62.356	403.853	2439.21	4077.06	17.535	17.865	409.059	14.688	6.702	0.665
1225	1999-11-21	Females	1971	28	26.64	32.178	281.326	1467.55	2208.99	4.563	19.001	232.72	6.41	3.755	2.271
1235	1999-11-21	Females	1970	29	73.279	53.282	227.714	1664.59	2431.16	7.449	24.812	585.202	9.385	6.31	0.874
1236	1999-11-21	Females	1940	59	55.668	33.947	173.678	1212.9	2914.38	14.257	9.729	680.686	13.246	13.878	5.171
1256	1999-11-21	Females	1947	52	98.023	49.841	265.042	2000.02	2634.84	3.659	12.504	135.751	4.844	3.33	0.35
1297	1999-11-21	Females	1968	31	38.708	32.06	190.691	1187.08	1417.03	9.481	9.094	122.732	4.825	3.172	1.006
1641	1999-11-21	Females	1938	61	90.948	48.036	204.339	1522.69	3784.88	9.051	31.068	1400.66	20.262	16.824	2.633
81	1999-11-22	Females	1974	25	50.725	36.817	195.435	1316.29	1509.55	11.629	6.656	359.61	3.889	3.94	0.615
1279	1999-11-24	Females	1964	35	51.007	37.632	168.373	1203.77	1878.56	15.642	15.856	674.771	5.567	5.342	0.626
1544	1999-11-25	Females	1946	53	41.197	40.065	101.289	901.407	1448.24	10.067	14.062	200.795	5.514	4.266	1.201
1201	1999-11-26	Females	1957	42	101.214	94.273	142.73	1776.73	811.346	6.391	23.63	415.175	6.075	4.56	0.546
1277	1999-11-26	Females	1949	50	41.436	78.709	137.525	1409.01	1511.47	32.515	7.954	538.857	5.748	5.186	1.903
1211	1999-11-27	Females	1948	51	9.222	13.474	61.559	407.708	512.612	8.359	11.67	125.94	6.296	5.259	0.576
1379	1999-11-27	Females	1966	33	141.596	111.696	258.451	2542.43	5402.79	27.578	31.8	715.356	16.638	19.386	4.561
1381	1999-11-28	Females	1950	49	22.434	43.663	81.338	804.703	7346.56	35.282	48.664	662.572	26.002	18.179	2.638
1426	1999-11-28	Females	1973	26	39.478	44.064	160.398	1169.88	3433.81	28.306	16.477	312.153	12.343	18.512	1.157
1576	1999-11-28	Females	1972	27	58.904	76.336	245.376	1883.82	3491.08	20.651	21.758	399.225	11.07	10.068	2.537
1586	1999-11-28	Females	1966	33	58.399	60.454	324.725	2003.33	2106.43	10.892	7.395	460.533	6.741	8.774	0.758
1755	1999-11-28	Females	1958	41	64.723	50.415	160.237	1344.33	2215.85	19.224	12.41	399.542	7.866	10.981	0.858
1757	1999-11-28	Females	1960	39	26.86	31.244	127.878	875.565	2209.25	6.563	11.429	466.785	14.599	4.64	0.374
193	1999-11-29	Females	1952	47	70.478	49.704	228.145	1660.31	1825.22	10.287	8.116	227.002	8.343	6.843	0.731
73	1999-11-30	Females	1946	53	73.802	75.189	141.421	1573.14	3017.83	30.234	11.02	999.897	5.39	7.63	1.943
305	1999-11-30	Females	1971	28	44.241	10.582	262.277	1314.36	3363.62	1.581	18.175	186.205	6.43	4.402	0.174
1473	1999-11-30	Females	1974	25	75.158	42.157	219.813	1565.33	1719.94	10.04	6.016	279.642	5.693	5.205	1.22
635	1999-12-01	Females	1964	35	61.493	56.647	320.616	2021.63	1907.13	10.681	4.068	449.602	8.521	8.125	2.436
1397	1999-12-01	Females	1969	30	22.007	74.907	158.341	1359.3	696.66	37.651	6.576	532.957	3.147	3.385	1.859
1555	1999-12-01	Females	1959	40	69.533	50.403	218.691	1607.1	2636.07	18.264	11.248	613.888	8.355	11.829	0.784
1633	1999-12-01	Females	1958	41	36.864	31.96	236.902	1339.77	949.455	8.631	23.562	275.938	5.339	5.061	0.593
164	1999-12-03	Females	1963	36	38.047	43.212	174.101	1218.78	3614.04	23.113	30.514	1033.26	12.812	13.8	2.927
479	1999-12-03	Females	1942	57	30.803	22.926	121.009	811.063	1996.67	7.902	8.626	210.008	4.522	3.239	0.452
1427	1999-12-03	Females	1955	44	33.011	72.414	360.936	2199.88	1601.76	12.48	10.302	566.953	5.033	6.341	0.468
1769	1999-12-03	Females	1973	26	65.788	84.307	325.255	2012.97	2244.72	21.839	24.97	395.78	9.86	9.264	0.845
189	1999-12-04	Females	1960	39	54.927	85.32	254.966	1992.81	2795.3	1.475	16.258	368.908	6.329	2.448	0.272
1300	1999-12-04	Females	1972	27	107.36	44.011	125.415	1331.3	3374.3	11.129	13.404	191.8	9.537	5.623	1.544
1401	1999-12-04	Females	1973	26	46.498	51.916	203.646	1443.65	1389.34	8.595	11.671	357.869	6.937	7.381	0.644
636	1999-12-05	Females	1962	37	83.553	63.05	166.138	1561.72	1389.1	12.839	8.674	397.159	6.949	6.212	1.505
1560	1999-12-05	Females	1957	42	68.74	71.679	159.588	1555.81	1564.64	21.231	12.056	359.716	8.028	5.122	2.35
71	1999-12-06	Females	1958	41	40.121	30.935	163.727	1091.36	1505.54	10.97	16.188	446.963	7.43	5.335	0.74
387	1999-12-06	Females	1963	36	25.595	28.573	145.179	929.318	1797.81	6.006	12.316	275.247	5.544	3.534	0.621
630	1999-12-06	Females	1965	34	75.719	75.116	194.254	1748.03	3491.68	22.192	17.681	240.465	19.274	17.509	1.834
1372	1999-12-06	Females	1946	53	71.336	40.665	279.181	1911.33	2335.31	13.332	13.016	884.567	7.351	8.033	0.69
1561	1999-12-06	Females	1962	37	62.038	42.222	213.53	1857.74	4043.09	8.942	14.231	197.88	9.471	7.598	1.248
1634	1999-12-06	Females	1945	54	70.869	68.255	369.232	2263.2	3465.59	21.361	28.689	1103.9	13.273	10.957	1.684
1643	1999-12-06	Females	1966	33	43.676	32.603	299.755	1650.85	2590.94	8.946	13.175	330.168	7.52	5.066	1.461
1550	1999-12-07	Females	1967	32	76.922	57.328	197.876	1620.6	1534.45	21.7	9.614	167.293	8.112	11.511	0.874
1477	1999-12-09	Females	1956	43	17.152	19.879	98.747	615.994	279.954	1.484	32.396	185.976	5.249	3.251	0.374
96	1999-12-10	Females	1950	49	42.083	58.381	129.739	1184.89	7286.52	13.378	34.806	336.422	9.347	6.763	1.021
162	1999-12-10	Females	1972	27	48.965	28.453	274.077	1538.32	1713.61	9.797	11.889	173.894	6.261	5.813	0.528
1295	1999-12-10	Females	1940	59	55.944	40.391	125.949	1092.35	2377.13	8.355	9.459	167.714	4.39	5.933	1.139
97	1999-12-11	Females	1973	26	46.773	89.391	186.052	1719.45	2221.93	27.724	11.261	388.59	8.642	7.238	1.352
191	1999-12-11	Females	1959	40	46.952	43.912	241.916	1546.05	1735.16	8.846	8.951	140.02	5.897	5.108	1.142
1377	1999-12-11	Females	1957	42	44.813	36.258	199.54	1222.29	2354.19	12.31	4.783	373.033	6.307	4.127	1.571
1786	1999-12-11	Females	1970	29	64.339	61.391	307.63	2011.57	2549.3	32.108	17.677	1065.42	7.402	6.806	0.781
1356	1999-12-12	Females	1964	35	58.446	57.031	201.302	1551.18	3181.44	3.347	17.737	142.26	8.216	4.95	1.135
1382	1999-12-12	Females	1974	25	34.068	36.74	78.913	773.106	1183.9	11.433	4.359	246.976	6.31	3.203	0.232
158	1999-12-13	Females	1937	62	35.465	30.783	120.551	896.43	2566.16	9.299	8.435	371.54	5.786	4.268	0.893
1345	1999-12-13	Females	1961	38	64.651	46.757	257.656	1725.08	3202.36	15.38	7.558	286.876	8.898	10.321	0.642
1677	1999-12-13	Females	1973	26	17.3	22.111	116.378	716	4474.22	24.004	9.288	695.989	10.478	7.14	3.532
1767	1999-12-13	Females	1944	55	43.185	56.15	130.122	1175.66	587.15	11.814	12.265	296.659	7.116	3.534	0.744
628	1999-12-17	Females	1952	47	32.733	27.429	189.075	1096.25	3343.89	5.49	25.509	357.387	8.999	4.326	0.386
151	1999-12-18	Females	1949	50	32.31	26.991	157.617	938.393	1902.71	6.929	32.104	479.044	5.501	4.224	0.462
217	1999-12-18	Females	1968	31	62.402	80.079	238.005	1900.94	3380.73	25.771	15.895	639.779	9.214	7.966	1.496
631	1999-12-18	Females	1975	24	64.313	44.492	119.323	1126.55	1132.77	9.91	10.898	171.649	5.444	4.363	0.428
1452	1999-12-18	Females	1957	42	81.931	61.168	211.668	1681.29	4288	18.493	25.836	1292.73	20.63	9.038	1.331
1455	1999-12-18	Females	1952	47	17.88	14.113	332.754	1487.66	805.89	7.541	6.755	458.489	2.855	4.103	0.434
89	1999-12-19	Females	1965	34	66.077	97.406	406.016	2710.81	2943.62	14.984	20.133	293.55	11.924	10.388	1.338
208	1999-12-19	Females	1939	60	40.281	34.015	179.935	1167.62	2475.66	12.084	14.624	400.97	6.129	4.691	1.234
1468	1999-12-19	Females	1944	55	25.34	48.913	89.074	881.634	1009.97	19.044	4.83	452.085	3.58	5.03	1.088
1556	1999-12-19	Females	1969	30	51.568	42.188	219.394	1431.93	2221.91	6.545	20.157	271.161	7.465	4.449	0.576
1566	1999-12-19	Females	1943	56	90.292	36.099	146.912	1247.72	1439.57	10.564	19.798	582.577	6.151	6.167	1.511
1571	1999-12-19	Females	1947	52	101.73	138.334	288.833	2759.32	3432.48	33.665	31.527	1086.57	14.056	15.682	3.478
346	1999-12-20	Females	1955	44	63.034	49.659	253.311	1702.73	2856.41	14.918	25.123	227.046	10.972	9.237	0.418
1383	1999-12-20	Females	1965	34	54.895	64.197	210.993	1621.06	3220.01	20.936	18.51	310.031	9.638	11.065	1.286
86	1999-12-21	Females	1950	49	26.254	29.13	130.614	887.849	666.833	7.089	9.724	252.462	4.453	3.97	0.514
87	1999-12-21	Females	1971	28	33.072	58.865	150.65	1244.02	3003.45	16.619	11.308	346.565	3.926	5.728	1.91
194	1999-12-21	Females	1936	63	27.312	30.584	64.255	635.621	1541.15	7.761	12.43	391.51	11.084	4.824	0.818
1434	1999-12-21	Females	1970	29	59.757	81.704	246.822	2000.14	2069	4.906	14.343	191.258	5.641	5.429	0.939
1558	1999-12-21	Females	1957	42	23.311	49	112.858	964.74	1022.13	10.156	10.598	104.046	4.276	2.042	0.453
1642	1999-12-21	Females	1954	45	72.197	57.881	289.311	1913.12	1763.58	10.41	9.971	281.126	4.604	4.464	1.127
1461	1999-12-22	Females	1950	49	46.724	66.778	282.195	1877.19	3381.98	14.11	20.223	322.998	9.668	7.23	1.436
632	1999-12-23	Females	1970	29	57.454	59.823	303.064	1906.8	3443.5	24.63	25.243	806.608	15.991	11.771	2.68
1782	1999-12-23	Females	1936	63	63.827	75.635	211.878	1770.63	1887.86	23.232	9.512	390.639	8.275	10.171	1.56
195	1999-12-24	Females	1966	33	74.738	46.205	199.941	1507.19	2371.59	8.762	18.509	195.501	9.493	8.92	0.843
1368	1999-12-25	Females	1966	33	61.465	79.114	170.278	1645.22	2247.45	25.658	11.017	655.692	7.091	7.007	0.713
1542	1999-12-25	Females	1936	63	43.233	35.37	136.488	1020.22	1842.89	12.552	11.738	417.113	4.721	5.002	0.991
1568	1999-12-25	Females	1961	38	46.786	24.092	87.896	751.731	1560.67	6.092	3.709	622.054	5.353	6.503	1.246
1454	1999-12-26	Females	1951	48	39.372	34.055	148.459	1046.42	2505.97	7.537	11.173	349.269	6.316	4.682	1.769
1466	1999-12-26	Females	1956	43	14.041	15.845	77.158	509.505	454.821	5.776	1.244	281.909	0.923	1.924	0.651
1596	1999-12-26	Females	1952	47	42.463	45.355	164.717	1225.79	2167.91	18.52	17.175	556.158	6.843	6.637	1.369
420	1999-12-27	Females	1970	29	67.856	44.015	194.837	1450.12	1317.36	15.131	7.101	195.922	6.781	4.68	0.408
1594	1999-12-28	Females	1970	29	63.208	58.305	251.311	1754.48	1471.16	7.002	15.841	359.734	6.471	3.956	1.026
1562	1999-12-31	Females	1967	32	57.586	88.085	298.833	2159.55	2572.24	19.132	26.441	546.364	9.381	9.919	1.441
1702	1999-12-31	Females	1939	60	51.772	36.707	229.512	1424.87	2748.15	11.72	17	236.126	5.806	5.912	1.006
1498	2000-01-01	Females	1943	57	50.085	45.157	180.015	1297.54	2010.39	19.584	7.669	691.076	5.417	5.178	0.509
1581	2000-01-01	Females	1958	42	43.604	61.359	208.25	1547.6	1689.45	28.09	6.66	523.28	6.95	5.231	1.557
1587	2000-01-01	Females	1952	48	124.33	92.209	262.587	2354.57	1069.29	6.814	12.28	316.287	6.156	5.034	1.243
1766	2000-01-01	Females	1949	51	28.925	41.803	100.849	895.093	1045.15	9.443	7.588	340.074	5.891	5.381	1.425
1422	2000-01-02	Females	1972	28	69.172	51.333	218.871	1580.58	2597.33	13.3	19.973	656.965	6.853	6.738	2.606
1598	2000-01-02	Females	1971	29	64.355	68.554	308.63	2098	1566.95	7.764	8.124	284.095	4.682	3.244	0.214
107	2000-01-03	Females	1956	44	74.218	93.242	379.969	2611.58	1882.11	14.177	9.904	114.484	5.217	5.269	0.177
146	2000-01-03	Females	1959	41	65.851	112.586	206.317	2095.96	3165.24	29.355	7.33	511.207	6.768	6.158	1.613
373	2000-01-03	Females	1974	26	37.744	56.998	116.306	1124.8	2870.38	17.385	7.825	719.732	8.466	8.273	2.993
405	2000-01-03	Females	1940	60	31.642	43.431	190.384	1260.31	1511.74	12.391	19.627	340.338	7.092	4.033	0.6
1487	2000-01-03	Females	1970	30	49.717	27.725	164.897	1100.59	1362.99	8.042	11.151	334.646	4.255	5.064	0.348
1517	2000-01-03	Females	1960	40	28.314	17.429	146.619	840.619	352.296	6.561	6.117	108.18	5.377	6.628	0.207
1609	2000-01-03	Females	1959	41	27.324	27.059	175.594	1040.21	2571.48	9.664	11.773	416.199	6.706	7.109	0.427
1657	2000-01-03	Females	1967	33	21.271	46.259	68.235	795.075	803.649	7.025	13.102	247.678	6.584	4.371	0.6
1533	2000-01-04	Females	1958	42	27.835	44.52	151.584	1088.27	563.89	19.858	17.774	730.49	6.918	4.835	0.256
1692	2000-01-05	Females	1974	26	29.424	35.763	148.7	1023.95	1304.1	5.06	5.592	50.111	2.765	3.319	1.178
2420	2000-01-06	Females	1954	46	35.982	25.19	117.223	837.253	932.256	10.832	23.604	546.388	5.369	4.191	0.447
1516	2000-01-07	Females	1974	26	119.624	138.694	340.717	3078.29	2849.39	44.514	16.655	1259.25	11.253	11.356	3.29
1570	2000-01-07	Females	1969	31	44.641	43.797	222.687	1464.14	1844.39	10.951	7.498	132.119	8.989	6.002	1.147
2091	2000-01-07	Females	1967	33	41.512	53.72	252.91	1619.04	1505.71	23.458	9	950.517	24.197	5.63	0.435
207	2000-01-10	Females	1965	35	54.952	61.117	260.962	1785.82	3643.5	14.852	24.084	431.847	9.775	6.011	0.674
1582	2000-01-10	Females	1972	28	88.773	73.793	273.325	2048.7	4804.12	21.854	38.459	1197.62	13.475	12.341	1.754
2817	2000-01-10	Females	1972	28	103.194	115.178	362.349	2892.51	5655.14	36.78	37.733	1039.02	23.495	18.029	3.077
142	2000-01-11	Females	1970	30	47.008	32.027	197.526	1256.71	2582.19	6.794	9.58	132.251	6.037	4.545	0.671
357	2000-01-11	Females	1963	37	26.856	21.651	113.631	759.933	1394.17	4.66	8.279	103.284	4.759	2.932	0.89
1695	2000-01-12	Females	1949	51	111.04	77.232	130.724	1662.01	4010.87	30.328	24.046	560.525	12.999	9.408	3.92
1610	2000-01-13	Females	1966	34	28.739	27.865	147.37	929.754	2286.98	22.268	12.305	472.986	6.328	5.444	1.099
421	2000-01-14	Females	1946	54	81.678	74.439	161.766	1656.68	4822.9	20.968	20.364	867.524	9.355	11.76	1.991
455	2000-01-14	Females	1972	28	44.782	47.811	155.256	1225.36	1789.54	12.992	4.942	385.045	5.013	5.738	1.016
430	2000-01-15	Females	1966	34	35.706	12.47	182.898	967.374	885.384	1.637	21.993	163.672	7.561	5.266	0.476
2517	2000-01-15	Females	1974	26	30.421	109.227	223.694	1927.53	880.771	20.195	31.277	406.508	8.743	6.786	0.787
159	2000-01-16	Females	1971	29	71.729	96.727	245.305	2102.73	3370.4	23.146	21.172	277.644	10.439	6.942	1.098
1680	2000-01-16	Females	1971	29	38.565	75.458	152.228	1427.03	2064.14	13.593	8.854	369.092	7.57	7.885	1.543
160	2000-01-17	Females	1961	39	33.555	70.569	200.431	1525.18	2287.14	20.556	18.754	202.467	4.871	3.074	0.54
354	2000-01-17	Females	1946	54	49.965	35.401	140.871	1051.24	1930.83	10.743	27.43	616.793	10.157	5.762	1.042
415	2000-01-17	Females	1960	40	82.593	67.178	175.414	1640.72	4077.42	27.749	13.396	760.521	10.124	12.222	0.851
1583	2000-01-17	Females	1962	38	35.583	76.551	286.175	1921.73	3415.57	16.427	21.528	362.868	24.639	5.28	3.571
112	2000-01-18	Females	1954	46	39.033	54.277	225.049	1519.87	1456.25	21.894	3.67	692.081	3.93	4.357	1.329
115	2000-01-18	Females	1957	43	112.995	166.97	431.667	3634.96	1995.8	9.631	22.499	573.937	12.792	8.428	1.102
422	2000-01-18	Females	1945	55	76.015	94.459	155.362	1740.99	3225.69	24.263	20.924	1194.35	7.883	12.489	3.024
701	2000-01-19	Females	1955	45	75.174	91.744	294.035	2272.71	2651.53	25.76	27.375	403.839	8.086	7.681	3.32
1603	2000-01-19	Females	1969	31	45.13	63.679	370.686	2210.66	2340.17	45.695	21.466	851.085	8.431	8.363	3.182
145	2000-01-20	Females	1970	30	87.355	42.125	260.576	1758.49	2781.37	8.054	23.034	359.883	12.893	9.492	2.996
383	2000-01-20	Females	1963	37	54.616	46.337	163.034	1261.7	4491.24	25.552	30.872	573.292	11.127	9.224	2.605
116	2000-01-21	Females	1958	42	40.905	51.263	201.552	1375.19	1774.35	6.884	17.218	253.275	10.371	5.151	1.481
141	2000-01-21	Females	1971	29	60.417	71.111	205.858	1673.81	1571.92	13.118	14.553	213.034	6.217	4.988	10.562
384	2000-01-21	Females	1946	54	30.449	38.135	164.421	1073.18	1057.42	7.059	15.25	234.587	5.773	6.127	1.979
1589	2000-01-21	Females	1948	52	165.534	187.918	614.395	4753.58	1523.9	19.412	5.576	373.377	5.689	7.25	1.676
1592	2000-01-21	Females	1952	48	45.621	42.557	132.246	1053.25	1297.54	7.688	15.2	314.004	9.874	8.165	2.822
431	2000-01-22	Females	1975	25	51.402	34.452	165.392	1156.88	2519.41	8.591	12.981	647.214	11.906	5.138	1.233
1591	2000-01-22	Females	1970	30	61.278	67.722	203.739	1633.76	2921.66	22.38	18.21	553.885	9.079	8.239	1.186
1595	2000-01-22	Females	1961	39	42.405	48.297	198.389	1311.26	2324	17.887	21.343	610.777	8.05	7.653	1.609
1606	2000-01-22	Females	1970	30	64.08	45.705	349.331	1977.76	1585.53	8.983	8.386	254.41	6.674	4.22	0.748
1605	2000-01-23	Females	1960	40	47.469	36.072	125.284	1026.16	959.282	9.068	12.245	521.432	5.1	4.184	0.99
1924	2000-01-23	Females	1952	48	55.854	39.507	199.358	1355.65	3134.96	10.27	23.564	961.065	15.493	8.604	1.74
117	2000-01-24	Females	1973	27	61.765	52.072	165.213	1371.7	2016.13	16.951	12.164	268.068	6.376	6.608	0.908
143	2000-01-24	Females	1966	34	82.633	87.003	225.947	1996.93	2629.54	26.302	13.767	556.314	7.001	8.472	3.161
212	2000-01-24	Females	1963	37	72.413	47.422	97.558	1095.85	1709.35	12.705	12.039	269.602	8.021	10.721	0.689
433	2000-01-24	Females	1941	59	55.362	51.029	174.152	1378.32	3029.97	13.116	7.522	408.941	9.653	6.26	0.593
681	2000-01-24	Females	1940	60	37.366	61.399	145.496	1318.99	1762.61	13.696	8.014	128.341	6.137	3.646	1.863
1588	2000-01-24	Females	1966	34	43.922	45.472	188.784	1338.27	813.1	3.778	10.725	168.897	4.439	3.966	0.207
359	2000-01-25	Females	1965	35	31.612	14.683	120.021	710.929	2071.99	3.94	13.479	211.894	15.799	3.707	0.264
438	2000-01-25	Females	1943	57	66.903	27.857	145.416	1081.13	2325.35	12.259	27.318	475.047	7.033	6.179	0.398
393	2000-01-27	Females	1968	32	20.539	19.715	84.128	574.955	978.275	10.519	7.496	134.369	2.214	2.008	0.287
395	2000-01-27	Females	1965	35	61.553	52.033	152.21	1318.57	1757.52	8.005	8.833	159.121	13.548	11.168	0.316
1744	2000-01-27	Females	1963	37	77.231	65.454	224.684	1763.07	3013.35	18.974	10.416	286.364	7.862	9.605	1.47
211	2000-01-29	Females	1966	34	28.031	12.014	122.265	700.942	959.169	4.029	10.277	237.843	4.529	3.135	0.175
372	2000-01-29	Females	1956	44	30.93	24.356	181.335	1045.5	632.591	9.127	8.687	480.996	2.957	4.774	0.565
1602	2000-01-29	Females	1955	45	71.619	105.602	326.702	2499.41	1442.79	13.079	9.728	566.571	4.81	5.336	2.117
1747	2000-01-29	Females	1958	42	65.66	21.305	94.63	834.799	1985.71	6.233	9.648	184.046	6.902	10.185	0.641
202	2000-01-30	Females	1958	42	51.441	69.681	264.024	1853.56	2385.4	22.828	14.067	1099.11	10.058	11.31	3.323
205	2000-01-30	Females	1940	60	18.255	20.062	81.631	547.951	2845.32	11.011	3.646	191.673	1.941	1.497	0.171
355	2000-01-31	Females	1951	49	43.296	30.464	98.431	840.777	1216.89	17.245	1.985	851.193	1.446	3.943	0.466
358	2000-01-31	Females	1956	44	124.853	235.015	412.266	4152.61	1956.1	8.192	18.628	697.465	10.054	11.384	0.316
1584	2000-01-31	Females	1942	58	91.073	76.946	280.373	2182.22	2152.04	18.485	12.3	542.471	11.485	7.498	2.612
1693	2000-02-01	Females	1945	55	37.624	48.308	123.4	1034.77	1203.22	11.648	14.667	299.208	7.698	8.267	1.654
2680	2000-02-01	Females	1947	53	48.728	60.541	126.113	1276.92	1607.91	15.474	6.278	408.343	7.703	5.625	2.253
1694	2000-02-03	Females	1943	57	46.428	90.608	158.092	1609.54	3393.96	19.111	17.225	560.065	7.759	7.166	1.989
371	2000-02-04	Females	1951	49	79.503	114.29	230.381	2245.88	2685.15	31.34	16.716	961.561	9.408	9.583	3.735
394	2000-02-04	Females	1955	45	82.236	101.367	174.846	1912.83	4223.49	23.307	22.124	569.28	13.675	9.655	1.52
474	2000-02-04	Females	1971	29	51.245	61.179	250.597	1745.87	4109.89	21.132	10.705	427.7	7.44	5.822	2.059
132	2000-02-05	Females	1949	51	40.067	36.173	171.748	1155.29	3114.95	12.439	10.28	448.224	4.654	5.424	1.1
379	2000-02-05	Females	1964	36	57.626	32.899	158.22	1140.92	3307.79	6.499	32.837	911.623	9.228	6.952	1.09
1635	2000-02-05	Females	1971	29	60.159	69.488	315.591	2125.06	1374.03	8.9	12.64	457.211	5.073	4.444	0.702
1741	2000-02-05	Females	1949	51	42.607	26.189	90.956	765.491	1886.4	8.163	8.97	346.815	6.793	5.345	0.566
128	2000-02-06	Females	1971	29	85.086	89.827	237.094	2107.81	3964.06	22.636	11.478	457.371	9.214	8.517	2.083
130	2000-02-06	Females	1973	27	141.829	106.645	208.479	2353.3	3630.88	34.502	13.486	1048.7	10.973	10.773	3.038
342	2000-02-06	Females	1957	43	47.138	46.331	146.556	1197.11	1900.68	16.428	5.621	579.332	7.251	5.314	1.195
381	2000-02-06	Females	1971	29	50.711	51.962	192.398	1429.63	1782.71	16.955	12.724	629.378	8.174	7.488	0.886
425	2000-02-06	Females	1960	40	112.677	115.28	350.93	2867.8	3574.45	21.539	23.899	544.739	17.69	13.987	3.077
388	2000-02-07	Females	1939	61	36.347	41.906	82.541	846.197	1220.83	12.931	6.467	186.764	4.447	3.031	1.646
523	2000-02-07	Females	1964	36	100.702	134.355	361.759	3046.67	4577.82	34.113	23.151	524.961	9.642	10.684	3.626
1745	2000-02-07	Females	1972	28	102.258	74.291	210.955	1900.34	7850.63	11.145	31.487	556.733	11.792	7.575	2.956
1803	2000-02-07	Females	1974	26	46.793	49.53	195.91	1398.39	2760.19	13.494	19.058	245.007	7.637	5.703	1.313
221	2000-02-08	Females	1948	52	43.239	21.869	182.47	1085.99	1837.61	7.04	15.578	422.717	6.293	4.707	0.444
380	2000-02-08	Females	1966	34	29.721	23.231	140.31	887.052	1594.01	5.289	3.993	148.569	3.59	3.083	0.991
1696	2000-02-08	Females	1964	36	21.555	21.086	90.565	639.292	2952.28	19.662	15.528	753.136	7.073	6.891	1.254
181	2000-02-09	Females	1974	26	35.666	29.734	136.356	939.493	1092.21	8.745	10.916	377.439	5.446	5.066	0.374
377	2000-02-10	Females	1960	40	55.675	82.721	136.361	1498.41	2224.52	24.668	7.102	405.16	10.556	6.734	2.058
426	2000-02-10	Females	1972	28	44.944	29.676	55.452	662.566	2994.3	11.015	4.949	337.248	5.009	6.535	0.857
1698	2000-02-10	Females	1957	43	94.786	79.344	289.592	2231.14	4299.35	20.954	25.968	212.688	12.802	10.642	1.945
180	2000-02-11	Females	1970	30	38.616	49.816	200.768	1379.71	5710.18	26.989	26.791	1065.35	11.123	9.665	2.218
183	2000-02-11	Females	1970	30	102.978	184.66	289.238	3174.55	4565.83	46.972	34.956	315.768	18.811	24.903	3.848
222	2000-02-11	Females	1949	51	68.736	64.622	360.042	2265.81	2753.22	16.614	27.925	600.97	18.026	7.406	0.7
447	2000-02-11	Females	1956	44	76.178	43.574	169.447	1360.4	2795.01	11.157	25.79	367.562	9.567	12.62	0.542
513	2000-02-12	Females	1961	39	39.072	31.522	196.237	1217.97	2132.97	8.65	15.204	372.516	6.692	4.423	0.685
[truncated: 994 more rows]
