# Supplementary material for: Food-seeking behavior is triggered by skin ultraviolet exposure in males
Source: Nat Metab. 2022 Jul 11;4(7):883–900. doi: 10.1038/s42255-022-00587-9 (PMC9314261; doi:10.1038/s42255-022-00587-9)
Supplement: Supplementary file 12 — Human cohort psychological hunger analysis. [file 42255_2022_587_MOESM12_ESM.xlsx]

## Sheet: Hunger analysis 
Supplementary Table 7_Human cohort psycological hunger analysis
Subject No.	Gender	Exceptional response to hunger
1	m	He felt hungry immediately after exposure, beyond that without change
2	m	Hunger and pressure to eat at a time that is not hungry
3	m	surprised that he was not as hungry as usual
4	f	NO CHANGE
5	f	surprised that she was not as hungry as usual
6	m	surprised that he was not as hungry as usual
7	m	NO CHANGE
8	m	Hunger as usual, a different meal pattern than usual,
11	m	less Hungry than usual
12	m	NO CHANGE
14	f	less Hungry than usual
15	f	NO CHANGE
16	f	more hungry than usual
17	m	Hunger as usual, a different meal pattern than usual,
18	f	less Hungry than usual
19	m	Hunger as usual, a different meal pattern than usual,
20	f	Hunger as usual
21	f	more hungry than usual
22	f	NO CHANGE
23	m	Hungry than usual
24	f	less Hungry than usual
25	m	Hungry than usual and in need of sugar
26	f	NO CHANGE
27	m	Hunger as usual
28	f	NO CHANGE
