# Supplementary material for: Food-seeking behavior is triggered by skin ultraviolet exposure in males
Source: Nat Metab. 2022 Jul 11;4(7):883–900. doi: 10.1038/s42255-022-00587-9 (PMC9314261; doi:10.1038/s42255-022-00587-9)
Supplement: Supplementary file 13 — Direct solar radiation data. [file 42255_2022_587_MOESM13_ESM.xlsx]

## Sheet: DIrect Solar radiation
Supplementary Table 8_Direct solar radiation data
1	Station	station number	date	Radiation Type	03-04 UTC(kJ/m²)	04-05 UTC(kJ/m²)	05-06 UTC(kJ/m²)	06-07 UTC(kJ/m²)	07-08 UTC(kJ/m²)	08-09 UTC(kJ/m²)	09-10 UTC(kJ/m²)	10-11 UTC(kJ/m²)	11-12 UTC(kJ/m²)	12-13 UTC(kJ/m²)	13-14 UTC(kJ/m²)	14-15 UTC(kJ/m²)	15-16 UTC(kJ/m²)	16-17 UTC(kJ/m²)
8222	Haifa Technion	850	1999-01-01	Direct	0	0	849.6	2469.6	2797.2	2901.6	2743.2	2685.6	2527.2	2239.2	669.6	0	0	0
8225	Haifa Technion	850	1999-01-02	Direct	0	0	817.2	2469.6	2887.2	3096	3132	3121.2	3099.6	2880	1245.6	0	0	0
8228	Haifa Technion	850	1999-01-03	Direct	0	0	781.2	2070	2916	3081.6	3218.4	2491.2	2383.2	2718	1227.6	0	0	0
8231	Haifa Technion	850	1999-01-04	Direct	0	0	295.2	756	979.2	1065.6	1645.2	1213.2	90	10.8	0	0	0	0
8234	Haifa Technion	850	1999-01-05	Direct	0	0	7.2	867.6	1274.4	1803.6	1004.4	288	1296	406.8	0	0	0	0
8237	Haifa Technion	850	1999-01-06	Direct	0	0	896.4	2300.4	478.8	439.2	514.8	187.2	187.2	518.4	532.8	0	0	0
8240	Haifa Technion	850	1999-01-07	Direct	0	0	7.2	684	2106	2055.6	18	10.8	0	28.8	0	0	0	0
8243	Haifa Technion	850	1999-01-08	Direct	0	0	500.4	1713.6	2214	2509.2	2451.6	1630.8	853.2	1285.2	954	0	0	0
8246	Haifa Technion	850	1999-01-09	Direct	0	0	673.2	2026.8	421.2	75.6	367.2	640.8	1000.8	673.2	7.2	0	0	0
8249	Haifa Technion	850	1999-01-10	Direct	0	0	874.8	2235.6	2707.2	3024	2894.4	2678.4	2840.4	2772	1573.2	0	0	0
8252	Haifa Technion	850	1999-01-11	Direct	0	0	975.6	2440.8	2865.6	3038.4	2880	1083.6	2786.4	2574	1353.6	0	0	0
8255	Haifa Technion	850	1999-01-12	Direct	0	0	1054.8	2494.8	2908.8	3096	3168	3178.8	3049.2	2718	1378.8	0	0	0
8258	Haifa Technion	850	1999-01-13	Direct	0	0	1116	2606.4	2962.8	3092.4	3078	2930.4	2912.4	2736	1551.6	0	0	0
8261	Haifa Technion	850	1999-01-14	Direct	0	0	172.8	748.8	669.6	2404.8	2509.2	2512.8	2599.2	2160	1101.6	0	0	0
8264	Haifa Technion	850	1999-01-15	Direct	0	0	597.6	1893.6	1670.4	360	162	104.4	1684.8	799.2	208.8	0	0	0
8267	Haifa Technion	850	1999-01-16	Direct	0	0	3.6	3.6	547.2	1440	201.6	122.4	1166.4	64.8	237.6	0	0	0
8270	Haifa Technion	850	1999-01-17	Direct	0	0	0	0	10.8	25.2	32.4	0	7.2	0	79.2	0	0	0
8273	Haifa Technion	850	1999-01-18	Direct	0	0	0	90	262.8	511.2	946.8	1501.2	1519.2	122.4	313.2	0	0	0
8278	Haifa Technion	850	1999-01-19	Direct	0	3.6	10.8	32.4	18	21.6	21.6	126	7.2	3.6	0	0	0	0
8279	Haifa Technion	850	1999-01-20	Direct	0	0	0	7.2	3.6	558	313.2	813.6	1281.6	2228.4	1792.8	0	0	0
8282	Haifa Technion	850	1999-01-21	Direct	0	0	1242	2746.8	3056.4	3250.8	3337.2	3196.8	2948.4	2649.6	1800	0	0	0
8285	Haifa Technion	850	1999-01-22	Direct	0	0	687.6	2008.8	2448	2419.2	1828.8	633.6	388.8	334.8	176.4	0	0	0
8288	Haifa Technion	850	1999-01-23	Direct	0	0	86.4	619.2	1162.8	2350.8	529.2	0	0	0	0	0	0	0
8291	Haifa Technion	850	1999-01-24	Direct	0	0	28.8	1908	1476	514.8	2538	2505.6	2383.2	2034	1468.8	0	0	0
8294	Haifa Technion	850	1999-01-25	Direct	0	0	943.2	2253.6	2689.2	2876.4	2682	2674.8	1728	1868.4	1512	21.6	0	0
8297	Haifa Technion	850	1999-01-26	Direct	0	0	82.8	464.4	1213.2	1188	320.4	763.2	442.8	43.2	7.2	0	0	0
8300	Haifa Technion	850	1999-01-27	Direct	0	0	32.4	619.2	561.6	1425.6	842.4	64.8	864	3.6	165.6	3.6	0	0
8303	Haifa Technion	850	1999-01-28	Direct	0	0	982.8	2368.8	2692.8	2844	2880	518.4	1598.4	986.4	0	0	0	0
8306	Haifa Technion	850	1999-01-29	Direct	0	0	1220.4	2653.2	2736	2156.4	2908.8	2440.8	1994.4	2253.6	2142	223.2	0	0
8309	Haifa Technion	850	1999-01-30	Direct	0	0	1184.4	2541.6	2952	3128.4	3254.4	3254.4	3070.8	2754	2318.4	313.2	0	0
8312	Haifa Technion	850	1999-01-31	Direct	0	0	1486.8	2973.6	3304.8	3423.6	3445.2	3416.4	3294	3117.6	2685.6	432	0	0
8315	Haifa Technion	850	1999-02-01	Direct	0	0	1281.6	2588.4	3034.8	3243.6	3333.6	3301.2	3211.2	2966.4	2217.6	403.2	0	0
8318	Haifa Technion	850	1999-02-02	Direct	0	0	734.4	1375.2	1756.8	1720.8	615.6	1051.2	187.2	57.6	0	0	0	0
8321	Haifa Technion	850	1999-02-03	Direct	0	0	0	0	14.4	43.2	126	79.2	25.2	79.2	288	7.2	0	0
8324	Haifa Technion	850	1999-02-04	Direct	0	0	1432.8	2595.6	2718	2916	3150	3146.4	2991.6	2826	1555.2	338.4	0	0
8327	Haifa Technion	850	1999-02-05	Direct	0	0	568.8	2120.4	507.6	0	7.2	14.4	3.6	93.6	421.2	115.2	0	0
8330	Haifa Technion	850	1999-02-06	Direct	0	0	626.4	1584	1724.4	1123.2	565.2	180	28.8	14.4	0	0	0	0
8333	Haifa Technion	850	1999-02-07	Direct	0	0	0	0	0	0	0	0	3.6	0	82.8	7.2	0	0
8336	Haifa Technion	850	1999-02-08	Direct	0	0	28.8	10.8	864	28.8	1094.4	525.6	1825.2	932.4	262.8	306	0	0
8339	Haifa Technion	850	1999-02-09	Direct	0	14.4	1418.4	2354.4	2476.8	568.8	1159.2	838.8	1004.4	1166.4	2304	849.6	0	0
8342	Haifa Technion	850	1999-02-10	Direct	0	0	7.2	1260	313.2	1875.6	748.8	1256.4	1008	1677.6	1645.2	334.8	0	0
8347	Haifa Technion	850	1999-02-11	Direct	0	39.6	2026.8	2836.8	3153.6	3312	3358.8	3315.6	3204	2973.6	2520	849.6	0	0
8350	Haifa Technion	850	1999-02-12	Direct	0	36	1612.8	2628	2937.6	3124.8	3132	2494.8	2649.6	2282.4	1940.4	522	0	0
8353	Haifa Technion	850	1999-02-13	Direct	0	43.2	1918.8	2638.8	2908.8	3042	3254.4	3182.4	3290.4	3268.8	2822.4	1072.8	0	0
8354	Haifa Technion	850	1999-02-14	Direct	0	7.2	1641.6	2703.6	3006	3218.4	3333.6	2858.4	2224.8	2548.8	2055.6	734.4	0	0
8357	Haifa Technion	850	1999-02-15	Direct	0	3.6	1108.8	1915.2	1281.6	1270.8	1951.2	2746.8	1724.4	2160	2808	1357.2	0	0
8360	Haifa Technion	850	1999-02-16	Direct	0	7.2	1681.2	2530.8	2826	2966.4	2970	2836.8	2851.2	2718	2214	889.2	0	0
8363	Haifa Technion	850	1999-02-17	Direct	0	0	190.8	392.4	64.8	86.4	72	673.2	32.4	7.2	3.6	0	0	0
8366	Haifa Technion	850	1999-02-18	Direct	0	0	82.8	295.2	478.8	1029.6	615.6	745.2	288	734.4	972	403.2	0	0
8369	Haifa Technion	850	1999-02-19	Direct	0	0	3.6	32.4	3.6	0	0	3.6	3.6	0	0	0	0	0
8372	Haifa Technion	850	1999-02-20	Direct	0	0	7.2	3.6	864	21.6	626.4	1051.2	2818.8	1512	1900.8	684	0	0
8375	Haifa Technion	850	1999-02-21	Direct	0	3.6	1886.4	2815.2	3121.2	1602	1303.2	3265.2	3016.8	3160.8	2664	1803.6	0	0
8378	Haifa Technion	850	1999-02-22	Direct	0	21.6	2311.2	3016.8	3254.4	3304.8	3322.8	3391.2	3261.6	3096	2653.2	1612.8	0	0
8381	Haifa Technion	850	1999-02-23	Direct	0	14.4	1281.6	2080.8	2404.8	2595.6	2592	2538	2548.8	2235.6	1803.6	813.6	0	0
8384	Haifa Technion	850	1999-02-24	Direct	0	28.8	903.6	2167.2	2214	1598.4	694.8	1699.2	2062.8	950.4	914.4	1076.4	0	0
8387	Haifa Technion	850	1999-02-25	Direct	0	32.4	619.2	172.8	813.6	241.2	349.2	838.8	136.8	205.2	802.8	1364.4	0	0
8390	Haifa Technion	850	1999-02-26	Direct	0	75.6	1069.2	79.2	478.8	0	86.4	270	558	543.6	2347.2	1623.6	0	0
8393	Haifa Technion	850	1999-02-27	Direct	0	32.4	2404.8	2808	2750.4	3193.2	3340.8	3164.4	2851.2	2480.4	1447.2	1382.4	0	0
8396	Haifa Technion	850	1999-02-28	Direct	0	0	432	1342.8	597.6	2502	2268	2311.2	1839.6	1476	1080	770.4	0	0
8399	Haifa Technion	850	1999-03-01	Direct	0	25.2	1447.2	2570.4	3045.6	3117.6	3315.6	3297.6	3074.4	2890.8	1605.6	835.2	0	0
8404	Haifa Technion	850	1999-03-02	Direct	0	234	2174.4	2818.8	3124.8	3099.6	2844	2401.2	1656	1735.2	244.8	7.2	0	0
8405	Haifa Technion	850	1999-03-03	Direct	0	0	0	14.4	244.8	259.2	482.4	399.6	3.6	28.8	0	248.4	0	0
8410	Haifa Technion	850	1999-03-04	Direct	0	280.8	1929.6	2311.2	2556	2779.2	3132	3204	3175.2	3031.2	2689.2	1872	64.8	0
8413	Haifa Technion	850	1999-03-05	Direct	0	291.6	1620	2869.2	2811.6	3290.4	3265.2	3290.4	2808	2469.6	2156.4	1134	0	0
8416	Haifa Technion	850	1999-03-06	Direct	0	561.6	2286	2865.6	3121.2	3243.6	3290.4	3247.2	3106.8	2876.4	2502	1796.4	93.6	0
8419	Haifa Technion	850	1999-03-07	Direct	0	604.8	2365.2	2890.8	3146.4	3247.2	3207.6	3088.8	2991.6	2656.8	2278.8	1634.4	57.6	0
8422	Haifa Technion	850	1999-03-08	Direct	0	712.8	2484	2984.4	3196.8	3247.2	3168	2559.6	3034.8	1695.6	1353.6	1364.4	57.6	0
8425	Haifa Technion	850	1999-03-09	Direct	0	529.2	2005.2	2653.2	2952	3240	3373.2	3362.4	3301.2	2394	1116	72	3.6	0
8428	Haifa Technion	850	1999-03-10	Direct	0	651.6	1785.6	1760.4	1245.6	2019.6	1965.6	1436.4	1238.4	1119.6	1353.6	252	39.6	0
8431	Haifa Technion	850	1999-03-11	Direct	0	835.2	2451.6	2962.8	3085.2	3168	3229.2	3290.4	3250.8	3070.8	2829.6	2152.8	309.6	0
8434	Haifa Technion	850	1999-03-12	Direct	0	864	2548.8	2995.2	3254.4	3340.8	3319.2	3326.4	3261.6	3078	2707.2	1994.4	277.2	0
8437	Haifa Technion	850	1999-03-13	Direct	0	806.4	2268	2822.4	3117.6	3258	3358.8	3308.4	3200.4	3063.6	2872.8	2325.6	363.6	0
8440	Haifa Technion	850	1999-03-14	Direct	0	532.8	1440	1749.6	1965.6	2448	2977.2	2923.2	1562.4	907.2	1389.6	820.8	169.2	0
8443	Haifa Technion	850	1999-03-15	Direct	0	198	691.2	1918.8	1130.4	885.6	1278	1382.4	928.8	280.8	36	10.8	0	0
8446	Haifa Technion	850	1999-03-16	Direct	0	860.4	1706.4	1148.4	1360.8	2260.8	3222	3074.4	2930.4	2631.6	2019.6	1713.6	302.4	0
8447	Haifa Technion	850	1999-03-17	Direct	0	496.8	1807.2	810	79.2	900	457.2	1429.2	2808	2563.2	2095.2	1353.6	158.4	0
8450	Haifa Technion	850	1999-03-18	Direct	0	842.4	2088	2635.2	2952	3103.2	2995.2	2016	1796.4	914.4	1112.4	856.8	0	0
8453	Haifa Technion	850	1999-03-19	Direct	0	14.4	7.2	1195.2	842.4	478.8	817.2	1994.4	2034	1749.6	1414.8	738	43.2	0
8456	Haifa Technion	850	1999-03-20	Direct	0	36	46.8	7.2	46.8	993.6	676.8	28.8	14.4	7.2	25.2	241.2	0	0
8459	Haifa Technion	850	1999-03-21	Direct	0	36	208.8	1065.6	489.6	280.8	68.4	36	144	676.8	316.8	129.6	0	0
8462	Haifa Technion	850	1999-03-22	Direct	0	7.2	46.8	180	871.2	1447.2	1756.8	100.8	968.4	1360.8	1458	432	18	0
8465	Haifa Technion	850	1999-03-23	Direct	0	7.2	7.2	14.4	828	43.2	338.4	21.6	28.8	28.8	3.6	43.2	111.6	0
8468	Haifa Technion	850	1999-03-24	Direct	3.6	295.2	3.6	878.4	180	867.6	1288.8	1112.4	864	1663.2	838.8	1587.6	352.8	0
8471	Haifa Technion	850	1999-03-25	Direct	0	3.6	79.2	183.6	640.8	691.2	72	82.8	136.8	0	0	0	0	0
8474	Haifa Technion	850	1999-03-26	Direct	0	306	756	1029.6	964.8	849.6	1188	550.8	327.6	86.4	126	86.4	43.2	0
8477	Haifa Technion	850	1999-03-27	Direct	0	1123.2	2192.4	1515.6	1735.2	2905.2	3034.8	2880	2311.2	1641.6	1584	878.4	0	0
8480	Haifa Technion	850	1999-03-28	Direct	0	0	3.6	0	14.4	28.8	14.4	0	3.6	3.6	10.8	0	0	0
8483	Haifa Technion	850	1999-03-29	Direct	0	10.8	93.6	280.8	457.2	1011.6	622.8	471.6	860.4	633.6	464.4	190.8	0	0
8486	Haifa Technion	850	1999-03-30	Direct	0	7.2	223.2	637.2	1040.4	943.2	1879.2	2044.8	1879.2	1674	1000.8	604.8	28.8	0
8489	Haifa Technion	850	1999-03-31	Direct	0	0	3.6	648	561.6	108	1810.8	2548.8	2772	2667.6	2278.8	1558.8	327.6	0
8492	Haifa Technion	850	1999-04-01	Direct	3.6	18	280.8	2246.4	1591.2	878.4	1591.2	1857.6	547.2	183.6	342	0	28.8	0
8497	Haifa Technion	850	1999-04-02	Direct	28.8	529.2	1342.8	547.2	1094.4	1533.6	1447.2	1728	673.2	1299.6	1274.4	298.8	28.8	0
8500	Haifa Technion	850	1999-04-03	Direct	64.8	1382.4	2224.8	2163.6	1486.8	2458.8	2890.8	2822.4	1965.6	1299.6	1022.4	882	280.8	0
8501	Haifa Technion	850	1999-04-04	Direct	0	1425.6	1933.2	2700	2408.4	950.4	3042	3168	3016.8	2736	2246.4	1144.8	118.8	0
8504	Haifa Technion	850	1999-04-05	Direct	0	-	-	-	-	-	-	-	-	-	-	-	-	-
8507	Haifa Technion	850	1999-04-06	Direct	0	-	-	-	-	-	-	-	-	-	-	-	-	-
8510	Haifa Technion	850	1999-04-07	Direct	0	43.2	619.2	374.4	201.6	1634.4	1321.2	630	1386	576	50.4	277.2	165.6	0
8513	Haifa Technion	850	1999-04-08	Direct	3.6	1278	2484	2455.2	2476.8	1854	1396.8	1314	1314	1184.4	378	68.4	10.8	0
8517	Haifa Technion	850	1999-04-09	Direct	79.2	1188	2253.6	2793.6	2973.6	3042	2728.8	2052	1753.2	1645.2	1814.4	889.2	108	0
8520	Haifa Technion	850	1999-04-10	Direct	68.4	338.4	709.2	1746	2728.8	2757.6	1994.4	2689.2	2836.8	2613.6	2289.6	1562.4	511.2	0
8524	Haifa Technion	850	1999-04-11	Direct	457.2	1616.4	2318.4	2718	2862	2595.6	2613.6	2530.8	2739.6	2610	1490.4	1166.4	439.2	0
8525	Haifa Technion	850	1999-04-12	Direct	32.4	140.4	270	115.2	637.2	1360.8	1324.8	2228.4	2106	950.4	993.6	54	28.8	0
8530	Haifa Technion	850	1999-04-13	Direct	172.8	385.2	122.4	698.4	208.8	943.2	1141.2	1378.8	1094.4	720	439.2	511.2	0	0
8533	Haifa Technion	850	1999-04-14	Direct	129.6	1454.4	471.6	1450.8	2433.6	1998	3078	2754	2574	2433.6	2174.4	1699.2	619.2	0
8536	Haifa Technion	850	1999-04-15	Direct	208.8	1357.2	2217.6	2703.6	2923.2	3160.8	3189.6	3254.4	3340.8	3218.4	2991.6	2498.4	1051.2	0
8537	Haifa Technion	850	1999-04-16	Direct	36	1141.2	2293.2	2642.4	3063.6	3157.2	3103.2	3002.4	2736	1407.6	1695.6	788.4	28.8	0
8542	Haifa Technion	850	1999-04-17	Direct	385.2	2012.4	2592	1972.8	2199.6	2016	1375.2	842.4	727.2	147.6	352.8	54	32.4	0
8544	Haifa Technion	850	1999-04-18	Direct	97.2	1058.4	1828.8	2289.6	2520	2685.6	2714.4	2624.4	2653.2	2455.2	1854	1004.4	201.6	0
8546	Haifa Technion	850	1999-04-19	Direct	0	36	122.4	414	864	360	21.6	32.4	151.2	154.8	75.6	3.6	0	0
8549	Haifa Technion	850	1999-04-20	Direct	3.6	64.8	194.4	792	666	666	612	1926	2102.4	1954.8	1681.2	1566	716.4	0
8552	Haifa Technion	850	1999-04-21	Direct	3.6	194.4	172.8	2131.2	1792.8	2095.2	2008.8	1414.8	892.8	676.8	345.6	687.6	424.8	0
8555	Haifa Technion	850	1999-04-22	Direct	79.2	1832.4	2077.2	1861.2	2858.4	3376.8	3337.2	2854.8	1720.8	1152	705.6	295.2	122.4	0
8560	Haifa Technion	850	1999-04-23	Direct	414	1170	2325.6	3088.8	3045.6	3114	3204	3193.2	3110.4	2815.2	2761.2	2289.6	1116	0
8563	Haifa Technion	850	1999-04-24	Direct	201.6	536.4	1288.8	2044.8	1998	1404	766.8	1404	1490.4	1112.4	1040.4	205.2	3.6	0
8564	Haifa Technion	850	1999-04-25	Direct	21.6	871.2	1825.2	2271.6	2628	2800.8	2829.6	2746.8	2646	2372.4	1933.2	1400.4	414	0
8569	Haifa Technion	850	1999-04-26	Direct	208.8	1162.8	1684.8	2080.8	2268	2566.8	2599.2	1807.2	2044.8	1177.2	1094.4	493.2	302.4	0
8571	Haifa Technion	850	1999-04-27	Direct	111.6	1166.4	1947.6	2422.8	2660.4	2775.6	2822.4	2793.6	2692.8	2556	2296.8	1728	669.6	0
8575	Haifa Technion	850	1999-04-28	Direct	900	2448	2894.4	3200.4	3258	3412.8	3477.6	3531.6	3542.4	3456	3207.6	2772	1483.2	0
8578	Haifa Technion	850	1999-04-29	Direct	212.4	720	2808	2959.2	2919.6	3024	3027.6	2822.4	2653.2	2476.8	2203.2	2127.6	475.2	0
8581	Haifa Technion	850	1999-04-30	Direct	205.2	1242	1864.8	2156.4	2455.2	2768.4	2955.6	2977.2	2858.4	2739.6	2509.2	1980	892.8	0
8584	Haifa Technion	850	1999-05-01	Direct	939.6	2217.6	2739.6	3034.8	3168	3157.2	3132	3074.4	2962.8	2901.6	2592	2109.6	997.2	0
8587	Haifa Technion	850	1999-05-02	Direct	468	1476	2080.8	2491.2	2808	2980.8	2988	2973.6	2988	2973.6	2746.8	2242.8	1065.6	0
8590	Haifa Technion	850	1999-05-03	Direct	716.4	1764	2113.2	2293.2	2426.4	2674.8	2721.6	2764.8	2620.8	2401.2	2088	1576.8	597.6	0
8593	Haifa Technion	850	1999-05-04	Direct	547.2	1580.4	1962	2394	2624.4	2739.6	2970	2995.2	2941.2	2829.6	2599.2	2077.2	932.4	0
8596	Haifa Technion	850	1999-05-05	Direct	662.4	1810.8	2307.6	2682	2858.4	2944.8	2937.6	2876.4	2811.6	2667.6	2455.2	1872	813.6	0
8599	Haifa Technion	850	1999-05-06	Direct	493.2	1522.8	1936.8	2340	2646	2826	3078	3099.6	3103.2	3038.4	2833.2	2152.8	1094.4	0
8602	Haifa Technion	850	1999-05-07	Direct	432	1569.6	2138.4	2368.8	2516.4	2743.2	2944.8	3182.4	3060	2610	2433.6	1533.6	288	0
8605	Haifa Technion	850	1999-05-08	Direct	511.2	406.8	612	1008	1180.8	1944	2628	2926.8	1900.8	795.6	702	230.4	201.6	0
8608	Haifa Technion	850	1999-05-09	Direct	518.4	86.4	230.4	1173.6	1814.4	2422.8	2530.8	2340	2145.6	1306.8	612	892.8	118.8	0
8611	Haifa Technion	850	1999-05-10	Direct	640.8	1177.2	2008.8	2786.4	3031.2	3189.6	3250.8	3272.4	3160.8	2908.8	2606.4	1141.2	147.6	0
8614	Haifa Technion	850	1999-05-11	Direct	900	626.4	2314.8	2793.6	3013.2	3103.2	3099.6	3114	3045.6	2959.2	2678.4	2080.8	576	0
8617	Haifa Technion	850	1999-05-12	Direct	626.4	1137.6	2340	2728.8	3006	3088.8	3193.2	3283.2	3261.6	2840.4	2653.2	1872	374.4	0
8620	Haifa Technion	850	1999-05-13	Direct	460.8	1137.6	2174.4	2566.8	2656.8	2736	2714.4	2602.8	2743.2	2570.4	2350.8	1782	716.4	0
8623	Haifa Technion	850	1999-05-14	Direct	1029.6	2062.8	2433.6	2872.8	3067.2	3171.6	3200.4	3186	3016.8	2844	2667.6	2106	1065.6	18
8626	Haifa Technion	850	1999-05-15	Direct	903.6	1735.2	2354.4	2833.2	3067.2	3164.4	3211.2	3182.4	3052.8	2898	2548.8	1954.8	644.4	97.2
8629	Haifa Technion	850	1999-05-16	Direct	478.8	694.8	1771.2	2426.4	2721.6	2937.6	3031.2	3020.4	2901.6	2696.4	2606.4	2217.6	1306.8	7.2
8632	Haifa Technion	850	1999-05-17	Direct	1144.8	1965.6	2426.4	2786.4	2995.2	3117.6	3042	2858.4	2491.2	2707.2	2250	2001.6	669.6	0
8635	Haifa Technion	850	1999-05-18	Direct	601.2	1659.6	1879.2	1105.2	1353.6	2484	2678.4	1929.6	2106	2498.4	2347.2	1580.4	388.8	0
8636	Haifa Technion	850	1999-05-19	Direct	126	334.8	1465.2	2394	2692.8	2890.8	2973.6	2822.4	2642.4	2419.2	2224.8	1803.6	684	3.6
8641	Haifa Technion	850	1999-05-20	Direct	331.2	975.6	849.6	831.6	1396.8	1688.4	2646	2750.4	1393.2	1476	1396.8	1087.2	82.8	10.8
8644	Haifa Technion	850	1999-05-21	Direct	536.4	1324.8	1699.2	1998	2260.8	2250	2224.8	2235.6	2080.8	1836	1569.6	986.4	284.4	0
8645	Haifa Technion	850	1999-05-22	Direct	97.2	630	1144.8	1569.6	1893.6	2131.2	2264.4	2210.4	2131.2	2030.4	1735.2	1245.6	518.4	7.2
8650	Haifa Technion	850	1999-05-23	Direct	464.4	1396.8	2019.6	2300.4	2523.6	2653.2	2671.2	2707.2	2606.4	2462.4	2192.4	1692	849.6	18
8653	Haifa Technion	850	1999-05-24	Direct	450	1382.4	2055.6	2361.6	2527.2	2599.2	2502	2347.2	2318.4	2012.4	1684.8	1105.2	288	0
8656	Haifa Technion	850	1999-05-25	Direct	288	1234.8	1774.8	1810.8	1940.4	2246.4	2721.6	2750.4	2700	2437.2	2066.4	1483.2	694.8	21.6
8658	Haifa Technion	850	1999-05-26	Direct	266.4	568.8	975.6	2080.8	2401.2	2318.4	2779.2	3142.8	3301.2	3150	2847.6	2160	975.6	28.8
8662	Haifa Technion	850	1999-05-27	Direct	475.2	1998	2577.6	2797.2	2840.4	2934	3063.6	3002.4	2746.8	2462.4	2052	1314	342	7.2
8663	Haifa Technion	850	1999-05-28	Direct	14.4	662.4	1033.2	1598.4	2239.2	2602.8	2671.2	1987.2	2422.8	2131.2	1821.6	1162.8	410.4	21.6
8668	Haifa Technion	850	1999-05-29	Direct	651.6	1011.6	1587.6	2908.8	3081.6	3211.2	3250.8	3240	3009.6	2548.8	2062.8	1324.8	547.2	61.2
8671	Haifa Technion	850	1999-05-30	Direct	1476	2192.4	2851.2	3121.2	3218.4	3297.6	3319.2	3254.4	3171.6	3096	2901.6	2523.6	1735.2	144
8674	Haifa Technion	850	1999-05-31	Direct	802.8	2181.6	2541.6	2977.2	3168	3232.8	3283.2	3164.4	3139.2	3013.2	2854.8	2527.2	1648.8	86.4
8677	Haifa Technion	850	1999-06-01	Direct	860.4	1512	2685.6	3067.2	3207.6	3279.6	3322.8	3294	3193.2	3103.2	2912.4	2577.6	1929.6	190.8
8680	Haifa Technion	850	1999-06-02	Direct	1620	2476.8	2858.4	3063.6	3211.2	3315.6	3315.6	2854.8	3218.4	2653.2	2131.2	1918.8	1231.2	3.6
8683	Haifa Technion	850	1999-06-03	Direct	1566	2408.4	2793.6	3002.4	3171.6	3297.6	3369.6	3376.8	3330	3247.2	3060	2671.2	1670.4	28.8
8686	Haifa Technion	850	1999-06-04	Direct	244.8	500.4	1105.2	1371.6	2948.4	3142.8	3081.6	3081.6	3002.4	2901.6	2728.8	2354.4	370.8	0
8689	Haifa Technion	850	1999-06-05	Direct	1476	2408.4	2782.8	2948.4	3114	3164.4	3146.4	3110.4	3038.4	2926.8	2743.2	2253.6	1501.2	165.6
8692	Haifa Technion	850	1999-06-06	Direct	1000.8	1926	2386.8	2660.4	2818.8	2988	3096	3038.4	2966.4	2692.8	2358	1836	1008	64.8
8695	Haifa Technion	850	1999-06-07	Direct	745.2	1645.2	2210.4	2527.2	2692.8	2887.2	2980.8	3096	3157.2	3002.4	2761.2	2332.8	1605.6	180
8697	Haifa Technion	850	1999-06-08	Direct	201.6	806.4	496.8	1281.6	2610	2865.6	2718	2037.6	1479.6	1936.8	1965.6	1807.2	1274.4	140.4
8701	Haifa Technion	850	1999-06-09	Direct	1094.4	1908	2347.2	2444.4	2833.2	2952	2952	2948.4	2865.6	2692.8	2412	1904.4	612	10.8
8704	Haifa Technion	850	1999-06-10	Direct	212.4	144	468	2764.8	2872.8	2988	2966.4	2955.6	2962.8	2545.2	2005.2	702	108	32.4
8705	Haifa Technion	850	1999-06-11	Direct	115.2	1224	2491.2	2224.8	2649.6	2332.8	1342.8	1940.4	2077.2	745.2	511.2	482.4	205.2	50.4
8710	Haifa Technion	850	1999-06-12	Direct	489.6	982.8	1519.2	2574	2631.6	2880	2955.6	3016.8	3060	2937.6	2365.2	1454.4	1299.6	68.4
8713	Haifa Technion	850	1999-06-13	Direct	482.4	1818	2386.8	2235.6	2682	2826	2948.4	2919.6	2844	2682	2426.4	2070	1245.6	136.8
8716	Haifa Technion	850	1999-06-14	Direct	673.2	1324.8	1270.8	2217.6	2437.2	2628	2865.6	2872.8	2772	2602.8	2365.2	1458	183.6	28.8
8718	Haifa Technion	850	1999-06-15	Direct	237.6	1512	1562.4	1904.4	2138.4	2635.2	2822.4	2872.8	2800.8	2167.2	1321.2	763.2	417.6	21.6
8722	Haifa Technion	850	1999-06-16	Direct	450	1375.2	1548	1958.4	2455.2	2826	2930.4	2973.6	2930.4	2851.2	2620.8	2250	1562.4	234
8725	Haifa Technion	850	1999-06-17	Direct	1029.6	1908	2563.2	2865.6	3031.2	3124.8	3124.8	3060	2977.2	2869.2	2635.2	1810.8	302.4	7.2
8728	Haifa Technion	850	1999-06-18	Direct	1411.2	2214	2610	2880	3088.8	3168	3204	3193.2	3150	3002.4	2782.8	2379.6	1591.2	212.4
8731	Haifa Technion	850	1999-06-19	Direct	1130.4	2012.4	2444.4	2736	2908.8	2995.2	3049.2	3031.2	2988	2858.4	2617.2	2181.6	1454.4	165.6
8734	Haifa Technion	850	1999-06-20	Direct	489.6	1598.4	2628	2890.8	3204	3315.6	3351.6	3355.2	3240	2883.6	2512.8	1864.8	1663.2	43.2
8737	Haifa Technion	850	1999-06-21	Direct	853.2	2077.2	2606.4	2901.6	3038.4	3204	3232.8	3196.8	3117.6	2952	2635.2	1980	1033.2	43.2
8740	Haifa Technion	850	1999-06-22	Direct	1281.6	2174.4	2610	2851.2	2991.6	3117.6	3196.8	3139.2	3052.8	2916	2631.6	1922.4	666	147.6
8743	Haifa Technion	850	1999-06-23	Direct	1119.6	1180.8	1396.8	756	943.2	1414.8	2858.4	3117.6	2210.4	1771.2	1332	352.8	428.4	151.2
8746	Haifa Technion	850	1999-06-24	Direct	208.8	255.6	230.4	100.8	14.4	471.6	32.4	723.6	1425.6	1047.6	1386	1616.4	367.2	190.8
8749	Haifa Technion	850	1999-06-25	Direct	1026	1555.2	2167.2	2228.4	2048.4	1638	2030.4	2437.2	2559.6	1825.2	1483.2	1216.8	327.6	61.2
8752	Haifa Technion	850	1999-06-26	Direct	756	1443.6	2401.2	2145.6	1000.8	1839.6	1436.4	1778.4	1429.2	626.4	1508.4	554.4	367.2	25.2
8755	Haifa Technion	850	1999-06-27	Direct	1000.8	360	669.6	2034	2962.8	3016.8	3099.6	2808	1504.8	932.4	1263.6	838.8	288	86.4
8758	Haifa Technion	850	1999-06-28	Direct	280.8	1803.6	2476.8	2840.4	2977.2	2995.2	2887.2	1728	2865.6	2401.2	2347.2	1512	637.2	3.6
8761	Haifa Technion	850	1999-06-29	Direct	1497.6	1548	2498.4	2980.8	3189.6	3265.2	3294	3283.2	3254.4	3139.2	2934	2426.4	1814.4	331.2
8764	Haifa Technion	850	1999-06-30	Direct	1558.8	2390.4	2782.8	2930.4	3114	3258	3297.6	3272.4	3124.8	2793.6	2797.2	2498.4	1915.2	378
8767	Haifa Technion	850	1999-07-01	Direct	1303.2	2235.6	2714.4	2872.8	3124.8	3225.6	3322.8	3344.4	3290.4	3142.8	2869.2	2520	1519.2	280.8
8770	Haifa Technion	850	1999-07-02	Direct	1296	2296.8	2624.4	2808	2959.2	3146.4	3261.6	3294	3243.6	3074.4	2721.6	2242.8	1263.6	151.2
8773	Haifa Technion	850	1999-07-03	Direct	943.2	2052	2577.6	2858.4	3038.4	3096	3132	3117.6	3067.2	2851.2	2642.4	2448	1296	129.6
8776	Haifa Technion	850	1999-07-04	Direct	450	1476	2559.6	3088.8	3225.6	3214.8	3261.6	3204	2588.4	2347.2	2656.8	2206.8	1515.6	198
8779	Haifa Technion	850	1999-07-05	Direct	885.6	2073.6	2548.8	2746.8	2998.8	3139.2	3168	3146.4	3056.4	2890.8	2599.2	2178	1576.8	75.6
8782	Haifa Technion	850	1999-07-06	Direct	1357.2	2260.8	2638.8	2865.6	2937.6	3027.6	3078	3132	3063.6	2901.6	2714.4	2415.6	1677.6	244.8
8785	Haifa Technion	850	1999-07-07	Direct	554.4	1321.2	2469.6	2743.2	2962.8	3092.4	3092.4	2973.6	2664	2570.4	2192.4	1195.2	626.4	126
8788	Haifa Technion	850	1999-07-08	Direct	1072.8	1792.8	2368.8	2617.2	2772	2916	3045.6	3124.8	3081.6	3027.6	2822.4	2473.2	1656	280.8
8791	Haifa Technion	850	1999-07-09	Direct	1159.2	1915.2	2275.2	2556	2656.8	2962.8	3128.4	3106.8	2984.4	2811.6	2494.8	2170.8	1540.8	147.6
8794	Haifa Technion	850	1999-07-10	Direct	1252.8	2138.4	2545.2	2700	2898	3016.8	3031.2	3038.4	2948.4	2858.4	2700	2329.2	1677.6	302.4
8797	Haifa Technion	850	1999-07-11	Direct	1288.8	2210.4	2667.6	2944.8	3096	3175.2	3204	3178.8	3121.2	3049.2	2880	2570.4	1994.4	410.4
8800	Haifa Technion	850	1999-07-12	Direct	277.2	504	867.6	2649.6	2815.2	2901.6	2941.2	2944.8	2865.6	2786.4	2646	2239.2	1519.2	46.8
8803	Haifa Technion	850	1999-07-13	Direct	799.2	1767.6	2264.4	2127.6	2376	2350.8	2253.6	2883.6	2793.6	2620.8	1994.4	694.8	324	3.6
8805	Haifa Technion	850	1999-07-14	Direct	198	1281.6	1663.2	1432.8	1627.2	1936.8	1299.6	1688.4	2390.4	2350.8	2149.2	1476	860.4	0
8807	Haifa Technion	850	1999-07-15	Direct	54	129.6	824.4	2199.6	2736	2872.8	2721.6	2764.8	2934	2671.2	1238.4	1562.4	756	144
8812	Haifa Technion	850	1999-07-16	Direct	280.8	514.8	1483.2	1706.4	1814.4	2534.4	2638.8	2642.4	2552.4	2433.6	2181.6	1648.8	842.4	46.8
8815	Haifa Technion	850	1999-07-17	Direct	320.4	1540.8	1731.6	2649.6	2761.2	2959.2	3110.4	3099.6	3049.2	2844	2516.4	2016	1332	154.8
8818	Haifa Technion	850	1999-07-18	Direct	576	756	2235.6	2570.4	2581.2	2995.2	3121.2	3132	3038.4	2973.6	2876.4	2448	1022.4	64.8
8821	Haifa Technion	850	1999-07-19	Direct	439.2	1292.4	1569.6	2340	2440.8	2635.2	3261.6	3326.4	3265.2	3013.2	2476.8	759.6	93.6	7.2
8824	Haifa Technion	850	1999-07-20	Direct	720	1310.4	1353.6	2084.4	2768.4	2019.6	1706.4	1519.2	1411.2	1641.6	1184.4	543.6	352.8	18
8827	Haifa Technion	850	1999-07-21	Direct	583.2	2005.2	2610	2858.4	2995.2	3096	3132	3034.8	2502	2721.6	1954.8	1875.6	802.8	14.4
8830	Haifa Technion	850	1999-07-22	Direct	410.4	1918.8	2613.6	2937.6	3124.8	3218.4	3304.8	3333.6	3124.8	3045.6	2372.4	1418.4	360	7.2
8833	Haifa Technion	850	1999-07-23	Direct	666	2019.6	2865.6	3103.2	3218.4	3322.8	3355.2	3355.2	3333.6	3247.2	3067.2	2656.8	1983.6	259.2
8836	Haifa Technion	850	1999-07-24	Direct	1051.2	2131.2	2692.8	2959.2	3009.6	3160.8	3304.8	3326.4	3290.4	3189.6	2966.4	2599.2	1677.6	234
8839	Haifa Technion	850	1999-07-25	Direct	1368	2404.8	2883.6	3024	3117.6	3186	3204	3196.8	3052.8	3045.6	2973.6	2635.2	1890	237.6
8842	Haifa Technion	850	1999-07-26	Direct	230.4	392.4	223.2	1141.2	1814.4	2782.8	2854.8	2426.4	1512	1512	1497.6	572.4	388.8	43.2
8845	Haifa Technion	850	1999-07-27	Direct	525.6	1242	1789.2	2538	2800.8	2829.6	2844	2376	2066.4	1576.8	1206	640.8	129.6	7.2
8848	Haifa Technion	850	1999-07-28	Direct	216	1360.8	1414.8	1072.8	1130.4	1958.4	2642.4	2664	2941.2	1821.6	1436.4	885.6	75.6	21.6
8851	Haifa Technion	850	1999-07-29	Direct	414	1062	2217.6	2480.4	2934	2941.2	1839.6	1890	1335.6	1310.4	558	640.8	273.6	14.4
8854	Haifa Technion	850	1999-07-30	Direct	482.4	1371.6	1620	1936.8	2419.2	2620.8	1911.6	1058.4	1220.4	1699.2	1350	331.2	64.8	3.6
8857	Haifa Technion	850	1999-07-31	Direct	414	1407.6	1396.8	1926	2376	2718	2466	2066.4	2008.8	1623.6	1540.8	1422	342	54
8860	Haifa Technion	850	1999-08-01	Direct	201.6	2005.2	2523.6	1450.8	3002.4	3200.4	3182.4	3204	3088.8	2347.2	1216.8	1537.2	1224	86.4
8861	Haifa Technion	850	1999-08-02	Direct	64.8	1130.4	2109.6	2192.4	2217.6	2455.2	2847.6	2880	2322	2610	1483.2	882	460.8	7.2
8866	Haifa Technion	850	1999-08-03	Direct	327.6	1134	813.6	1717.2	2584.8	2793.6	3146.4	2952	2836.8	2286	1620	979.2	590.4	3.6
8869	Haifa Technion	850	1999-08-04	Direct	342	792	1242	2232	2962.8	3067.2	3070.8	3002.4	2721.6	2214	1231.2	561.6	32.4	3.6
8872	Haifa Technion	850	1999-08-05	Direct	745.2	1008	1018.8	2764.8	3038.4	3175.2	3225.6	3214.8	3189.6	3067.2	2898	1825.2	558	14.4
8875	Haifa Technion	850	1999-08-06	Direct	223.2	1130.4	1407.6	2664	2793.6	3006	3103.2	3146.4	3099.6	2887.2	2340	1677.6	651.6	18
8878	Haifa Technion	850	1999-08-07	Direct	648	1656	2232	2538	2660.4	2685.6	2746.8	2764.8	2721.6	2523.6	1522.8	568.8	216	7.2
8881	Haifa Technion	850	1999-08-08	Direct	568.8	1605.6	2160	2527.2	2703.6	2811.6	2887.2	2890.8	2890.8	2721.6	2520	2152.8	1166.4	7.2
8884	Haifa Technion	850	1999-08-09	Direct	586.8	1663.2	2397.6	2671.2	2851.2	3038.4	3139.2	3124.8	3074.4	2934	2710.8	2314.8	1479.6	10.8
8887	Haifa Technion	850	1999-08-10	Direct	532.8	1562.4	2289.6	2545.2	2516.4	2725.2	2912.4	2930.4	2797.2	2664	2358	1756.8	914.4	3.6
8888	Haifa Technion	850	1999-08-11	Direct	75.6	511.2	824.4	1000.8	2469.6	2797.2	2919.6	2541.6	885.6	2030.4	2484	1990.8	1008	0
8893	Haifa Technion	850	1999-08-12	Direct	482.4	1688.4	2462.4	2800.8	2966.4	3070.8	3121.2	3070.8	2973.6	2862	2617.2	2163.6	1206	0
8896	Haifa Technion	850	1999-08-13	Direct	561.6	1494	2340	2592	2721.6	2822.4	2908.8	2862	2700	2440.8	2343.6	1724.4	518.4	3.6
8899	Haifa Technion	850	1999-08-14	Direct	446.4	1170	1332	2235.6	2728.8	2916	3034.8	3117.6	3067.2	2876.4	2530.8	1922.4	1011.6	3.6
8902	Haifa Technion	850	1999-08-15	Direct	226.8	784.8	1627.2	2347.2	2502	2631.6	2775.6	2786.4	2642.4	2516.4	2361.6	1879.2	428.4	7.2
8905	Haifa Technion	850	1999-08-16	Direct	432	1220.4	946.8	2383.2	3081.6	3186	3211.2	3175.2	2883.6	2930.4	2397.6	1432.8	792	0
8908	Haifa Technion	850	1999-08-17	Direct	673.2	1749.6	720	1252.8	2836.8	2995.2	2876.4	2898	2847.6	2786.4	2631.6	2124	1015.2	0
8909	Haifa Technion	850	1999-08-18	Direct	64.8	590.4	1908	2509.2	2656.8	2710.8	2822.4	2394	1472.4	1303.2	568.8	18	0	7.2
8912	Haifa Technion	850	1999-08-19	Direct	61.2	39.6	25.2	43.2	514.8	1004.4	972	2138.4	1263.6	1256.4	576	705.6	216	0
8917	Haifa Technion	850	1999-08-20	Direct	370.8	1220.4	1224	2354.4	2509.2	2530.8	2638.8	2912.4	3016.8	2887.2	2588.4	2037.6	932.4	7.2
8920	Haifa Technion	850	1999-08-21	Direct	457.2	1396.8	2185.2	2448	2768.4	2887.2	3031.2	3106.8	3034.8	2890.8	2541.6	1998	820.8	3.6
8923	Haifa Technion	850	1999-08-22	Direct	208.8	1224	1926	2163.6	2232	2376	2613.6	2728.8	2757.6	2559.6	2106	1378.8	313.2	0
8926	Haifa Technion	850	1999-08-23	Direct	147.6	291.6	115.2	345.6	1508.4	2433.6	2667.6	2880	2736	2534.4	2257.2	1274.4	151.2	3.6
8929	Haifa Technion	850	1999-08-24	Direct	230.4	802.8	1011.6	1958.4	2448	2714.4	2775.6	2869.2	2800.8	2599.2	2286	1065.6	158.4	0
8932	Haifa Technion	850	1999-08-25	Direct	234	928.8	950.4	1231.2	2271.6	2563.2	2851.2	3052.8	2390.4	1440	1749.6	1296	345.6	0
8935	Haifa Technion	850	1999-08-26	Direct	122.4	853.2	496.8	208.8	453.6	1162.8	2210.4	2304	2214	1602	1375.2	1000.8	374.4	0
8936	Haifa Technion	850	1999-08-27	Direct	68.4	57.6	183.6	871.2	885.6	1422	1260	1130.4	1069.2	997.2	1018.8	558	75.6	0
8941	Haifa Technion	850	1999-08-28	Direct	381.6	1490.4	1713.6	1710	2898	2743.2	3067.2	3060	3052.8	2818.8	2365.2	1652.4	579.6	86.4
8944	Haifa Technion	850	1999-08-29	Direct	568.8	1940.4	2383.2	2595.6	2980.8	3096	3196.8	3117.6	3052.8	2822.4	2476.8	2037.6	763.2	0
8947	Haifa Technion	850	1999-08-30	Direct	406.8	1872	2016	889.2	1908	2743.2	2970	2901.6	2185.2	1882.8	1666.8	1414.8	763.2	0
8950	Haifa Technion	850	1999-08-31	Direct	496.8	1674	1591.2	1587.6	2138.4	3016.8	3250.8	3261.6	3153.6	2869.2	2754	2160	817.2	0
8953	Haifa Technion	850	1999-09-01	Direct	140.4	1173.6	1101.6	1382.4	2304	3178.8	3290.4	3261.6	3146.4	3049.2	2746.8	2214	932.4	0
8956	Haifa Technion	850	1999-09-02	Direct	352.8	1566	1623.6	1818	2887.2	3178.8	3189.6	3193.2	2919.6	2224.8	1314	1141.2	151.2	0
8959	Haifa Technion	850	1999-09-03	Direct	349.2	1598.4	2268	1328.4	2588.4	2271.6	2066.4	2005.2	1699.2	1490.4	1944	1069.2	716.4	0
8962	Haifa Technion	850	1999-09-04	Direct	270	1015.2	2491.2	2588.4	2181.6	1756.8	2192.4	2548.8	3121.2	2602.8	1569.6	831.6	108	0
8965	Haifa Technion	850	1999-09-05	Direct	316.8	1958.4	2469.6	2808	3056.4	3168	3243.6	3240	2703.6	2052	1065.6	594	39.6	0
8968	Haifa Technion	850	1999-09-06	Direct	162	1177.2	1479.6	2109.6	2552.4	2786.4	2919.6	2926.8	2779.2	1771.2	1425.6	990	208.8	0
8971	Haifa Technion	850	1999-09-07	Direct	259.2	1216.8	586.8	2408.4	1512	2232	2217.6	2415.6	1771.2	1695.6	1670.4	360	86.4	0
8974	Haifa Technion	850	1999-09-08	Direct	97.2	32.4	601.2	529.2	1584	2516.4	2865.6	2836.8	2743.2	1839.6	1072.8	507.6	97.2	0
8977	Haifa Technion	850	1999-09-09	Direct	327.6	1648.8	1843.2	756	442.8	2721.6	3088.8	2970	2538	1915.2	2012.4	1018.8	21.6	0
8980	Haifa Technion	850	1999-09-10	Direct	248.4	1551.6	1342.8	2739.6	2926.8	3106.8	3009.6	2934	2898	2674.8	1695.6	871.2	273.6	0
8983	Haifa Technion	850	1999-09-11	Direct	129.6	1465.2	1807.2	1630.8	2664	1879.2	1735.2	1857.6	1022.4	792	730.8	622.8	147.6	0
8986	Haifa Technion	850	1999-09-12	Direct	111.6	896.4	730.8	1490.4	1893.6	1796.4	1634.4	2581.2	1990.8	1069.2	230.4	1054.8	241.2	0
8989	Haifa Technion	850	1999-09-13	Direct	90	1569.6	1062	1267.2	1404	2750.4	2570.4	2185.2	1915.2	1533.6	1332	680.4	18	0
8992	Haifa Technion	850	1999-09-14	Direct	57.6	997.2	954	1148.4	2415.6	2934	3016.8	2862	2649.6	2102.4	907.2	799.2	133.2	0
8995	Haifa Technion	850	1999-09-15	Direct	72	590.4	961.2	1098	1152	885.6	1846.8	2714.4	2167.2	2149.2	2019.6	1357.2	169.2	0
8998	Haifa Technion	850	1999-09-16	Direct	75.6	1483.2	1476	1436.4	2793.6	3042	2944.8	2995.2	3081.6	2750.4	1076.4	1026	72	0
8999	Haifa Technion	850	1999-09-17	Direct	3.6	93.6	446.4	1854	1854	1576.8	2260.8	2455.2	1432.8	1249.2	493.2	727.2	122.4	0
9002	Haifa Technion	850	1999-09-18	Direct	21.6	576	1234.8	1911.6	2048.4	2566.8	2750.4	2908.8	2800.8	2620.8	2224.8	1278	208.8	0
9007	Haifa Technion	850	1999-09-19	Direct	345.6	1461.6	2278.8	2714.4	2966.4	3081.6	3142.8	3088.8	2952	2671.2	2127.6	1123.2	151.2	0
9010	Haifa Technion	850	1999-09-20	Direct	118.8	1159.2	1972.8	2386.8	2498.4	2188.8	2754	2746.8	2628	2350.8	1832.4	777.6	54	0
9012	Haifa Technion	850	1999-09-21	Direct	28.8	1015.2	612	925.2	478.8	2512.8	3074.4	3060	2941.2	1760.4	1152	536.4	46.8	0
9016	Haifa Technion	850	1999-09-22	Direct	118.8	1234.8	1947.6	2167.2	2552.4	2692.8	2833.2	2854.8	2786.4	2649.6	2250	1418.4	50.4	0
9019	Haifa Technion	850	1999-09-23	Direct	126	1558.8	2307.6	2635.2	2764.8	2944.8	2973.6	2955.6	2872.8	2750.4	1850.4	1504.8	46.8	0
9022	Haifa Technion	850	1999-09-24	Direct	57.6	982.8	2066.4	2728.8	2926.8	3117.6	3175.2	3132	3056.4	2847.6	2433.6	1317.6	0	0
9025	Haifa Technion	850	1999-09-25	Direct	129.6	1292.4	813.6	2592	2995.2	3106.8	3178.8	3160.8	2844	1314	619.2	342	3.6	0
9028	Haifa Technion	850	1999-09-26	Direct	36	514.8	1569.6	2260.8	2548.8	2674.8	3009.6	2912.4	2206.8	1029.6	1123.2	756	61.2	0
9031	Haifa Technion	850	1999-09-27	Direct	72	1342.8	2253.6	2613.6	2743.2	2887.2	3031.2	3002.4	2941.2	2736	2188.8	1245.6	7.2	0
9032	Haifa Technion	850	1999-09-28	Direct	3.6	1728	2574	2894.4	3063.6	3164.4	3222	3135.6	2970	2782.8	2368.8	1386	0	0
9041	Haifa Technion	850	1999-10-01	Direct	36	594	561.6	2289.6	2743.2	2937.6	2970	2970	2923.2	2692.8	2152.8	975.6	14.4	0
9044	Haifa Technion	850	1999-10-02	Direct	21.6	1227.6	1371.6	2685.6	2977.2	3114	3168	3099.6	2944.8	2102.4	1062	604.8	0	0
9045	Haifa Technion	850	1999-10-03	Direct	10.8	918	2329.2	2347.2	2876.4	3063.6	3146.4	3060	2192.4	1836	1569.6	806.4	0	0
9050	Haifa Technion	850	1999-10-04	Direct	14.4	1252.8	1306.8	691.2	288	3.6	3.6	1386	2098.8	2462.4	2318.4	1303.2	0	0
9053	Haifa Technion	850	1999-10-05	Direct	43.2	1267.2	2379.6	2754	2664	2790	3214.8	3186	2815.2	2869.2	2131.2	964.8	0	0
9056	Haifa Technion	850	1999-10-06	Direct	21.6	982.8	1897.2	1321.2	2595.6	2750.4	2901.6	3074.4	2980.8	2761.2	2167.2	979.2	0	0
9059	Haifa Technion	850	1999-10-07	Direct	32.4	633.6	907.2	93.6	226.8	1400.4	2188.8	2631.6	2394	1584	1195.2	212.4	0	0
9060	Haifa Technion	850	1999-10-08	Direct	10.8	61.2	43.2	212.4	1587.6	979.2	766.8	2318.4	1677.6	2001.6	1645.2	612	0	0
9063	Haifa Technion	850	1999-10-09	Direct	3.6	446.4	1548	766.8	1119.6	651.6	1198.8	1375.2	540	266.4	374.4	194.4	0	0
9066	Haifa Technion	850	1999-10-10	Direct	0	18	694.8	1886.4	2203.2	2055.6	730.8	0	158.4	414	388.8	108	0	0
9069	Haifa Technion	850	1999-10-11	Direct	0	3.6	28.8	378	554.4	356.4	835.2	2228.4	2235.6	2246.4	1382.4	619.2	0	0
9072	Haifa Technion	850	1999-10-12	Direct	0	0	1245.6	1317.6	2426.4	1803.6	1058.4	2764.8	2826	2642.4	2192.4	784.8	0	0
9077	Haifa Technion	850	1999-10-13	Direct	10.8	900	2163.6	2606.4	2840.4	2995.2	3070.8	3031.2	2653.2	2437.2	1389.6	489.6	0	0
9080	Haifa Technion	850	1999-10-14	Direct	10.8	820.8	2160	2574	2808	2980.8	2973.6	2887.2	2790	2602.8	2203.2	734.4	0	0
9081	Haifa Technion	850	1999-10-15	Direct	0	907.2	1440	1270.8	2073.6	2433.6	2977.2	3045.6	2635.2	2120.4	1915.2	424.8	0	0
9084	Haifa Technion	850	1999-10-16	Direct	0	522	2077.2	1566	2019.6	1522.8	3002.4	2959.2	1922.4	1224	925.2	486	0	0
9089	Haifa Technion	850	1999-10-17	Direct	25.2	900	2001.6	864	1216.8	2444.4	3110.4	3189.6	2563.2	2610	1393.2	399.6	0	0
9092	Haifa Technion	850	1999-10-18	Direct	32.4	910.8	2001.6	943.2	453.6	2739.6	3168	3103.2	2977.2	2656.8	1789.2	104.4	0	0
9093	Haifa Technion	850	1999-10-19	Direct	0	118.8	1112.4	424.8	2552.4	3171.6	3261.6	2530.8	3106.8	2566.8	1990.8	457.2	0	0
9096	Haifa Technion	850	1999-10-20	Direct	0	914.4	2404.8	2847.6	3067.2	3258	3247.2	3204	3020.4	2750.4	2275.2	543.6	0	0
9099	Haifa Technion	850	1999-10-21	Direct	0	792	2210.4	2566.8	2815.2	2782.8	2890.8	2872.8	2815.2	2253.6	1530	61.2	0	0
9102	Haifa Technion	850	1999-10-22	Direct	0	39.6	309.6	993.6	1332	1688.4	2584.8	2300.4	2037.6	1915.2	1353.6	133.2	0	0
9107	Haifa Technion	850	1999-10-23	Direct	3.6	457.2	1710	2019.6	2365.2	2437.2	2548.8	2667.6	2534.4	2235.6	1558.8	133.2	0	0
9108	Haifa Technion	850	1999-10-24	Direct	0	7.2	1195.2	1432.8	1195.2	666	331.2	403.2	651.6	349.2	504	3.6	0	0
9113	Haifa Technion	850	1999-10-25	Direct	0	442.8	2030.4	1908	1555.2	1627.2	1695.6	50.4	471.6	97.2	201.6	0	0	0
9116	Haifa Technion	850	1999-10-26	Direct	0	612	1915.2	2372.4	2530.8	2700	2728.8	2649.6	2437.2	2044.8	1332	54	0	0
9119	Haifa Technion	850	1999-10-27	Direct	0	550.8	1933.2	2469.6	2757.6	2869.2	2894.4	2775.6	2678.4	2440.8	1893.6	64.8	0	0
9122	Haifa Technion	850	1999-10-28	Direct	0	496.8	1807.2	2318.4	2592	2692.8	2772	2761.2	2523.6	2264.4	1692	28.8	0	0
9124	Haifa Technion	850	1999-10-29	Direct	0	187.2	982.8	1576.8	1778.4	1861.2	1965.6	1875.6	1609.2	1310.4	694.8	3.6	0	0
9128	Haifa Technion	850	1999-10-30	Direct	0	284.4	1310.4	1900.8	2224.8	2257.2	2145.6	1623.6	1681.2	1062	576	0	0	0
9129	Haifa Technion	850	1999-10-31	Direct	0	68.4	39.6	144	680.4	1479.6	2779.2	1702.8	972	1220.4	1540.8	0	0	0
9134	Haifa Technion	850	1999-11-01	Direct	0	813.6	2455.2	2862	2973.6	2998.8	2973.6	3013.2	2908.8	2689.2	1998	0	0	0
9137	Haifa Technion	850	1999-11-02	Direct	0	846	2520	2995.2	3211.2	3304.8	3333.6	3204	3016.8	2635.2	1796.4	0	0	0
9140	Haifa Technion	850	1999-11-03	Direct	0	313.2	1555.2	2145.6	2404.8	2595.6	2538	2336.4	2001.6	1494	748.8	0	0	0
9143	Haifa Technion	850	1999-11-04	Direct	0	244.8	1468.8	2138.4	2498.4	2768.4	2793.6	2653.2	2523.6	2167.2	1162.8	0	0	0
9146	Haifa Technion	850	1999-11-05	Direct	0	172.8	1195.2	1839.6	2304	2131.2	507.6	280.8	1083.6	727.2	205.2	0	0	0
9149	Haifa Technion	850	1999-11-06	Direct	0	234	126	525.6	122.4	151.2	0	1004.4	547.2	604.8	180	0	0	0
9152	Haifa Technion	850	1999-11-07	Direct	0	356.4	1962	2383.2	1836	442.8	842.4	1749.6	2505.6	1317.6	1396.8	0	0	0
9155	Haifa Technion	850	1999-11-08	Direct	0	396	2134.8	2628	2854.8	3117.6	3128.4	2181.6	3074.4	2764.8	1648.8	0	0	0
9158	Haifa Technion	850	1999-11-09	Direct	0	316.8	2160	2696.4	2923.2	3038.4	3063.6	2700	2037.6	1936.8	1152	0	0	0
9159	Haifa Technion	850	1999-11-10	Direct	0	3.6	1767.6	2599.2	2152.8	1418.4	1476	2404.8	2448	2275.2	1101.6	0	0	0
9162	Haifa Technion	850	1999-11-11	Direct	0	72	1144.8	2257.2	1699.2	1216.8	2527.2	1274.4	990	2026.8	1090.8	0	0	0
9167	Haifa Technion	850	1999-11-12	Direct	0	108	1872	1944	806.4	0	14.4	36	39.6	640.8	997.2	0	0	0
9170	Haifa Technion	850	1999-11-13	Direct	0	118.8	1886.4	2304	2494.8	2736	2786.4	2577.6	1854	2055.6	993.6	0	0	0
9173	Haifa Technion	850	1999-11-14	Direct	0	93.6	1760.4	2354.4	2707.2	2732.4	2678.4	2707.2	2545.2	2059.2	1015.2	0	0	0
9175	Haifa Technion	850	1999-11-15	Direct	0	68.4	1807.2	2332.8	2617.2	2703.6	2811.6	2768.4	2566.8	2052	651.6	0	0	0
9177	Haifa Technion	850	1999-11-16	Direct	0	36	918	1652.4	2196	2379.6	2732.4	2610	2534.4	2203.2	856.8	0	0	0
9180	Haifa Technion	850	1999-11-17	Direct	0	28.8	1771.2	2527.2	2858.4	2970	3070.8	2952	2671.2	2278.8	954	0	0	0
9183	Haifa Technion	850	1999-11-18	Direct	0	25.2	1342.8	2052	2563.2	3038.4	3006	3150	2898	2433.6	928.8	0	0	0
9186	Haifa Technion	850	1999-11-19	Direct	0	10.8	932.4	1612.8	1720.8	2246.4	2343.6	2390.4	2059.2	1044	21.6	0	0	0
9189	Haifa Technion	850	1999-11-20	Direct	0	14.4	1375.2	2120.4	2383.2	1756.8	2192.4	1976.4	1580.4	745.2	147.6	0	0	0
9192	Haifa Technion	850	1999-11-21	Direct	0	21.6	1515.6	2480.4	2689.2	2732.4	2570.4	1699.2	2196	1288.8	471.6	0	0	0
9195	Haifa Technion	850	1999-11-22	Direct	0	0	950.4	2304	2476.8	1767.6	1695.6	766.8	684	1191.6	338.4	0	0	0
9198	Haifa Technion	850	1999-11-23	Direct	0	7.2	435.6	1292.4	2185.2	2559.6	1965.6	1555.2	1936.8	1818	604.8	0	0	0
9201	Haifa Technion	850	1999-11-24	Direct	0	0	122.4	75.6	28.8	176.4	712.8	766.8	1980	550.8	0	0	0	0
9204	Haifa Technion	850	1999-11-25	Direct	0	0	313.2	792	1184.4	1566	2887.2	1306.8	0	586.8	21.6	0	0	0
9207	Haifa Technion	850	1999-11-26	Direct	0	3.6	482.4	7.2	295.2	7.2	561.6	1562.4	1418.4	198	162	0	0	0
9210	Haifa Technion	850	1999-11-27	Direct	0	3.6	118.8	540	241.2	216	61.2	709.2	2163.6	2728.8	806.4	0	0	0
9213	Haifa Technion	850	1999-11-28	Direct	0	3.6	1936.8	2710.8	3085.2	3157.2	3117.6	3200.4	3135.6	2840.4	813.6	0	0	0
9216	Haifa Technion	850	1999-11-29	Direct	0	3.6	1972.8	2743.2	3067.2	3294	3384	3340.8	3225.6	2883.6	849.6	0	0	0
9219	Haifa Technion	850	1999-11-30	Direct	0	0	2113.2	2815.2	2973.6	1962	2984.4	2991.6	2916	2397.6	626.4	0	0	0
9222	Haifa Technion	850	1999-12-01	Direct	0	0	1782	2660.4	2970	3157.2	3182.4	3067.2	2880	2577.6	777.6	0	0	0
9225	Haifa Technion	850	1999-12-02	Direct	0	0	1591.2	2440.8	2930.4	3128.4	3168	3088.8	2916	2358	543.6	0	0	0
9228	Haifa Technion	850	1999-12-03	Direct	0	0	1677.6	2764.8	3081.6	3225.6	3337.2	3290.4	3232.8	2919.6	907.2	0	0	0
9231	Haifa Technion	850	1999-12-04	Direct	0	0	1807.2	2930.4	3276	3362.4	3358.8	3286.8	3114	2282.4	705.6	0	0	0
9234	Haifa Technion	850	1999-12-05	Direct	0	0	1350	2386.8	2606.4	2764.8	2718	2642.4	2534.4	2034	475.2	0	0	0
9237	Haifa Technion	850	1999-12-06	Direct	0	0	72	896.4	1389.6	1591.2	1544.4	1756.8	1440	626.4	219.6	0	0	0
9240	Haifa Technion	850	1999-12-07	Direct	0	0	176.4	1227.6	1166.4	2167.2	2498.4	2606.4	2498.4	2120.4	464.4	0	0	0
9243	Haifa Technion	850	1999-12-08	Direct	0	0	1112.4	2260.8	2404.8	1936.8	504	1321.2	1569.6	1735.2	428.4	0	0	0
9246	Haifa Technion	850	1999-12-09	Direct	0	0	892.8	2001.6	2282.4	2534.4	2599.2	2520	2361.6	1987.2	450	0	0	0
9249	Haifa Technion	850	1999-12-10	Direct	0	0	738	1764	2250	2466	2624.4	2761.2	2408.4	1897.2	219.6	0	0	0
9252	Haifa Technion	850	1999-12-11	Direct	0	0	838.8	1749.6	1965.6	2242.8	2772	2818.8	2653.2	2300.4	514.8	0	0	0
9255	Haifa Technion	850	1999-12-12	Direct	0	0	338.4	1062	2448	2606.4	1940.4	529.2	1188	2098.8	237.6	0	0	0
9258	Haifa Technion	850	1999-12-13	Direct	0	0	0	0	10.8	3.6	18	100.8	43.2	129.6	18	0	0	0
9261	Haifa Technion	850	1999-12-14	Direct	0	0	0	280.8	716.4	2793.6	1504.8	7.2	3.6	21.6	46.8	0	0	0
9264	Haifa Technion	850	1999-12-15	Direct	0	0	118.8	1558.8	849.6	1756.8	216	345.6	306	244.8	46.8	43.2	0	0
9267	Haifa Technion	850	1999-12-16	Direct	0	3.6	928.8	2199.6	2595.6	2739.6	2516.4	2440.8	2181.6	1666.8	457.2	46.8	0	0
9270	Haifa Technion	850	1999-12-17	Direct	0	0	1137.6	2844	2973.6	3261.6	3297.6	3258	3099.6	2811.6	752.4	0	0	0
9273	Haifa Technion	850	1999-12-18	Direct	0	0	914.4	2552.4	2919.6	3042	3045.6	1976.4	2455.2	2469.6	547.2	0	0	0
9276	Haifa Technion	850	1999-12-19	Direct	0	0	601.2	2545.2	3027.6	3178.8	3135.6	2836.8	828	680.4	655.2	0	0	0
9279	Haifa Technion	850	1999-12-20	Direct	0	0	604.8	1328.4	788.4	1108.8	792	738	338.4	468	151.2	0	0	0
9282	Haifa Technion	850	1999-12-21	Direct	0	0	7.2	525.6	1162.8	1638	885.6	1130.4	925.2	475.2	90	0	0	0
9285	Haifa Technion	850	1999-12-22	Direct	0	0	158.4	828	1551.6	1926	1540.8	766.8	518.4	284.4	50.4	0	0	0
9288	Haifa Technion	850	1999-12-23	Direct	0	0	61.2	756	2224.8	2736	2714.4	1641.6	2012.4	1900.8	244.8	0	0	0
9291	Haifa Technion	850	1999-12-24	Direct	0	0	280.8	1094.4	1944	2538	2901.6	2311.2	2322	608.4	453.6	0	0	0
9294	Haifa Technion	850	1999-12-25	Direct	0	0	874.8	1389.6	1839.6	1900.8	496.8	324	28.8	3.6	208.8	0	0	0
9297	Haifa Technion	850	1999-12-26	Direct	0	0	61.2	0	165.6	36	100.8	50.4	7.2	0	0	0	0	0
9300	Haifa Technion	850	1999-12-27	Direct	0	0	10.8	0	32.4	39.6	547.2	262.8	39.6	32.4	104.4	0	0	0
9303	Haifa Technion	850	1999-12-28	Direct	0	0	615.6	2091.6	561.6	514.8	730.8	2635.2	2635.2	2502	842.4	0	0	0
9306	Haifa Technion	850	1999-12-29	Direct	0	0	986.4	2649.6	2822.4	3045.6	2901.6	3150	3006	2757.6	925.2	0	0	0
9309	Haifa Technion	850	1999-12-30	Direct	0	0	903.6	2660.4	3031.2	3207.6	3268.8	3211.2	2818.8	2689.2	1015.2	0	0	0
9312	Haifa Technion	850	1999-12-31	Direct	0	0	748.8	2286	2692.8	2865.6	2926.8	2890.8	2728.8	2372.4	856.8	0	0	0
9315	Haifa Technion	850	2000-01-01	Direct	0	0	597.6	1936.8	2458.8	2664	2707.2	2620.8	2325.6	1897.2	691.2	0	0	0
9318	Haifa Technion	850	2000-01-02	Direct	0	0	72	1533.6	518.4	32.4	100.8	180	360	648	327.6	0	0	0
9321	Haifa Technion	850	2000-01-03	Direct	0	0	118.8	82.8	3.6	10.8	61.2	75.6	424.8	388.8	10.8	0	0	0
9326	Haifa Technion	850	2000-01-04	Direct	0	3.6	10.8	21.6	10.8	25.2	28.8	7.2	28.8	158.4	7.2	0	0	0
9327	Haifa Technion	850	2000-01-05	Direct	0	0	0	0	0	0	0	7.2	7.2	10.8	7.2	3.6	0	0
9330	Haifa Technion	850	2000-01-06	Direct	0	3.6	64.8	446.4	1011.6	2894.4	1767.6	1879.2	698.4	1476	507.6	0	0	0
9333	Haifa Technion	850	2000-01-07	Direct	0	0	0	0	3.6	21.6	147.6	0	10.8	0	18	0	0	0
9336	Haifa Technion	850	2000-01-08	Direct	0	0	309.6	1605.6	93.6	10.8	252	2426.4	1227.6	194.4	7.2	0	0	0
9339	Haifa Technion	850	2000-01-09	Direct	0	0	158.4	1472.4	2206.8	86.4	360	3168	2221.2	234	504	0	0	0
9342	Haifa Technion	850	2000-01-10	Direct	0	0	925.2	1411.2	439.2	79.2	2887.2	2145.6	108	676.8	122.4	0	0	0
9345	Haifa Technion	850	2000-01-11	Direct	0	0	745.2	921.6	2682	3013.2	2919.6	2253.6	2026.8	1627.2	1314	0	0	0
9348	Haifa Technion	850	2000-01-12	Direct	0	0	997.2	2304	2653.2	2563.2	1468.8	201.6	306	10.8	0	0	0	0
9351	Haifa Technion	850	2000-01-13	Direct	0	0	1231.2	2700	3016.8	3146.4	3103.2	3178.8	2944.8	2714.4	1263.6	0	0	0
9354	Haifa Technion	850	2000-01-14	Direct	0	0	1209.6	2642.4	3002.4	3099.6	3207.6	3106.8	2689.2	1317.6	1004.4	0	0	0
9357	Haifa Technion	850	2000-01-15	Direct	0	0	0	14.4	248.4	1155.6	2192.4	2412	2098.8	1994.4	990	0	0	0
9360	Haifa Technion	850	2000-01-16	Direct	0	0	396	1490.4	2700	2833.2	2919.6	2908.8	2728.8	2458.8	1432.8	0	0	0
9363	Haifa Technion	850	2000-01-17	Direct	0	0	1004.4	2412	2826	3052.8	3096	2725.2	489.6	1198.8	1396.8	0	0	0
9366	Haifa Technion	850	2000-01-18	Direct	0	0	399.6	165.6	21.6	21.6	7.2	14.4	10.8	3.6	0	0	0	0
9371	Haifa Technion	850	2000-01-19	Direct	0	7.2	619.2	1620	2210.4	2534.4	1778.4	3.6	7.2	0	0	3.6	0	0
9372	Haifa Technion	850	2000-01-20	Direct	0	0	3.6	21.6	21.6	7.2	7.2	14.4	7.2	0	0	0	0	0
9375	Haifa Technion	850	2000-01-21	Direct	0	0	46.8	129.6	0	262.8	788.4	0	32.4	43.2	0	3.6	0	0
9378	Haifa Technion	850	2000-01-22	Direct	0	0	554.4	608.4	356.4	374.4	370.8	748.8	0	486	36	18	0	0
9381	Haifa Technion	850	2000-01-23	Direct	0	0	727.2	774	885.6	0	0	511.2	0	0	7.2	10.8	0	0
9384	Haifa Technion	850	2000-01-24	Direct	0	0	1144.8	2419.2	2887.2	3052.8	2656.8	511.2	1674	1476	1065.6	3.6	0	0
9387	Haifa Technion	850	2000-01-25	Direct	0	0	10.8	86.4	921.6	1555.2	997.2	1627.2	3214.8	2142	1494	7.2	0	0
9390	Haifa Technion	850	2000-01-26	Direct	0	0	72	2185.2	1008	601.2	100.8	7.2	3.6	7.2	0	0	0	0
9393	Haifa Technion	850	2000-01-27	Direct	0	0	0	3.6	0	3.6	0	3.6	3.6	3.6	0	0	0	0
9396	Haifa Technion	850	2000-01-28	Direct	0	3.6	7.2	298.8	1026	1875.6	1346.4	536.4	50.4	36	0	3.6	0	0
9399	Haifa Technion	850	2000-01-29	Direct	0	0	1202.4	2649.6	1288.8	2048.4	2534.4	295.2	1872	2073.6	1029.6	201.6	0	0
9402	Haifa Technion	850	2000-01-30	Direct	0	0	698.4	961.2	1404	2232	3319.2	3225.6	3024	2919.6	2628	320.4	0	0
9405	Haifa Technion	850	2000-01-31	Direct	0	0	1422	2851.2	3132	3290.4	3337.2	3297.6	3124.8	2862	2455.2	367.2	0	0
9408	Haifa Technion	850	2000-02-01	Direct	0	0	1252.8	1339.2	2257.2	1940.4	594	3.6	39.6	7.2	1155.6	230.4	0	0
9411	Haifa Technion	850	2000-02-02	Direct	0	0	561.6	1004.4	302.4	309.6	1648.8	342	1432.8	1306.8	2480.4	565.2	0	0
9414	Haifa Technion	850	2000-02-03	Direct	0	0	1407.6	2739.6	3067.2	3258	3322.8	3355.2	3243.6	2980.8	2469.6	550.8	0	0
9417	Haifa Technion	850	2000-02-04	Direct	0	0	1501.2	2761.2	3135.6	3265.2	3333.6	3268.8	2980.8	2473.2	2376	460.8	0	0
9420	Haifa Technion	850	2000-02-05	Direct	0	0	864	907.2	180	504	921.6	921.6	2257.2	1800	162	0	0	0
9423	Haifa Technion	850	2000-02-06	Direct	0	0	7.2	878.4	93.6	79.2	36	18	54	151.2	259.2	28.8	0	0
9426	Haifa Technion	850	2000-02-07	Direct	0	0	1540.8	2329.2	1270.8	2037.6	1724.4	1090.8	136.8	61.2	565.2	532.8	0	0
9429	Haifa Technion	850	2000-02-08	Direct	0	0	1609.2	2685.6	3052.8	3279.6	3330	3265.2	3207.6	3006	2520	763.2	0	0
9432	Haifa Technion	850	2000-02-09	Direct	0	3.6	1566	2548.8	2775.6	2750.4	666	7.2	0	28.8	1029.6	547.2	0	0
9435	Haifa Technion	850	2000-02-10	Direct	0	7.2	1976.4	1900.8	2696.4	2818.8	529.2	309.6	28.8	25.2	3.6	0	0	0
9438	Haifa Technion	850	2000-02-11	Direct	0	0	597.6	2174.4	2678.4	2944.8	2995.2	2890.8	2790	2581.2	2178	752.4	0	0
9441	Haifa Technion	850	2000-02-12	Direct	0	14.4	90	162	424.8	0	36	72	1015.2	1958.4	2030.4	554.4	0	0
9444	Haifa Technion	850	2000-02-13	Direct	0	3.6	3.6	3.6	396	18	39.6	14.4	75.6	3.6	619.2	82.8	36	0
9447	Haifa Technion	850	2000-02-14	Direct	0	0	111.6	1094.4	964.8	1926	1778.4	2026.8	2376	2696.4	666	21.6	0	0
9450	Haifa Technion	850	2000-02-15	Direct	0	0	1699.2	2386.8	2750.4	2350.8	1875.6	723.6	2282.4	1609.2	1130.4	75.6	0	0
9453	Haifa Technion	850	2000-02-16	Direct	0	7.2	28.8	50.4	331.2	32.4	14.4	82.8	54	331.2	7.2	0	0	0
9456	Haifa Technion	850	2000-02-17	Direct	0	0	0	39.6	1148.4	3024	3052.8	2217.6	403.2	349.2	54	0	0	0
9459	Haifa Technion	850	2000-02-18	Direct	0	14.4	1965.6	2793.6	3038.4	3067.2	3222	3348	3283.2	3142.8	2786.4	1404	0	0
9463	Haifa Technion	850	2000-02-19	Direct	0	28.8	2181.6	2631.6	2926.8	3063.6	2998.8	1850.4	25.2	3.6	442.8	432	0	0
9465	Haifa Technion	850	2000-02-20	Direct	0	0	14.4	1213.2	1245.6	540	162	32.4	50.4	10.8	0	518.4	0	0
9469	Haifa Technion	850	2000-02-21	Direct	0	36	2253.6	2948.4	3160.8	3398.4	3315.6	3178.8	3114	3135.6	2764.8	1616.4	0	0
9473	Haifa Technion	850	2000-02-22	Direct	0	75.6	2260.8	2826	2926.8	2300.4	2282.4	2847.6	2199.6	2152.8	100.8	0	0	0
9474	Haifa Technion	850	2000-02-23	Direct	0	0	111.6	57.6	32.4	525.6	64.8	342	698.4	0	0	0	0	0
9477	Haifa Technion	850	2000-02-24	Direct	0	0	334.8	252	1875.6	2905.2	2714.4	3132	2728.8	640.8	79.2	180	0	0
9482	Haifa Technion	850	2000-02-25	Direct	0	187.2	2059.2	2581.2	2469.6	2919.6	3074.4	3013.2	2894.4	3042	2714.4	1879.2	0	0
9485	Haifa Technion	850	2000-02-26	Direct	0	219.6	2340	2700	1425.6	1832.4	694.8	1659.6	1821.6	2833.2	2088	1530	0	0
9486	Haifa Technion	850	2000-02-27	Direct	0	7.2	18	1609.2	10.8	2001.6	223.2	770.4	1378.8	601.2	705.6	579.6	0	0
9489	Haifa Technion	850	2000-02-28	Direct	0	18	43.2	0	21.6	144	349.2	414	25.2	3.6	655.2	1054.8	0	0
9494	Haifa Technion	850	2000-02-29	Direct	0	226.8	2253.6	2847.6	3106.8	3182.4	3085.2	2876.4	1656	1836	1497.6	658.8	0	0
9495	Haifa Technion	850	2000-03-01	Direct	0	3.6	187.2	2044.8	1634.4	1166.4	1242	540	612	46.8	532.8	586.8	0	0
9498	Haifa Technion	850	2000-03-02	Direct	0	3.6	1857.6	2394	2955.6	1436.4	1234.8	392.4	1497.6	252	1677.6	597.6	0	0
9501	Haifa Technion	850	2000-03-03	Direct	0	0	3.6	72	2426.4	2833.2	2930.4	2930.4	3045.6	2883.6	2534.4	1674	64.8	0
9506	Haifa Technion	850	2000-03-04	Direct	0	205.2	1623.6	2354.4	1202.4	7.2	406.8	1742.4	626.4	378	1015.2	853.2	129.6	0
9509	Haifa Technion	850	2000-03-05	Direct	0	504	1836	1090.8	345.6	482.4	1155.6	2012.4	1101.6	1497.6	1108.8	1440	79.2	0
9512	Haifa Technion	850	2000-03-06	Direct	0	424.8	2037.6	2070	2228.4	2844	2318.4	2829.6	2152.8	1598.4	1058.4	846	14.4	0
9513	Haifa Technion	850	2000-03-07	Direct	0	0	1022.4	1742.4	108	10.8	7.2	104.4	489.6	435.6	1548	1152	18	0
9516	Haifa Technion	850	2000-03-08	Direct	0	72	2030.4	2178	3146.4	2116.8	1663.2	2206.8	1350	1670.4	1551.6	2138.4	183.6	0
9521	Haifa Technion	850	2000-03-09	Direct	0	536.4	2055.6	2692.8	2894.4	2253.6	777.6	129.6	0	576	1810.8	1454.4	190.8	0
9524	Haifa Technion	850	2000-03-10	Direct	0	615.6	1072.8	2192.4	1411.2	1764	1908	3286.8	3171.6	3250.8	2934	2289.6	363.6	0
9527	Haifa Technion	850	2000-03-11	Direct	0	716.4	2628	2973.6	2692.8	1468.8	93.6	288	374.4	1072.8	435.6	50.4	43.2	0
9528	Haifa Technion	850	2000-03-12	Direct	0	3.6	824.4	1314	918	756	514.8	1015.2	1893.6	878.4	1674	68.4	111.6	0
9533	Haifa Technion	850	2000-03-13	Direct	0	691.2	1735.2	1742.4	972	1738.8	900	1130.4	1054.8	806.4	586.8	558	136.8	0
9536	Haifa Technion	850	2000-03-14	Direct	0	828	2174.4	2577.6	2829.6	2833.2	2671.2	3038.4	2926.8	2116.8	2314.8	2030.4	399.6	0
9539	Haifa Technion	850	2000-03-15	Direct	0	698.4	1965.6	2307.6	2415.6	2880	2203.2	2239.2	2847.6	2664	2271.6	1612.8	226.8	0
9542	Haifa Technion	850	2000-03-16	Direct	0	482.4	1720.8	2426.4	2656.8	2772	2732.4	2678.4	2570.4	2386.8	2048.4	1216.8	118.8	0
9543	Haifa Technion	850	2000-03-17	Direct	0	284.4	1245.6	1890	2228.4	2426.4	2487.6	2311.2	2246.4	1962	1576.8	676.8	0	0
9548	Haifa Technion	850	2000-03-18	Direct	0	586.8	1825.2	2350.8	2628	2847.6	2923.2	2469.6	226.8	90	0	0	57.6	0
9549	Haifa Technion	850	2000-03-19	Direct	0	1094.4	1980	2390.4	1695.6	3045.6	1893.6	3168	3326.4	3232.8	3002.4	2412	540	0
9552	Haifa Technion	850	2000-03-20	Direct	0	1144.8	2145.6	493.2	1015.2	705.6	972	2426.4	1807.2	1418.4	712.8	86.4	122.4	0
9555	Haifa Technion	850	2000-03-21	Direct	0	10.8	3.6	7.2	50.4	14.4	3.6	7.2	10.8	7.2	3.6	3.6	3.6	0
9558	Haifa Technion	850	2000-03-22	Direct	0	3.6	21.6	489.6	75.6	568.8	489.6	702	1011.6	1483.2	2289.6	1213.2	241.2	0
9561	Haifa Technion	850	2000-03-23	Direct	0	7.2	108	1789.2	828	896.4	752.4	50.4	14.4	0	975.6	691.2	0	0
9566	Haifa Technion	850	2000-03-24	Direct	32.4	1011.6	2635.2	853.2	727.2	2181.6	2116.8	1015.2	396	1731.6	910.8	284.4	262.8	0
9569	Haifa Technion	850	2000-03-25	Direct	10.8	644.4	1555.2	1814.4	1008	741.6	2077.2	1987.2	1267.2	2037.6	172.8	97.2	165.6	0
9572	Haifa Technion	850	2000-03-26	Direct	36	1270.8	2235.6	2613.6	2919.6	3024	2919.6	2883.6	2721.6	2498.4	2034	1101.6	255.6	0
9575	Haifa Technion	850	2000-03-27	Direct	72	1602	2545.2	2919.6	3117.6	3124.8	3085.2	3103.2	2995.2	2887.2	2556	1882.8	367.2	0
9578	Haifa Technion	850	2000-03-28	Direct	50.4	781.2	2224.8	2548.8	2862	2206.8	1209.6	640.8	1267.2	2412	2307.6	1684.8	327.6	0
9581	Haifa Technion	850	2000-03-29	Direct	86.4	975.6	1638	2080.8	493.2	111.6	108	90	147.6	140.4	1353.6	1317.6	14.4	0
9582	Haifa Technion	850	2000-03-30	Direct	0	32.4	522	486	115.2	259.2	1242	2498.4	2707.2	2606.4	2224.8	1551.6	266.4	0
9587	Haifa Technion	850	2000-03-31	Direct	50.4	1141.2	1843.2	2131.2	2458.8	2692.8	2613.6	2577.6	2570.4	2304	1922.4	1245.6	122.4	0
9590	Haifa Technion	850	2000-04-01	Direct	54	543.6	910.8	79.2	1587.6	1479.6	532.8	594	1479.6	1562.4	2174.4	1623.6	352.8	0
9591	Haifa Technion	850	2000-04-02	Direct	0	565.2	1548	2059.2	2163.6	1958.4	2163.6	1321.2	2386.8	2210.4	1807.2	770.4	28.8	0
9594	Haifa Technion	850	2000-04-03	Direct	0	651.6	1850.4	1530	1166.4	2228.4	2548.8	2588.4	2606.4	2541.6	1436.4	1310.4	36	0
9597	Haifa Technion	850	2000-04-04	Direct	0	244.8	482.4	691.2	1144.8	1868.4	2984.4	2984.4	2318.4	2512.8	2271.6	1033.2	403.2	0
9600	Haifa Technion	850	2000-04-05	Direct	32.4	680.4	1101.6	1335.6	1728	1605.6	1310.4	1036.8	1112.4	1332	748.8	583.2	36	0
9603	Haifa Technion	850	2000-04-06	Direct	14.4	464.4	1144.8	1677.6	1936.8	1926	2286	1926	1008	183.6	176.4	216	0	0
9607	Haifa Technion	850	2000-04-07	Direct	28.8	867.6	1314	1483.2	3160.8	3218.4	1846.8	2278.8	3153.6	3103.2	1940.4	320.4	28.8	0
9611	Haifa Technion	850	2000-04-08	Direct	79.2	50.4	14.4	1742.4	1551.6	586.8	1411.2	1123.2	2149.2	914.4	846	187.2	18	0
9612	Haifa Technion	850	2000-04-09	Direct	0	198	1011.6	1717.2	2462.4	2602.8	1821.6	1627.2	230.4	46.8	252	82.8	0	0
9615	Haifa Technion	850	2000-04-10	Direct	7.2	928.8	1029.6	979.2	1274.4	1666.8	2588.4	2602.8	2977.2	2509.2	2613.6	1976.4	712.8	0
9618	Haifa Technion	850	2000-04-11	Direct	54	608.4	1461.6	1825.2	1238.4	1116	1346.4	1076.4	1638	1782	1170	180	25.2	0
9621	Haifa Technion	850	2000-04-12	Direct	14.4	266.4	738	831.6	1396.8	820.8	86.4	43.2	1303.2	705.6	140.4	57.6	0	0
9624	Haifa Technion	850	2000-04-13	Direct	3.6	108	129.6	151.2	165.6	295.2	151.2	313.2	216	457.2	115.2	7.2	0	0
9627	Haifa Technion	850	2000-04-14	Direct	0	144	874.8	1062	709.2	705.6	334.8	813.6	1537.2	745.2	273.6	172.8	36	0
9630	Haifa Technion	850	2000-04-15	Direct	46.8	518.4	410.4	1983.6	2797.2	2761.2	2847.6	2847.6	2844	2606.4	1332	378	50.4	0
9635	Haifa Technion	850	2000-04-16	Direct	302.4	1605.6	1659.6	2196	3016.8	3200.4	3139.2	2721.6	2894.4	2840.4	2754	2275.2	828	0
9636	Haifa Technion	850	2000-04-17	Direct	7.2	154.8	867.6	1656	1674	1742.4	1544.4	806.4	705.6	604.8	187.2	57.6	0	0
9639	Haifa Technion	850	2000-04-18	Direct	25.2	-	-	-	-	-	-	-	-	-	-	-	-	-
9642	Haifa Technion	850	2000-04-19	Direct	0	3.6	36	50.4	216	561.6	478.8	421.2	234	82.8	32.4	10.8	0	0
9645	Haifa Technion	850	2000-04-20	Direct	3.6	111.6	892.8	1350	878.4	1728	1429.2	943.2	460.8	356.4	46.8	7.2	0	0
9648	Haifa Technion	850	2000-04-21	Direct	21.6	234	410.4	597.6	910.8	1908	1965.6	1792.8	1969.2	1922.4	1936.8	1839.6	637.2	0
9653	Haifa Technion	850	2000-04-22	Direct	136.8	1465.2	1440	676.8	1130.4	1706.4	2534.4	1548	2181.6	1836	694.8	194.4	367.2	0
9656	Haifa Technion	850	2000-04-23	Direct	450	1638	2206.8	2282.4	1353.6	1767.6	2782.8	2822.4	2782.8	2599.2	2260.8	1735.2	604.8	0
9659	Haifa Technion	850	2000-04-24	Direct	252	1173.6	1785.6	2127.6	705.6	1926	2613.6	2782.8	2638.8	2494.8	2250	1720.8	705.6	0
9662	Haifa Technion	850	2000-04-25	Direct	381.6	1551.6	1101.6	820.8	1429.2	1609.2	2250	3020.4	3013.2	2916	2250	1206	943.2	0
9665	Haifa Technion	850	2000-04-26	Direct	910.8	2340	2714.4	2865.6	3020.4	3261.6	3096	3175.2	2840.4	1332	1414.8	1105.2	144	0
9668	Haifa Technion	850	2000-04-27	Direct	640.8	1933.2	2448	2502	2480.4	2365.2	2206.8	2160	2098.8	1670.4	838.8	104.4	0	0
9671	Haifa Technion	850	2000-04-28	Direct	165.6	1602	1929.6	583.2	536.4	781.2	1288.8	2325.6	2602.8	2347.2	2174.4	1746	763.2	0
9674	Haifa Technion	850	2000-04-29	Direct	586.8	1569.6	1850.4	1764	2282.4	3063.6	2642.4	1677.6	2890.8	2880	2574	1976.4	554.4	0
9675	Haifa Technion	850	2000-04-30	Direct	82.8	79.2	1771.2	378	1173.6	2466	2646	3150	3178.8	2847.6	2232	486	104.4	0
9680	Haifa Technion	850	2000-05-01	Direct	601.2	1404	1623.6	2300.4	2592	2887.2	2962.8	3009.6	2959.2	2786.4	2566.8	1969.2	806.4	0
9683	Haifa Technion	850	2000-05-02	Direct	716.4	1465.2	2329.2	1897.2	2775.6	2466	2196	2124	2055.6	2358	2660.4	2008.8	770.4	0
9685	Haifa Technion	850	2000-05-03	Direct	151.2	720	1267.2	1238.4	536.4	93.6	1720.8	1123.2	1321.2	619.2	594	421.2	61.2	0
9687	Haifa Technion	850	2000-05-04	Direct	36	302.4	244.8	1443.6	2131.2	2696.4	1584	237.6	208.8	194.4	39.6	3.6	0	0
9691	Haifa Technion	850	2000-05-05	Direct	183.6	111.6	712.8	1141.2	536.4	810	2084.4	2642.4	1965.6	2311.2	2318.4	1803.6	964.8	0
9695	Haifa Technion	850	2000-05-06	Direct	781.2	1915.2	1814.4	986.4	842.4	1130.4	1364.4	2858.4	3114	2912.4	2757.6	2037.6	907.2	0
9698	Haifa Technion	850	2000-05-07	Direct	565.2	1530	1249.2	2779.2	3092.4	3232.8	2671.2	1638	1818	1062	280.8	673.2	730.8	0
9701	Haifa Technion	850	2000-05-08	Direct	514.8	1929.6	2556	1087.2	2714.4	1321.2	2016	705.6	961.2	1033.2	1605.6	777.6	651.6	0
9704	Haifa Technion	850	2000-05-09	Direct	687.6	2347.2	2797.2	3049.2	3211.2	3369.6	3294	3232.8	3117.6	2991.6	2937.6	2523.6	1148.4	0
9707	Haifa Technion	850	2000-05-10	Direct	1152	2253.6	2815.2	3081.6	3157.2	3222	3254.4	3250.8	3218.4	3103.2	2876.4	2383.2	1378.8	0
9710	Haifa Technion	850	2000-05-11	Direct	903.6	2005.2	2548.8	2836.8	2980.8	3060	3099.6	3063.6	2905.2	2772	2574	2293.2	1461.6	0
9713	Haifa Technion	850	2000-05-12	Direct	1569.6	2610	2905.2	3096	3283.2	3358.8	3384	3204	2577.6	932.4	446.4	716.4	640.8	7.2
9716	Haifa Technion	850	2000-05-13	Direct	504	1371.6	1857.6	2692.8	2970	3229.2	3254.4	3304.8	3254.4	3085.2	2757.6	2286	1368	7.2
9719	Haifa Technion	850	2000-05-14	Direct	763.2	1810.8	2282.4	2419.2	2710.8	2966.4	3052.8	3081.6	3013.2	2901.6	2660.4	2181.6	1177.2	10.8
9722	Haifa Technion	850	2000-05-15	Direct	1044	1900.8	2343.6	2757.6	3013.2	3096	3139.2	3193.2	3124.8	2970	2678.4	2196	1321.2	18
9725	Haifa Technion	850	2000-05-16	Direct	720	1681.2	2196	2444.4	2606.4	2750.4	2833.2	2894.4	2826	2721.6	1598.4	194.4	3.6	0
9726	Haifa Technion	850	2000-05-17	Direct	104.4	615.6	2059.2	2448	2142	2700	2541.6	1616.4	2545.2	2700	2347.2	1602	633.6	3.6
9731	Haifa Technion	850	2000-05-18	Direct	331.2	1573.2	2570.4	2829.6	2984.4	3070.8	3117.6	3124.8	3056.4	2923.2	2692.8	2217.6	964.8	0
9734	Haifa Technion	850	2000-05-19	Direct	615.6	745.2	306	1134	1357.2	2109.6	2404.8	1767.6	1969.2	1958.4	568.8	468	10.8	0
9737	Haifa Technion	850	2000-05-20	Direct	1306.8	1868.4	1602	2289.6	2973.6	3196.8	3304.8	3319.2	3301.2	3222	3006	2584.8	1317.6	82.8
9740	Haifa Technion	850	2000-05-21	Direct	594	2476.8	3013.2	3103.2	3225.6	3427.2	3499.2	3510	3438	3304.8	3124.8	2750.4	2044.8	122.4
9743	Haifa Technion	850	2000-05-22	Direct	1710	2592	2991.6	3250.8	3409.2	3463.2	3481.2	3499.2	3420	3326.4	3168	2880	2156.4	136.8
9746	Haifa Technion	850	2000-05-23	Direct	1378.8	1623.6	2671.2	2930.4	3175.2	3286.8	3294	3294	3060	2955.6	2563.2	2268	993.6	3.6
9749	Haifa Technion	850	2000-05-24	Direct	403.2	2124	2181.6	2696.4	2980.8	3301.2	3355.2	3304.8	3308.4	2764.8	2401.2	2160	770.4	0
9752	Haifa Technion	850	2000-05-25	Direct	964.8	1839.6	2282.4	2563.2	2721.6	2862	3031.2	2988	2923.2	2739.6	2347.2	2019.6	1072.8	36
9754	Haifa Technion	850	2000-05-26	Direct	277.2	576	1681.2	2462.4	3189.6	3326.4	3409.2	3319.2	2476.8	1756.8	1792.8	644.4	309.6	7.2
9758	Haifa Technion	850	2000-05-27	Direct	849.6	1285.2	2178	2998.8	3124.8	3250.8	2304	3038.4	1648.8	2440.8	2707.2	2574	1843.2	140.4
9761	Haifa Technion	850	2000-05-28	Direct	1353.6	2311.2	2754	2934	3060	3150	3214.8	3189.6	3063.6	2937.6	2743.2	2325.6	1533.6	133.2
9764	Haifa Technion	850	2000-05-29	Direct	1659.6	2487.6	2851.2	2988	3114	3168	3250.8	3218.4	3114	2973.6	2761.2	2253.6	1504.8	136.8
9767	Haifa Technion	850	2000-05-30	Direct	1018.8	1882.8	2340	2599.2	2728.8	2880	2916	2840.4	2826	2628	2365.2	1861.2	910.8	50.4
9770	Haifa Technion	850	2000-05-31	Direct	928.8	2059.2	2700	2977.2	3157.2	3200.4	3258	3232.8	3168	3009.6	2761.2	2408.4	1645.2	176.4
9773	Haifa Technion	850	2000-06-01	Direct	1494	2232	2754	2988	3049.2	3110.4	3265.2	3358.8	3308.4	3160.8	2970	2678.4	2012.4	259.2
9776	Haifa Technion	850	2000-06-02	Direct	1713.6	2509.2	2851.2	3078	3106.8	3117.6	3247.2	3225.6	3150	2995.2	2775.6	2426.4	1864.8	266.4
9779	Haifa Technion	850	2000-06-03	Direct	464.4	306	1893.6	2998.8	2844	2343.6	1882.8	2282.4	1962	2257.2	2527.2	1375.2	205.2	36
9782	Haifa Technion	850	2000-06-04	Direct	756	1735.2	2736	2851.2	3240	3387.6	3405.6	3398.4	3060	2894.4	3027.6	2721.6	1382.4	21.6
9785	Haifa Technion	850	2000-06-05	Direct	1422	2624.4	2959.2	3142.8	3279.6	3344.4	3376.8	3384	3351.6	3265.2	3081.6	2844	2160	352.8
9788	Haifa Technion	850	2000-06-06	Direct	1479.6	2109.6	2736	3157.2	3344.4	3387.6	3376.8	3326.4	3276	3193.2	3042	2372.4	1814.4	180
9791	Haifa Technion	850	2000-06-07	Direct	1641.6	2386.8	2653.2	3063.6	3286.8	3369.6	3398.4	3333.6	3362.4	3171.6	2707.2	2296.8	1414.8	0
9794	Haifa Technion	850	2000-06-08	Direct	680.4	702	687.6	2052	2995.2	3085.2	3117.6	3139.2	3074.4	2941.2	2484	2260.8	828	14.4
9797	Haifa Technion	850	2000-06-09	Direct	1177.2	2160	2682	2898	3042	3081.6	3121.2	3049.2	2430	1634.4	2228.4	460.8	1123.2	172.8
9800	Haifa Technion	850	2000-06-10	Direct	1440	2340	2718	2901.6	3013.2	3110.4	3204	3171.6	3110.4	2998.8	2829.6	2502	1872	298.8
9803	Haifa Technion	850	2000-06-11	Direct	1353.6	2185.2	2689.2	2876.4	2966.4	3157.2	3283.2	3240	3178.8	3049.2	2746.8	2232	1353.6	223.2
9806	Haifa Technion	850	2000-06-12	Direct	756	1411.2	2019.6	2433.6	2804.4	3013.2	3142.8	3225.6	3214.8	3002.4	2721.6	2250	1530	327.6
9809	Haifa Technion	850	2000-06-13	Direct	1483.2	2383.2	2782.8	3042	3132	3236.4	3312	3330	3265.2	3225.6	3045.6	2721.6	1771.2	3.6
9812	Haifa Technion	850	2000-06-14	Direct	1321.2	2264.4	2714.4	2901.6	3002.4	3085.2	3193.2	3236.4	3186	3060	2865.6	2516.4	1821.6	345.6
9815	Haifa Technion	850	2000-06-15	Direct	1328.4	2214	2574	2800.8	2923.2	3016.8	3117.6	3150	3096	3016.8	2772	2394	1720.8	306
9818	Haifa Technion	850	2000-06-16	Direct	1504.8	2354.4	2768.4	2894.4	2980.8	3189.6	3218.4	3211.2	3178.8	3092.4	2898	2566.8	1879.2	345.6
9821	Haifa Technion	850	2000-06-17	Direct	1317.6	2196	2466	2746.8	2984.4	3182.4	3290.4	3304.8	3294	3204	2998.8	2678.4	2070	424.8
9824	Haifa Technion	850	2000-06-18	Direct	1814.4	2638.8	3016.8	3146.4	3247.2	3315.6	3405.6	3398.4	3340.8	3225.6	3027.6	2617.2	619.2	36
9827	Haifa Technion	850	2000-06-19	Direct	586.8	813.6	1195.2	2703.6	2620.8	2685.6	2836.8	2642.4	1864.8	1202.4	1846.8	1983.6	1008	36
9830	Haifa Technion	850	2000-06-20	Direct	727.2	1900.8	2152.8	1576.8	1425.6	2088	2350.8	3006	3031.2	2901.6	2696.4	2358	1670.4	352.8
9833	Haifa Technion	850	2000-06-21	Direct	1317.6	2242.8	2721.6	2988	3157.2	3222	3258	3362.4	3369.6	3322.8	3189.6	2844	2113.2	514.8
9836	Haifa Technion	850	2000-06-22	Direct	1526.4	2595.6	3020.4	3236.4	3358.8	3452.4	3470.4	3477.6	3434.4	3344.4	3189.6	2865.6	2289.6	568.8
9839	Haifa Technion	850	2000-06-23	Direct	1429.2	2401.2	2883.6	3060	3214.8	3301.2	3326.4	3258	3189.6	3060	2800.8	2311.2	1126.8	154.8
9842	Haifa Technion	850	2000-06-24	Direct	1202.4	2106	2606.4	2822.4	3016.8	3117.6	3175.2	3146.4	3085.2	2930.4	2714.4	2340	1555.2	255.6
9844	Haifa Technion	850	2000-07-04	Direct	234	871.2	1346.4	1706.4	2098.8	2318.4	2440.8	2322	2250	2041.2	1796.4	1533.6	957.6	158.4
9848	Haifa Technion	850	2000-07-05	Direct	1440	2437.2	2865.6	3070.8	3193.2	3308.4	3348	3337.2	3268.8	3160.8	2944.8	2617.2	1296	28.8
9851	Haifa Technion	850	2000-07-06	Direct	1202.4	2102.4	2617.2	2916	3052.8	3099.6	3121.2	3110.4	3070.8	2952	2728.8	2307.6	1562.4	244.8
9854	Haifa Technion	850	2000-07-07	Direct	799.2	1663.2	2192.4	2570.4	2721.6	2926.8	3049.2	3049.2	2995.2	2912.4	2743.2	2397.6	1674	277.2
9857	Haifa Technion	850	2000-07-08	Direct	691.2	1681.2	2210.4	2556	2790	2926.8	3034.8	3013.2	2959.2	2844	2689.2	2340	1677.6	277.2
9860	Haifa Technion	850	2000-07-09	Direct	608.4	1468.8	1929.6	2257.2	2404.8	2548.8	2700	2718	2667.6	2516.4	2206.8	1742.4	943.2	100.8
9863	Haifa Technion	850	2000-07-10	Direct	561.6	1515.6	2091.6	2390.4	2592	2754	2890.8	2916	2862	2728.8	2574	2203.2	1364.4	144
9866	Haifa Technion	850	2000-07-11	Direct	950.4	1850.4	2383.2	2707.2	2887.2	2995.2	3049.2	3034.8	2980.8	2851.2	2548.8	1962	712.8	43.2
9869	Haifa Technion	850	2000-07-12	Direct	320.4	828	1944	2167.2	2491.2	2682	2772	2786.4	2692.8	2512.8	2314.8	1843.2	900	18
9872	Haifa Technion	850	2000-07-13	Direct	734.4	1702.8	2232	2462.4	2721.6	2872.8	2930.4	2944.8	2930.4	2883.6	2750.4	2437.2	1792.8	288
9875	Haifa Technion	850	2000-07-14	Direct	1000.8	1368	2289.6	2710.8	2754	2984.4	3013.2	3013.2	2962.8	2808	2570.4	2160	1346.4	144
9878	Haifa Technion	850	2000-07-15	Direct	540	1267.2	2242.8	2563.2	2815.2	3168	3110.4	3002.4	2858.4	2804.4	2692.8	2062.8	583.2	54
9881	Haifa Technion	850	2000-07-16	Direct	914.4	2278.8	2642.4	3016.8	3164.4	3337.2	3312	3333.6	3283.2	3117.6	2876.4	676.8	439.2	3.6
9884	Haifa Technion	850	2000-07-17	Direct	194.4	1101.6	1890	2703.6	2934	3016.8	3067.2	3081.6	3038.4	2905.2	2592	2095.2	421.2	18
9887	Haifa Technion	850	2000-07-18	Direct	540	1602	2250	2995.2	3160.8	3214.8	2534.4	3265.2	3214.8	2948.4	1893.6	1584	1159.2	10.8
9890	Haifa Technion	850	2000-07-19	Direct	356.4	1328.4	2048.4	2325.6	2484	2646	2768.4	2815.2	2923.2	2818.8	2588.4	1209.6	1602	147.6
9893	Haifa Technion	850	2000-07-20	Direct	136.8	68.4	154.8	1375.2	2138.4	2574	2646	2581.2	2440.8	2304	2178	2008.8	1065.6	97.2
9896	Haifa Technion	850	2000-07-21	Direct	1087.2	1990.8	2419.2	2782.8	2912.4	3020.4	3034.8	3016.8	2995.2	2865.6	2599.2	2199.6	1432.8	194.4
9899	Haifa Technion	850	2000-07-22	Direct	1285.2	2253.6	2660.4	2970	3153.6	3196.8	3178.8	3211.2	3124.8	2991.6	2808	2426.4	1630.8	234
9902	Haifa Technion	850	2000-07-23	Direct	738	2188.8	2707.2	3031.2	3150	3225.6	3240	3193.2	3150	3038.4	2664	2152.8	1789.2	252
9905	Haifa Technion	850	2000-07-24	Direct	298.8	1688.4	2242.8	2998.8	3189.6	3247.2	3218.4	3078	2962.8	2836.8	2671.2	2455.2	1771.2	266.4
9908	Haifa Technion	850	2000-07-25	Direct	356.4	1504.8	1958.4	2350.8	2620.8	2574	2700	2682	2556	2347.2	1947.6	1461.6	738	50.4
9911	Haifa Technion	850	2000-07-26	Direct	262.8	1051.2	1749.6	2163.6	2448	2628	2667.6	2628	2566.8	2408.4	2156.4	1764	982.8	72
9914	Haifa Technion	850	2000-07-27	Direct	676.8	1717.2	2278.8	2656.8	2797.2	2890.8	2901.6	2876.4	2793.6	2552.4	2268	1774.8	914.4	57.6
9917	Haifa Technion	850	2000-07-28	Direct	313.2	1224	1868.4	2239.2	2426.4	2556	2620.8	2642.4	2606.4	2480.4	2181.6	1623.6	748.8	36
9920	Haifa Technion	850	2000-07-29	Direct	421.2	1332	1933.2	2271.6	2455.2	2566.8	2566.8	2491.2	2422.8	2221.2	1908	1360.8	590.4	36
9923	Haifa Technion	850	2000-07-30	Direct	417.6	1339.2	1954.8	2372.4	2588.4	2714.4	2750.4	2746.8	2674.8	2487.6	2188.8	1706.4	871.2	43.2
9926	Haifa Technion	850	2000-07-31	Direct	223.2	1116	1771.2	2196	2440.8	2545.2	2620.8	2602.8	2563.2	2466	2322	1908	1130.4	79.2
9929	Haifa Technion	850	2000-08-01	Direct	219.6	939.6	1281.6	2062.8	2358	2390.4	2397.6	2448	2451.6	2289.6	1954.8	1422	662.4	21.6
9932	Haifa Technion	850	2000-08-02	Direct	244.8	799.2	1670.4	2221.2	2494.8	2642.4	2714.4	2271.6	1594.8	1814.4	1087.2	288	205.2	7.2
9935	Haifa Technion	850	2000-08-03	Direct	738	1983.6	2700	3110.4	3232.8	3294	3351.6	3301.2	3225.6	3164.4	3049.2	2718	2048.4	154.8
9938	Haifa Technion	850	2000-08-04	Direct	1033.2	2278.8	2854.8	3124.8	3265.2	3319.2	3333.6	3322.8	3232.8	3124.8	2916	2563.2	1843.2	118.8
9941	Haifa Technion	850	2000-08-05	Direct	864	2196	2750.4	2984.4	3168	3283.2	3351.6	3344.4	3279.6	3139.2	2854.8	2498.4	1537.2	64.8
9944	Haifa Technion	850	2000-08-06	Direct	468	1821.6	2278.8	2649.6	2851.2	2898	2966.4	3002.4	2977.2	2887.2	2743.2	2322	1486.8	64.8
9947	Haifa Technion	850	2000-08-07	Direct	669.6	1029.6	2131.2	2707.2	2919.6	2998.8	3020.4	3063.6	2988	2919.6	2674.8	2268	1080	18
9950	Haifa Technion	850	2000-08-08	Direct	558	1274.4	2235.6	2714.4	2970	3088.8	3132	3132	3074.4	2930.4	2642.4	2289.6	864	14.4
9953	Haifa Technion	850	2000-08-09	Direct	828	2203.2	2786.4	3096	3261.6	3362.4	3402	3391.2	3340.8	3204	3031.2	2667.6	1900.8	46.8
9956	Haifa Technion	850	2000-08-10	Direct	504	1681.2	2556	3063.6	3290.4	3351.6	3376.8	3337.2	3261.6	3103.2	2826	2019.6	496.8	3.6
9959	Haifa Technion	850	2000-08-11	Direct	385.2	1785.6	2390.4	2584.8	2718	2916	2581.2	2793.6	2559.6	2102.4	1184.4	1119.6	604.8	3.6
9962	Haifa Technion	850	2000-08-12	Direct	234	1245.6	1252.8	1227.6	1947.6	2016	1947.6	2350.8	1864.8	709.2	25.2	3.6	14.4	10.8
9963	Haifa Technion	850	2000-08-13	Direct	28.8	93.6	1310.4	2253.6	2584.8	2721.6	2894.4	2941.2	1407.6	1278	1029.6	849.6	187.2	0
9966	Haifa Technion	850	2000-08-14	Direct	61.2	460.8	1065.6	2473.2	2689.2	2790	2811.6	2772	2689.2	2581.2	2343.6	1479.6	489.6	7.2
9971	Haifa Technion	850	2000-08-15	Direct	165.6	648	1130.4	1526.4	2163.6	2433.6	712.8	288	590.4	457.2	39.6	100.8	154.8	10.8
9974	Haifa Technion	850	2000-08-16	Direct	187.2	1072.8	1688.4	2138.4	2476.8	2635.2	2710.8	2707.2	2656.8	2437.2	1900.8	831.6	151.2	14.4
9977	Haifa Technion	850	2000-08-17	Direct	172.8	946.8	1598.4	2052	2530.8	2685.6	2743.2	2725.2	2667.6	2523.6	1695.6	1252.8	511.2	10.8
9980	Haifa Technion	850	2000-08-18	Direct	252	936	1900.8	2476.8	2671.2	2840.4	2912.4	2916	2797.2	2322	1483.2	950.4	144	10.8
9983	Haifa Technion	850	2000-08-19	Direct	165.6	1195.2	1836	2379.6	2703.6	2865.6	2962.8	2998.8	2926.8	2714.4	2304	1191.6	208.8	7.2
9986	Haifa Technion	850	2000-08-20	Direct	64.8	1526.4	1540.8	2354.4	2750.4	2908.8	2973.6	2912.4	2872.8	2772	2476.8	1940.4	900	3.6
9989	Haifa Technion	850	2000-08-21	Direct	93.6	529.2	1360.8	2390.4	2754	2916	2959.2	2952	2811.6	2541.6	2228.4	1630.8	601.2	7.2
9992	Haifa Technion	850	2000-08-22	Direct	86.4	1022.4	1652.4	1659.6	2293.2	2667.6	2786.4	2764.8	2628	2466	1843.2	1425.6	291.6	7.2
9995	Haifa Technion	850	2000-08-23	Direct	133.2	489.6	1789.2	2541.6	2818.8	2941.2	3016.8	3016.8	2916	2732.4	2257.2	1472.4	216	0
9998	Haifa Technion	850	2000-08-24	Direct	234	1000.8	1918.8	2574	2617.2	2833.2	2944.8	2970	2858.4	2617.2	2264.4	1404	295.2	0
9999	Haifa Technion	850	2000-08-25	Direct	54	280.8	723.6	802.8	2131.2	2300.4	2534.4	2444.4	2512.8	2196	1965.6	1317.6	154.8	3.6
10002	Haifa Technion	850	2000-08-26	Direct	28.8	496.8	788.4	968.4	2062.8	2289.6	2631.6	2797.2	2736	2584.8	2325.6	1652.4	640.8	0
10007	Haifa Technion	850	2000-08-27	Direct	309.6	1263.6	1238.4	1821.6	2610	2797.2	2937.6	2937.6	2610	2012.4	1627.2	698.4	345.6	14.4
10008	Haifa Technion	850	2000-08-28	Direct	18	1130.4	1861.2	2203.2	2394	2574	2685.6	2707.2	2649.6	2394	2008.8	1479.6	565.2	0
10013	Haifa Technion	850	2000-08-29	Direct	190.8	1015.2	1814.4	1940.4	2674.8	3024	3081.6	3027.6	2984.4	2793.6	2437.2	1735.2	579.6	0
10016	Haifa Technion	850	2000-08-30	Direct	190.8	1314	2145.6	2516.4	2739.6	2908.8	2973.6	2959.2	2847.6	2635.2	2235.6	1483.2	360	0
10017	Haifa Technion	850	2000-08-31	Direct	43.2	979.2	1555.2	2055.6	993.6	1566	2332.8	2714.4	2736	2577.6	2152.8	1490.4	471.6	0
10022	Haifa Technion	850	2000-09-01	Direct	385.2	1576.8	2318.4	2739.6	2991.6	3103.2	3117.6	3142.8	3045.6	2815.2	2476.8	1756.8	644.4	0
10025	Haifa Technion	850	2000-09-02	Direct	302.4	1566	1728	2523.6	2880	3020.4	3121.2	3099.6	2930.4	2512.8	2062.8	1198.8	302.4	0
10028	Haifa Technion	850	2000-09-03	Direct	118.8	756	1753.2	2314.8	2595.6	2808	2898	2851.2	2743.2	2520	2070	1350	396	0
10029	Haifa Technion	850	2000-09-04	Direct	7.2	1198.8	1983.6	2412	2275.2	2624.4	2397.6	1998	2548.8	1317.6	532.8	75.6	7.2	0
10034	Haifa Technion	850	2000-09-05	Direct	154.8	1144.8	1990.8	2401.2	2548.8	2750.4	2844	2836.8	2678.4	2041.2	266.4	187.2	32.4	0
10037	Haifa Technion	850	2000-09-06	Direct	252	1162.8	2167.2	2473.2	2768.4	2930.4	2872.8	2815.2	2754	2548.8	2113.2	910.8	136.8	0
10040	Haifa Technion	850	2000-09-07	Direct	259.2	1260	1706.4	1738.8	1713.6	2124	2433.6	2296.8	1861.2	1562.4	1087.2	1515.6	399.6	0
10043	Haifa Technion	850	2000-09-08	Direct	288	1612.8	1926	2703.6	3016.8	3200.4	3247.2	3178.8	3038.4	2901.6	2628	1918.8	493.2	0
10046	Haifa Technion	850	2000-09-09	Direct	396	1836	2624.4	2937.6	3067.2	3178.8	3240	3211.2	3085.2	2808	2329.2	1281.6	388.8	0
10047	Haifa Technion	850	2000-09-10	Direct	14.4	100.8	1134	2016	3110.4	3153.6	3236.4	3182.4	3135.6	2919.6	2548.8	1922.4	432	0
10052	Haifa Technion	850	2000-09-11	Direct	219.6	1472.4	2318.4	2692.8	2937.6	3034.8	3085.2	3121.2	3045.6	2437.2	2570.4	1771.2	284.4	0
10055	Haifa Technion	850	2000-09-12	Direct	154.8	972	2026.8	2390.4	2703.6	2746.8	2826	2858.4	2563.2	1623.6	1198.8	259.2	54	0
10056	Haifa Technion	850	2000-09-13	Direct	21.6	914.4	2275.2	2523.6	3078	3074.4	3067.2	2635.2	1123.2	1026	637.2	705.6	165.6	0
10061	Haifa Technion	850	2000-09-14	Direct	72	529.2	856.8	1195.2	2458.8	2455.2	2912.4	2822.4	2685.6	2682	2037.6	964.8	39.6	0
10064	Haifa Technion	850	2000-09-15	Direct	86.4	1638	1461.6	936	1173.6	975.6	2988	3211.2	3222	2991.6	2559.6	1940.4	316.8	0
10067	Haifa Technion	850	2000-09-16	Direct	82.8	1022.4	1771.2	2142	1033.2	734.4	2185.2	2584.8	1771.2	1242	1011.6	673.2	7.2	0
10070	Haifa Technion	850	2000-09-17	Direct	79.2	1339.2	2023.2	1994.4	2455.2	2282.4	1875.6	1015.2	1360.8	507.6	756	709.2	50.4	0
10071	Haifa Technion	850	2000-09-18	Direct	14.4	115.2	262.8	126	320.4	896.4	1854	2296.8	946.8	586.8	374.4	111.6	43.2	0
10074	Haifa Technion	850	2000-09-19	Direct	10.8	165.6	1065.6	1530	1893.6	2340	2221.2	1987.2	1641.6	1281.6	1245.6	586.8	28.8	0
10077	Haifa Technion	850	2000-09-20	Direct	14.4	374.4	1170	1674	1958.4	2113.2	2138.4	2170.8	2145.6	1929.6	1504.8	748.8	28.8	0
10082	Haifa Technion	850	2000-09-21	Direct	36	738	1368	2070	2350.8	2527.2	2635.2	2556	2394	2124	1609.2	820.8	57.6	0
10083	Haifa Technion	850	2000-09-22	Direct	0	709.2	1522.8	2030.4	2149.2	2448	2682	2804.4	2757.6	2570.4	2232	1443.6	64.8	0
10088	Haifa Technion	850	2000-09-23	Direct	90	1180.8	1954.8	2336.4	2696.4	2790	2890.8	2905.2	2826	2678.4	2239.2	1375.2	54	0
10091	Haifa Technion	850	2000-09-24	Direct	57.6	1065.6	1810.8	2473.2	2721.6	2869.2	2923.2	2916	2833.2	2595.6	2113.2	1137.6	14.4	0
10094	Haifa Technion	850	2000-09-25	Direct	36	921.6	1656	2210.4	2606.4	2930.4	2988	3006	2894.4	2102.4	2034	943.2	3.6	0
10095	Haifa Technion	850	2000-09-26	Direct	3.6	1486.8	2534.4	2865.6	2937.6	3254.4	3333.6	2811.6	2372.4	2329.2	1944	1278	14.4	0
10098	Haifa Technion	850	2000-09-27	Direct	0	1198.8	1944	1598.4	2325.6	1908	1274.4	2509.2	2588.4	1321.2	1191.6	1094.4	0	0
10101	Haifa Technion	850	2000-09-28	Direct	0	378	1562.4	417.6	2329.2	2566.8	2451.6	2656.8	2584.8	896.4	100.8	619.2	0	0
10104	Haifa Technion	850	2000-09-29	Direct	0	428.4	46.8	547.2	2404.8	1414.8	1101.6	1252.8	1090.8	2509.2	2224.8	957.6	0	0
10107	Haifa Technion	850	2000-09-30	Direct	0	1296	1177.2	1141.2	1328.4	1292.4	2386.8	1130.4	896.4	1720.8	1418.4	651.6	0	0
10110	Haifa Technion	850	2000-10-01	Direct	0	986.4	2077.2	1764	2530.8	2736	2228.4	2779.2	3124.8	3013.2	1969.2	720	0	0
10113	Haifa Technion	850	2000-10-02	Direct	0	1296	2577.6	2901.6	3049.2	3085.2	3110.4	3078	2916	2732.4	2426.4	1508.4	0	0
10117	Haifa Technion	850	2000-10-03	Direct	0	1191.6	2318.4	2664	3006	3103.2	2829.6	2710.8	2610	2196	1645.2	993.6	0	0
10119	Haifa Technion	850	2000-10-04	Direct	0	849.6	1940.4	2307.6	2527.2	2617.2	2642.4	2516.4	2181.6	1375.2	792	180	0	0
10122	Haifa Technion	850	2000-10-05	Direct	0	46.8	302.4	666	568.8	1119.6	928.8	799.2	669.6	446.4	144	7.2	0	0
10125	Haifa Technion	850	2000-10-06	Direct	0	108	651.6	1177.2	1555.2	1461.6	993.6	1789.2	1620	1263.6	684	118.8	0	0
10128	Haifa Technion	850	2000-10-07	Direct	0	147.6	288	39.6	817.2	1627.2	1836	1998	2080.8	1965.6	1443.6	475.2	0	0
10133	Haifa Technion	850	2000-10-08	Direct	14.4	842.4	2037.6	2440.8	2696.4	2808	2858.4	2844	2782.8	2376	1411.2	1022.4	0	0
10135	Haifa Technion	850	2000-10-09	Direct	3.6	676.8	1728	2329.2	2646	2743.2	2732.4	2404.8	2444.4	2203.2	1663.2	561.6	0	0
10138	Haifa Technion	850	2000-10-10	Direct	7.2	446.4	1173.6	1134	882	1123.2	1994.4	979.2	1054.8	1101.6	1357.2	208.8	0	0
10141	Haifa Technion	850	2000-10-11	Direct	0	900	1548	910.8	1731.6	1166.4	856.8	1652.4	2300.4	1652.4	1418.4	550.8	0	0
10144	Haifa Technion	850	2000-10-12	Direct	0	939.6	2044.8	2671.2	1760.4	1188	2131.2	1735.2	1324.8	1882.8	712.8	100.8	0	0
10147	Haifa Technion	850	2000-10-13	Direct	3.6	568.8	1792.8	2332.8	2462.4	2469.6	1663.2	1371.6	536.4	741.6	439.2	129.6	0	0
10150	Haifa Technion	850	2000-10-14	Direct	7.2	28.8	14.4	10.8	3.6	7.2	234	914.4	680.4	223.2	349.2	0	0	0
10152	Haifa Technion	850	2000-10-15	Direct	0	3.6	72	1058.4	72	370.8	100.8	1180.8	392.4	1216.8	1209.6	68.4	0	0
10155	Haifa Technion	850	2000-10-16	Direct	0	360	1306.8	1850.4	2185.2	2217.6	1746	2062.8	1753.2	1371.6	716.4	64.8	0	0
10160	Haifa Technion	850	2000-10-17	Direct	10.8	298.8	1238.4	1810.8	2160	2505.6	2656.8	2653.2	2520	2361.6	2156.4	637.2	0	0
10163	Haifa Technion	850	2000-10-18	Direct	14.4	946.8	2336.4	2707.2	2336.4	2023.2	2289.6	3042	2955.6	2685.6	2142	576	0	0
10166	Haifa Technion	850	2000-10-19	Direct	7.2	637.2	1933.2	1209.6	1101.6	2847.6	2937.6	2858.4	2059.2	1620	1972.8	518.4	0	0
10169	Haifa Technion	850	2000-10-20	Direct	3.6	608.4	1958.4	1569.6	259.2	1587.6	2419.2	2304	619.2	0	0	39.6	0	0
10171	Haifa Technion	850	2000-10-21	Direct	0	378	1490.4	1144.8	223.2	1350	1998	1238.4	1893.6	1342.8	288	108	0	0
10173	Haifa Technion	850	2000-10-22	Direct	0	86.4	748.8	1278	2304	918	576	576	223.2	266.4	0	46.8	0	0
10176	Haifa Technion	850	2000-10-23	Direct	0	7.2	68.4	3.6	799.2	493.2	219.6	205.2	1918.8	532.8	918	72	0	0
10181	Haifa Technion	850	2000-10-24	Direct	7.2	118.8	255.6	28.8	18	14.4	21.6	28.8	7.2	14.4	14.4	14.4	0	0
10182	Haifa Technion	850	2000-10-25	Direct	0	21.6	18	7.2	136.8	10.8	10.8	10.8	7.2	10.8	572.4	0	0	0
10187	Haifa Technion	850	2000-10-26	Direct	0	864	2541.6	2872.8	2959.2	2181.6	637.2	2102.4	2368.8	2725.2	2095.2	136.8	0	0
10188	Haifa Technion	850	2000-10-27	Direct	0	43.2	7.2	7.2	97.2	3.6	1879.2	3056.4	2084.4	2671.2	2214	115.2	0	0
10193	Haifa Technion	850	2000-10-28	Direct	0	907.2	2588.4	3034.8	3146.4	3164.4	3178.8	2984.4	2588.4	2610	2224.8	50.4	0	0
10196	Haifa Technion	850	2000-10-29	Direct	0	561.6	1900.8	2289.6	2534.4	2296.8	1893.6	2145.6	2660.4	2314.8	835.2	3.6	0	0
10199	Haifa Technion	850	2000-10-30	Direct	0	489.6	1684.8	1594.8	900	1429.2	1846.8	885.6	2023.2	1371.6	1396.8	0	0	0
10202	Haifa Technion	850	2000-10-31	Direct	0	363.6	1180.8	1576.8	1436.4	928.8	1584	2602.8	1198.8	1756.8	500.4	0	0	0
10203	Haifa Technion	850	2000-11-01	Direct	0	25.2	54	352.8	979.2	334.8	828	172.8	86.4	140.4	702	0	0	0
10208	Haifa Technion	850	2000-11-02	Direct	0	446.4	1951.2	2559.6	2916	3063.6	3088.8	3074.4	2901.6	2224.8	1584	0	0	0
10211	Haifa Technion	850	2000-11-03	Direct	0	504	2293.2	2725.2	2908.8	2923.2	2887.2	2923.2	2700	2343.6	1627.2	0	0	0
10214	Haifa Technion	850	2000-11-04	Direct	0	349.2	1854	2426.4	2739.6	2876.4	2890.8	2800.8	2617.2	2271.6	1497.6	0	0	0
10217	Haifa Technion	850	2000-11-05	Direct	0	378	2088	2653.2	2944.8	3038.4	2966.4	2876.4	2764.8	2473.2	1648.8	0	0	0
10220	Haifa Technion	850	2000-11-06	Direct	0	288	1969.2	2563.2	2851.2	2934	2883.6	2811.6	2682	2390.4	1396.8	0	0	0
10223	Haifa Technion	850	2000-11-07	Direct	0	262.8	1944	2570.4	2840.4	2988	3034.8	2944.8	2754	2271.6	1137.6	0	0	0
10226	Haifa Technion	850	2000-11-08	Direct	0	230.4	2109.6	2664	2941.2	3042	3016.8	2908.8	2761.2	2437.2	1242	0	0	0
10229	Haifa Technion	850	2000-11-09	Direct	0	169.2	2325.6	2926.8	3196.8	3319.2	3380.4	3340.8	3157.2	2725.2	1648.8	0	0	0
10232	Haifa Technion	850	2000-11-10	Direct	0	111.6	2332.8	2750.4	3009.6	3222	3247.2	3153.6	2905.2	2505.6	1400.4	0	0	0
10234	Haifa Technion	850	2000-11-11	Direct	0	64.8	2016	2710.8	3031.2	3160.8	3207.6	3142.8	2966.4	2512.8	1314	0	0	0
10238	Haifa Technion	850	2000-11-12	Direct	0	72	1922.4	2664	2988	2538	2761.2	2408.4	2624.4	2307.6	802.8	0	0	0
10239	Haifa Technion	850	2000-11-13	Direct	0	43.2	831.6	2271.6	2862	3182.4	3150	3052.8	2808	2386.8	1234.8	0	0	0
10244	Haifa Technion	850	2000-11-14	Direct	0	64.8	1940.4	2602.8	2872.8	2991.6	2890.8	2617.2	2592	2224.8	1112.4	0	0	0
10245	Haifa Technion	850	2000-11-15	Direct	0	25.2	370.8	1990.8	2534.4	2833.2	2869.2	2800.8	2332.8	1170	975.6	0	0	0
10248	Haifa Technion	850	2000-11-16	Direct	0	10.8	1569.6	2314.8	2559.6	2757.6	2822.4	2714.4	2473.2	2106	910.8	0	0	0
10251	Haifa Technion	850	2000-11-17	Direct	0	7.2	1342.8	2289.6	2736	2880	2912.4	2908.8	2588.4	2098.8	842.4	0	0	0
10254	Haifa Technion	850	2000-11-18	Direct	0	0	0	3.6	18	10.8	3.6	0	10.8	7.2	0	0	0	0
10257	Haifa Technion	850	2000-11-19	Direct	0	10.8	1656	2340	2750.4	2736	2779.2	2800.8	2682	2124	486	0	0	0
10260	Haifa Technion	850	2000-11-20	Direct	0	18	1677.6	2329.2	2631.6	2818.8	2880	2869.2	2721.6	2178	849.6	0	0	0
10263	Haifa Technion	850	2000-11-21	Direct	0	28.8	1760.4	2509.2	2804.4	2908.8	2973.6	2923.2	2545.2	2246.4	860.4	0	0	0
10266	Haifa Technion	850	2000-11-22	Direct	0	14.4	1566	2455.2	2858.4	2980.8	2937.6	2941.2	2811.6	2404.8	907.2	0	0	0
10269	Haifa Technion	850	2000-11-23	Direct	0	0	478.8	770.4	1807.2	2548.8	1980	374.4	1238.4	2408.4	903.6	0	0	0
10272	Haifa Technion	850	2000-11-24	Direct	0	0	1735.2	2563.2	2876.4	2959.2	2937.6	2894.4	2674.8	2217.6	752.4	0	0	0
10275	Haifa Technion	850	2000-11-25	Direct	0	0	1378.8	2185.2	2563.2	2797.2	2901.6	2941.2	2728.8	2221.2	698.4	0	0	0
10278	Haifa Technion	850	2000-11-26	Direct	0	0	1562.4	2448	2815.2	2970	3002.4	2930.4	2703.6	2160	637.2	0	0	0
10281	Haifa Technion	850	2000-11-27	Direct	0	0	478.8	496.8	1382.4	504	2552.4	2714.4	2376	2149.2	594	0	0	0
10284	Haifa Technion	850	2000-11-28	Direct	0	0	658.8	806.4	136.8	176.4	21.6	450	817.2	626.4	39.6	0	0	0
10289	Haifa Technion	850	2000-11-29	Direct	0	10.8	7.2	43.2	64.8	1728	1173.6	676.8	986.4	676.8	309.6	0	0	0
10290	Haifa Technion	850	2000-11-30	Direct	0	18	907.2	1238.4	1342.8	590.4	190.8	79.2	18	21.6	28.8	7.2	0	0
10293	Haifa Technion	850	2000-12-01	Direct	0	14.4	46.8	1238.4	1317.6	2574	1375.2	723.6	1404	651.6	547.2	0	0	0
10296	Haifa Technion	850	2000-12-02	Direct	0	0	1166.4	2232	2527.2	2718	2689.2	2059.2	1746	1461.6	93.6	0	0	0
10299	Haifa Technion	850	2000-12-03	Direct	0	0	1393.2	2455.2	2808	2916	3009.6	3013.2	2851.2	2473.2	741.6	0	0	0
10302	Haifa Technion	850	2000-12-04	Direct	0	0	752.4	1436.4	824.4	2199.6	2592	2545.2	2365.2	2008.8	540	0	0	0
10305	Haifa Technion	850	2000-12-05	Direct	0	0	777.6	1836	2354.4	2588.4	2638.8	2534.4	2314.8	1965.6	446.4	0	0	0
10308	Haifa Technion	850	2000-12-06	Direct	0	0	284.4	1137.6	2203.2	2134.8	2214	2347.2	1285.2	1245.6	324	0	0	0
10311	Haifa Technion	850	2000-12-07	Direct	0	0	122.4	835.2	1231.2	1836	1206	129.6	432	590.4	93.6	0	0	0
10314	Haifa Technion	850	2000-12-08	Direct	0	0	122.4	756	1378.8	1724.4	1486.8	1375.2	2206.8	1940.4	486	0	0	0
10319	Haifa Technion	850	2000-12-09	Direct	0	7.2	7.2	7.2	10.8	1119.6	842.4	147.6	108	1015.2	244.8	0	0	0
10320	Haifa Technion	850	2000-12-10	Direct	0	0	61.2	316.8	1213.2	1861.2	936	511.2	2001.6	1652.4	352.8	0	0	0
10323	Haifa Technion	850	2000-12-11	Direct	0	0	1051.2	2023.2	2851.2	2052	1789.2	1648.8	1346.4	0	0	0	0	0
10326	Haifa Technion	850	2000-12-12	Direct	0	0	14.4	7.2	28.8	525.6	1609.2	554.4	230.4	21.6	7.2	7.2	0	0
10330	Haifa Technion	850	2000-12-13	Direct	0	0	277.2	248.4	655.2	946.8	381.6	1303.2	507.6	939.6	0	0	0	0
10332	Haifa Technion	850	2000-12-14	Direct	0	0	21.6	0	1872	1627.2	68.4	0	0	453.6	115.2	0	0	0
10335	Haifa Technion	850	2000-12-15	Direct	0	0	946.8	2502	2433.6	2174.4	219.6	50.4	788.4	356.4	378	0	0	0
10338	Haifa Technion	850	2000-12-16	Direct	0	0	176.4	1296	18	212.4	0	7.2	0	3.6	0	0	0	0
10341	Haifa Technion	850	2000-12-17	Direct	0	0	903.6	2620.8	2966.4	3103.2	3193.2	3132	2955.6	2728.8	766.8	0	0	0
10344	Haifa Technion	850	2000-12-18	Direct	0	0	903.6	2728.8	3088.8	2224.8	694.8	1393.2	2757.6	1404	381.6	0	0	0
10347	Haifa Technion	850	2000-12-19	Direct	0	0	712.8	1407.6	1245.6	1627.2	604.8	604.8	1544.4	1260	208.8	0	0	0
10350	Haifa Technion	850	2000-12-20	Direct	0	3.6	18	14.4	108	230.4	349.2	540	1735.2	633.6	248.4	0	0	0
10353	Haifa Technion	850	2000-12-21	Direct	0	7.2	39.6	889.2	1576.8	1915.2	327.6	403.2	982.8	1310.4	396	0	0	0
10356	Haifa Technion	850	2000-12-22	Direct	0	0	547.2	2170.8	2566.8	2638.8	2397.6	2426.4	2548.8	2340	784.8	0	0	0
10359	Haifa Technion	850	2000-12-23	Direct	0	0	108	82.8	1033.2	540	2221.2	860.4	720	856.8	590.4	0	0	0
10362	Haifa Technion	850	2000-12-24	Direct	0	0	669.6	2325.6	1645.2	554.4	21.6	18	10.8	18	14.4	3.6	0	0
10367	Haifa Technion	850	2000-12-25	Direct	0	14.4	518.4	705.6	162	21.6	79.2	39.6	68.4	7.2	10.8	0	0	0
10368	Haifa Technion	850	2000-12-26	Direct	0	0	169.2	831.6	1159.2	1720.8	2080.8	2242.8	1688.4	1220.4	849.6	0	0	0
10371	Haifa Technion	850	2000-12-27	Direct	0	0	759.6	2682	3034.8	3218.4	3236.4	3214.8	3128.4	2887.2	1098	0	0	0
10374	Haifa Technion	850	2000-12-28	Direct	0	0	806.4	2761.2	3103.2	3250.8	3301.2	3290.4	3182.4	2955.6	1166.4	0	0	0
10377	Haifa Technion	850	2000-12-29	Direct	0	0	867.6	1814.4	928.8	1396.8	2887.2	2476.8	2998.8	2642.4	964.8	0	0	0
10380	Haifa Technion	850	2000-12-30	Direct	0	0	10.8	126	352.8	784.8	464.4	1170	1324.8	313.2	165.6	0	0	0
10383	Haifa Technion	850	2000-12-31	Direct	0	0	313.2	1281.6	1764	612	748.8	957.6	1810.8	1778.4	604.8	0	0	0
10386	Haifa Technion	850	2001-01-01	Direct	0	0	385.2	1627.2	2246.4	2520	2559.6	2484	2365.2	1951.2	716.4	0	0	0
10389	Haifa Technion	850	2001-01-02	Direct	0	0	320.4	1533.6	1706.4	1850.4	1706.4	669.6	522	234	14.4	0	0	0
10394	Haifa Technion	850	2001-01-03	Direct	0	7.2	50.4	846	2048.4	1915.2	1645.2	2523.6	540	2106	165.6	0	0	0
10395	Haifa Technion	850	2001-01-04	Direct	0	3.6	478.8	748.8	7.2	3.6	10.8	838.8	1148.4	1238.4	622.8	0	0	0
10398	Haifa Technion	850	2001-01-05	Direct	0	0	3.6	14.4	18	3.6	36	2059.2	835.2	270	352.8	0	0	0
10401	Haifa Technion	850	2001-01-06	Direct	0	0	572.4	1778.4	2095.2	716.4	385.2	298.8	129.6	273.6	3.6	0	0	0
10404	Haifa Technion	850	2001-01-07	Direct	0	0	500.4	1918.8	2116.8	1544.4	2116.8	2703.6	2592	2397.6	1227.6	0	0	0
10407	Haifa Technion	850	2001-01-08	Direct	0	0	720	2152.8	2368.8	1224	1299.6	1188	1044	1044	673.2	0	0	0
10410	Haifa Technion	850	2001-01-09	Direct	0	0	561.6	277.2	334.8	1951.2	1677.6	1738.8	921.6	1173.6	1411.2	0	0	0
10413	Haifa Technion	850	2001-01-10	Direct	0	0	619.2	1422	36	0	608.4	2412	925.2	871.2	0	0	0	0
10416	Haifa Technion	850	2001-01-11	Direct	0	0	14.4	475.2	482.4	43.2	237.6	342	2214	1864.8	1137.6	0	0	0
10419	Haifa Technion	850	2001-01-12	Direct	0	0	0	0	0	10.8	10.8	10.8	889.2	1569.6	1386	0	0	0
10422	Haifa Technion	850	2001-01-13	Direct	0	0	187.2	266.4	993.6	1400.4	1724.4	2052	2430	1764	1425.6	0	0	0
10425	Haifa Technion	850	2001-01-14	Direct	0	0	1083.6	2710.8	3114	3308.4	3416.4	3441.6	3340.8	3106.8	1972.8	0	0	0
10428	Haifa Technion	850	2001-01-15	Direct	0	0	1191.6	2840.4	3182.4	3283.2	3326.4	3312	3139.2	2901.6	1836	0	0	0
10431	Haifa Technion	850	2001-01-16	Direct	0	0	28.8	576	1868.4	1083.6	1195.2	885.6	864	885.6	666	0	0	0
10434	Haifa Technion	850	2001-01-17	Direct	0	3.6	388.8	1821.6	1047.6	2113.2	2314.8	1159.2	1051.2	1062	234	0	0	0
10437	Haifa Technion	850	2001-01-18	Direct	0	0	662.4	1861.2	2131.2	543.6	2329.2	1659.6	2602.8	1468.8	1202.4	0	0	0
10440	Haifa Technion	850	2001-01-19	Direct	0	0	10.8	921.6	2253.6	43.2	21.6	266.4	1022.4	97.2	417.6	0	0	0
10443	Haifa Technion	850	2001-01-20	Direct	0	0	57.6	97.2	183.6	460.8	14.4	1540.8	1090.8	1191.6	439.2	0	0	0
10446	Haifa Technion	850	2001-01-21	Direct	0	0	100.8	262.8	655.2	327.6	662.4	82.8	3.6	385.2	349.2	0	0	0
10449	Haifa Technion	850	2001-01-22	Direct	0	0	774	2246.4	2628	2192.4	1026	205.2	478.8	295.2	568.8	0	0	0
10454	Haifa Technion	850	2001-01-23	Direct	0	7.2	273.6	3.6	1915.2	3081.6	1324.8	878.4	1314	460.8	3.6	14.4	0	0
10455	Haifa Technion	850	2001-01-24	Direct	0	0	158.4	223.2	302.4	2192.4	1371.6	594	882	93.6	0	18	0	0
10460	Haifa Technion	850	2001-01-25	Direct	0	0	432	1188	1782	226.8	738	1530	1659.6	410.4	136.8	0	0	0
10461	Haifa Technion	850	2001-01-26	Direct	0	0	1072.8	2790	3056.4	2239.2	2743.2	2383.2	1720.8	748.8	1558.8	234	0	0
10464	Haifa Technion	850	2001-01-27	Direct	0	0	1242	2901.6	3240	3423.6	3513.6	3427.2	3297.6	3124.8	2707.2	306	0	0
10467	Haifa Technion	850	2001-01-28	Direct	0	0	1350	2995.2	3312	3456	3495.6	3445.2	3402	3225.6	2779.2	356.4	0	0
10470	Haifa Technion	850	2001-01-29	Direct	0	0	1378.8	3009.6	3297.6	3445.2	3463.2	3441.6	3351.6	3189.6	2844	442.8	0	0
10473	Haifa Technion	850	2001-01-30	Direct	0	0	1346.4	2998.8	3312	3466.8	3517.2	3492	3405.6	3204	2797.2	518.4	0	0
10476	Haifa Technion	850	2001-01-31	Direct	0	0	1324.8	2912.4	3222	3402	3477.6	3452.4	3366	3070.8	2606.4	525.6	0	0
10479	Haifa Technion	850	2001-02-01	Direct	0	0	748.8	1980	2779.2	2728.8	2203.2	2221.2	2286	2102.4	1116	21.6	0	0
10482	Haifa Technion	850	2001-02-02	Direct	0	0	687.6	1677.6	2116.8	1220.4	2455.2	1929.6	2649.6	2628	1926	345.6	0	0
10485	Haifa Technion	850	2001-02-03	Direct	0	0	36	284.4	576	1627.2	104.4	14.4	1717.2	1782	234	0	0	0
10488	Haifa Technion	850	2001-02-04	Direct	0	10.8	90	504	1443.6	255.6	1324.8	594	3.6	3.6	14.4	21.6	0	0
10491	Haifa Technion	850	2001-02-05	Direct	0	0	255.6	1332	1774.8	1980	518.4	885.6	507.6	1245.6	1666.8	140.4	0	0
10494	Haifa Technion	850	2001-02-06	Direct	0	0	1468.8	2566.8	1458	979.2	957.6	1864.8	3121.2	2588.4	1699.2	568.8	0	0
10497	Haifa Technion	850	2001-02-07	Direct	0	0	486	0	3.6	14.4	28.8	14.4	43.2	784.8	313.2	14.4	3.6	0
10500	Haifa Technion	850	2001-02-08	Direct	0	3.6	349.2	374.4	1137.6	1944	1810.8	1609.2	2304	2070	1602	266.4	0	0
10503	Haifa Technion	850	2001-02-09	Direct	0	0	1303.2	2138.4	2131.2	1731.6	1810.8	2455.2	2260.8	2044.8	1893.6	615.6	64.8	0
10508	Haifa Technion	850	2001-02-10	Direct	0	50.4	1407.6	2275.2	2707.2	2239.2	2692.8	2883.6	2941.2	2628	2116.8	741.6	61.2	0
10509	Haifa Technion	850	2001-02-11	Direct	0	3.6	1368	2293.2	2718	3078	3236.4	3294	3157.2	2988	2631.6	1026	0	0
10512	Haifa Technion	850	2001-02-12	Direct	0	7.2	2052	2836.8	3182.4	3340.8	3373.2	3380.4	3297.6	3096	2682	1080	0	0
10515	Haifa Technion	850	2001-02-13	Direct	0	7.2	1980	2790	3096	3254.4	3304.8	3290.4	3067.2	1998	748.8	136.8	0	0
10518	Haifa Technion	850	2001-02-14	Direct	0	3.6	1879.2	2250	2595.6	2412	979.2	810	32.4	7.2	237.6	223.2	0	0
10521	Haifa Technion	850	2001-02-15	Direct	0	3.6	7.2	302.4	255.6	424.8	457.2	1080	2156.4	1209.6	1051.2	129.6	0	0
10524	Haifa Technion	850	2001-02-16	Direct	0	0	1209.6	1861.2	273.6	957.6	1332	126	1188	2124	1616.4	1029.6	0	0
10527	Haifa Technion	850	2001-02-17	Direct	0	7.2	10.8	28.8	25.2	14.4	288	46.8	1173.6	1918.8	1983.6	914.4	0	0
10530	Haifa Technion	850	2001-02-18	Direct	0	21.6	997.2	2260.8	3060	3175.2	3128.4	2167.2	1972.8	1267.2	1141.2	43.2	0	0
10533	Haifa Technion	850	2001-02-19	Direct	0	10.8	450	619.2	565.2	1112.4	972	2170.8	1065.6	151.2	21.6	115.2	0	0
10536	Haifa Technion	850	2001-02-20	Direct	0	3.6	1231.2	1292.4	597.6	93.6	39.6	61.2	75.6	914.4	579.6	57.6	7.2	0
10539	Haifa Technion	850	2001-02-21	Direct	0	0	536.4	1580.4	914.4	475.2	86.4	381.6	72	50.4	10.8	205.2	0	0
10544	Haifa Technion	850	2001-02-22	Direct	0	86.4	1198.8	2214	216	2091.6	2152.8	702	7.2	788.4	2210.4	1076.4	0	0
10545	Haifa Technion	850	2001-02-23	Direct	0	32.4	237.6	306	90	54	43.2	28.8	262.8	7.2	259.2	194.4	0	0
10548	Haifa Technion	850	2001-02-24	Direct	0	3.6	464.4	1533.6	2358	2530.8	3060	3178.8	3139.2	2984.4	2512.8	1576.8	0	0
10553	Haifa Technion	850	2001-02-25	Direct	0	126	1893.6	2592	2836.8	2944.8	2851.2	3074.4	3013.2	2300.4	2253.6	1828.8	0	0
10556	Haifa Technion	850	2001-02-26	Direct	0	104.4	1191.6	2264.4	2163.6	1598.4	1454.4	759.6	1159.2	1548	583.2	54	0	0
10557	Haifa Technion	850	2001-02-27	Direct	0	43.2	986.4	1234.8	1692	1911.6	2037.6	1998	1828.8	1040.4	115.2	100.8	0	0
10560	Haifa Technion	850	2001-02-28	Direct	0	39.6	856.8	1627.2	2160	2376	2440.8	2476.8	2361.6	2138.4	1580.4	658.8	0	0
