# Supplementary material for: Food-seeking behavior is triggered by skin ultraviolet exposure in males
Source: Nat Metab. 2022 Jul 11;4(7):883–900. doi: 10.1038/s42255-022-00587-9 (PMC9314261; doi:10.1038/s42255-022-00587-9)
Supplement: Supplementary file 14 — Oligonucleotides used in this study. [file 42255_2022_587_MOESM14_ESM.xlsx]

## Sheet: Oligonucleotides_Primers
Supplementary Table 9 Oligonucleotides used in the study
qRT-PCR
For Mus musculus experiments
Gene Info	Strand	Sequence	Manufacturer
m_Ghrelin	Forward	CCATCTGCAGTTTGCTGCTA	Integrated DNA Technologies
	Reverse	GCTTGTCCTCTGTCCTCTGG	Integrated DNA Technologies
m_Leptin	Forward	GACCATTGTCACCAGGATCAA	Integrated DNA Technologies
	Reverse	GTGAAGCCCAGGAATGAAGT	Integrated DNA Technologies
m_p53	Forward	TTACCAGGGCAACTATGGC	Integrated DNA Technologies
	Reverse	CCAGCTGGCAGAATAGCTTA	Integrated DNA Technologies
m_p21	Forward	GTACTTCCTCTGCCCTGCTG	Integrated DNA Technologies
	Reverse	TTTCGGCCCTGAGATGTTCC	Integrated DNA Technologies
m_NPY	Forward	AGGACATGGCCAGATACTACT	Integrated DNA Technologies
	Reverse	TCTCAGGGCTGGATCTCTT	Integrated DNA Technologies
m_Agrp	Forward	CGGAGGTGCTAGATCCACAGA	Integrated DNA Technologies
	Reverse	AGGACTCGTGCAGCCTTACAC	Integrated DNA Technologies
m_36b4	Forward	GTCACTGTGCCAGCTCAGAA	Integrated DNA Technologies
	Reverse	TCAATGGTGCCTCTGGAGAT	Integrated DNA Technologies
m_18S	Forward	GTAACCCGTTGAACCCCATT	Integrated DNA Technologies
	Reverse	CCATCCAATCGGTAGTAGCG	Integrated DNA Technologies
m_Adiponectin	Forward	GAGAGAAGGGAGAGAAAGGAGA	Integrated DNA Technologies
	Reverse	CAGCTCCTGTCATTCCAACA	Integrated DNA Technologies
m_TNF	Forward	GCCCACGTCGTAGCAAA	Integrated DNA Technologies
	Reverse	GCACCACTAGTTGGTTGTCT	Integrated DNA Technologies
m_CCL2	Forward	AGTAGGCTGGAGAGCTACAA	Integrated DNA Technologies
	Reverse	TCAGCACAGACCTCTCTCTT	Integrated DNA Technologies
m_Pcsk1	Forward	ACAATGACTGCACAGAGACC	Integrated DNA Technologies
	Reverse	CCAAGGCCAGAGCAAAGATA	Integrated DNA Technologies
m_GOAT	Forward	ATTTGTGAAGGGAAGGTGGAG	Integrated DNA Technologies
	Reverse	GCAAGTAGCTGAAATGAGGTAGA	Integrated DNA Technologies
m_ER-α	Forward	GACCAGATGGTCAGTGCCTT	Integrated DNA Technologies
	Reverse	ACTCGAGAAGGTGGACCTGA	Integrated DNA Technologies
For Homo sapiens experiments
Gene Info	Strand	Sequence	Manufacturer
h_Ghrelin	Forward	GCAGGCTCCAGCTTCCT	Integrated DNA Technologies
	Reverse	CTTGGCTGGTGGCTTCTT	Integrated DNA Technologies
h_Leptin	Forward	GCATTGGGGAACCCTGTG	Integrated DNA Technologies
	Reverse	AGCACCCAGGGCTGAGGT	Integrated DNA Technologies
h_p53	Forward	CACATGACGGAGGTTGTGA	Integrated DNA Technologies
	Reverse	CAAATTTCCTTCCACTCGGATAAG	Integrated DNA Technologies
h_p21	Forward	GACACCACTGGAGGGTGACT	Integrated DNA Technologies
	Reverse	GGATTAGGGCTTCCTCTTGG	Integrated DNA Technologies
h_mdm2	Forward	TGGCGTGCCAAGCTTCTCTGT	Integrated DNA Technologies
	Reverse	ACCTGAGTCCGATGATTCCTGCT	Integrated DNA Technologies
h_36B4	Forward	CGACCTGGAAGTCCAACTAC	Integrated DNA Technologies
	Reverse	ATCTGCTGCATCTGCTTG	Integrated DNA Technologies
h_Aromatase	Forward	GACACCTCTAACACGCTCTTC	Integrated DNA Technologies
	Reverse	AGAGCTTGCCATGCATCA	Integrated DNA Technologies
ChiP
Gene Info	Strand	Sequence	Manufacturer
h_Ghrl3000_P1	Forward	TGCCTGTAGTCCCAGCTATT	Integrated DNA Technologies
	Reverse	CTTGCTCTGTTGTCCAGGTTAG	Integrated DNA Technologies
h_Ghrl3000_P2	Forward	GGATCAGTTGAGCCCAGAAG	Integrated DNA Technologies
	Reverse	GCTCCTTATTCCTTAGTGCAGAT	Integrated DNA Technologies
h_Ghrl3000_P3	Forward	CACGAGTGGAAACTGAATTGG	Integrated DNA Technologies
	Reverse	TGCTTGCTTCCAGCAGAA	Integrated DNA Technologies
h_Ghrl3000_P4	Forward	GATGAGAGGCAAGGTCAAGTT	Integrated DNA Technologies
	Reverse	CCTCGTGTTACCATCTCCATTT	Integrated DNA Technologies
h_Ghrl3000_P5	Forward	ACTTAAGCCAGGAGTTCAAGAC	Integrated DNA Technologies
	Reverse	CACCACCACACCCAGTTAAT	Integrated DNA Technologies
h_Ghrl3000_P6	Forward	CCAAACTGGGCTTGGTTATTATT	Integrated DNA Technologies
	Reverse	GTTACGGAACAGAGGAGAGATG	Integrated DNA Technologies
h_p21_2000_P1	Forward	GTCCTCCCTTAGAGTGTGTCT	Integrated DNA Technologies
	Reverse	CCACCACCACGACATTCAATA	Integrated DNA Technologies
h_p21_2000_P2	Forward	TTTGAAATGCCTGAAAGCAGAG	Integrated DNA Technologies
	Reverse	GCACCTTCGCTCCTATACATC	Integrated DNA Technologies
h_p21_2000_P3	Forward	TGCTACTGTGTCCTCCCA	Integrated DNA Technologies
	Reverse	TGCCCAGTCTTCTTCCTCTA	Integrated DNA Technologies
h_p21_2000_P4	Forward	CCAAGCCTGGGTTCTGTTT	Integrated DNA Technologies
	Reverse	CTTCACCTTTGCCTCCTTTCT	Integrated DNA Technologies
h_p21_2000_P5	Forward	CAGAAGAACCAGTAGACACTTCC	Integrated DNA Technologies
	Reverse	GCTCTCTGCTTGTCATCCTTTA	Integrated DNA Technologies
h_p21_2000_P6	Forward	GACAGACAACTCACTCGTCAAA	Integrated DNA Technologies
	Reverse	AATCTCCCTACACCCTACACTC	Integrated DNA Technologies
h_p21_2000_P7	Forward	AGTGGACCTCAATTTCCTCATC	Integrated DNA Technologies
	Reverse	TATTCCCACTGATCCCTCACTA	Integrated DNA Technologies
h_p21_2000_P8	Forward	TTTCAGCTGCATTGGGTAAATC	Integrated DNA Technologies
	Reverse	GAGGACACAGCACTGTTAGAA	Integrated DNA Technologies
Genotyping
Gene Info	Strand	Sequence	Manufacturer
Flox_primer	Forward	GGTTAAACCCAGCTTGACCA	Integrated DNA Technologies
	Reverse	GGAGGCAGAGACAGTTGGAG	Integrated DNA Technologies
POS_Control	Forward	CTAGGCCACAGAATTGAAAGATCT	Integrated DNA Technologies
	Reverse	GTAGGTGGAAATTCTAGCATCATCC	Integrated DNA Technologies
Cre_Primer	Forward	GCGGTCTGGCAGTAAAAACTATC	Integrated DNA Technologies
	Reverse	GTGAAACAGCATTGCTGTCACTT	Integrated DNA Technologies
