# Supplementary material for: Food-seeking behavior is triggered by skin ultraviolet exposure in males
Source: Nat Metab. 2022 Jul 11;4(7):883–900. doi: 10.1038/s42255-022-00587-9 (PMC9314261; doi:10.1038/s42255-022-00587-9)
Supplement: Supplementary file 15 — ANOVA statistics. [file 42255_2022_587_MOESM15_ESM.xlsx]

## Sheet: ANOVA statistics
Supplementary Table 10 ANOVA statistics
Fig. 1
Interaction model
Season analysis age adjustment
Age adjusted model
Months analysis- age adjusted
											A
Fig. 2d
	Sex factor			UVB factor			Interaction
Dependent Variable	DF	F-Value	P-Value	DF	F-Value	P-Value	DF	F-Value	P-Value
Body weight Week 0	1	F(1, 44) = 564.8	P<0.0001	1	F(1, 44) = 1.727	P=0.1956	1	F(1, 44) = 0.2236	P=0.6387
Body weight Week 1	1	F(1, 44) = 391.1	P<0.0002	1	F(1, 44) = 2.137	P=0.1509	1	F(1, 44) = 0.006567	P=0.9358
Body weight Week 2	1	F(1, 44) = 447.9	P<0.0001	1	F(1, 44) = 7.239	P=0.0100	1	F(1, 44) = 1.002	P=0.3223
Body weight Week 3	1	F(1, 44) = 397.6	P<0.0001	1	F(1, 44) = 6.478	P=0.0145	1	F(1, 44) = 1.999	P=0.1644
Body weight Week 4	1	F(1, 44) = 585.5	P<0.0001	1	F(1, 44) = 8.154	P=0.0065	1	F(1, 44) = 2.510	P=0.1203
Fig. 2g & 2h
	Sex factor			UVB factor			Interaction
Dependent Variable	DF	F-Value	P-Value	DF	F-Value	P-Value	DF	F-Value	P-Value
Eaten	1	F(1, 40) = 0.9038	P=0.3475	1	F(1, 40) = 1.503	P=0.2274	1	F(1, 40) = 4.958	P=0.0317
Attempted	1	F(1, 40) = 7.788	P=0.0080	1	F(1, 40) = 0.1384	P=0.7118	1	F(1, 40) = 0.008653	P=0.9264
Fig. 2i & 2j
	Sex factor			UVB factor			Interaction
Dependent Variable	DF	F-Value	P-Value	DF	F-Value	P-Value	DF	F-Value	P-Value
Pellets eaten	1	F(1, 44) = 15.42	P=0.0003	1	F(1, 44) = 9.191	P=0.0041	1	F(1, 44) = 11.42	P=0.0015
Total distance	1	F(1, 44) = 8.866	P=0.0047	1	F(1, 44) = 7.570	P=0.0086	1	F(1, 44) = 2.410	P=0.1278
Velocity	1	F(1, 44) = 8.839	P=0.0048	1	F(1, 44) = 7.532	P=0.0087	1	F(1, 44) = 2.417	P=0.1272
Activity	1	F(1, 44) = 0.008452	P=0.9272	1	F(1, 44) = 6.278	P=0.0160	1	F(1, 44) = 2.183	P=0.1466
No. of center visits	1	F(1, 44) = 0.001043	P=0.9744	1	F(1, 44) = 1.002	P=0.3222	1	F(1, 44) = 0.6520	P=0.4238
Time spent in center	1	F(1, 44) = 19.68	P<0.0001	1	F(1, 44) = 10.29	P=0.0025	1	F(1, 44) = 5.402	P=0.0248
Fig. 2k & 2l
	Sex factor			UVB factor			Naltrexone factor			Interaction
Dependent Variable	DF	F-Value	P-Value	DF	F-Value	P-Value	DF	F-Value	P-Value	DF	F-Value	P-Value
Pellets eaten	1	F(1, 116) = 56.85	P<0.0001	1	F(1, 116) = 32.46	P<0.0001	1	F(1, 116) = 6.682	P=0.0110	1	F(1, 116) = 8.322	P=0.0047
Total distance	1	F(1, 116) = 0.1161	P=0.7340	1	F(1, 116) = 4.749	P=0.0313	1	F(1, 116) = 0.1888	P=0.6648	1	F(1, 116) = 0.02035	P=0.8868
Extended Data Fig. 2i & 2j
	Sex factor			UVB factor			Naltrexone factor			Interaction
Dependent Variable	DF	F-Value	P-Value	DF	F-Value	P-Value	DF	F-Value	P-Value	DF	F-Value	P-Value
Velocity	1	F(1, 116) = 0.1994	P=0.6560	1	F(1, 116) = 7.286	P=0.0080	1	F(1, 116) = 0.05367	P=0.8172	1	F(1, 116) = 0.01709	P=0.8962
Activity	1	F(1, 116) = 2.668	P=0.1051	1	F(1, 116) = 9.106	P=0.0031	1	F(1, 116) = 0.1802	P=0.6720	1	F(1, 116) = 0.04767	P=0.8275
No. of center visits	1	F(1, 116) = 0.03795	P=0.8459	1	F(1, 116) = 10.77	P=0.0014	1	F(1, 116) = 0.3588	P=0.5503	1	F(1, 116) = 1.149	P=0.2860
Time spent in center	1	F(1, 116) = 2.738	P=0.1007	1	F(1, 116) = 2.210	P=0.1398	1	F(1, 116) = 0.1475	P=0.7017	1	F(1, 116) = 1.642	P=0.2025
Fig. 3a
	Sex factor			UVB factor			Interaction
Dependent Variable	DF	F-Value	P-Value	DF	F-Value	P-Value	DF	F-Value	P-Value
ACTH	1	F(1, 36) = 2.059	P=0.1599	1	F(1, 36) = 15.44	P=0.0004	1	F(1, 36) = 0.07244	P=0.7894
α-MSH	1	F(1, 28) = 0.01333	P=0.9089	1	F(1, 28) = 38.60	P<0.0001	1	F(1, 28) = 5.706	P=0.0239
β-endorphin	1	F(1, 30) = 0.4091	P=0.5273	1	F(1, 30) = 18.57	P=0.0002	1	F(1, 30) = 0.3159	P=0.5782
Total ghrelin	1	F(1, 24) = 1.291	P=0.2670	1	F(1, 24) = 1.532	P=0.2278	1	F(1, 24) = 2.030	P=0.1671
Active ghrelin	1	F(1, 36) = 42.04	P<0.0001	1	F(1, 36) = 3.159	P=0.0839	1	F(1, 36) = 15.72	P=0.0003
Leptin	1	F(1, 36) = 1.890	P=0.1777	1	F(1, 36) = 21.79	P<0.0001	1	F(1, 36) = 91.32	P<0.0001
Fig. 3b
	Sex factor			Treatment (Starvation/UVB) factor			Interaction
Dependent Variable	DF	F-Value	P-Value	DF	F-Value	P-Value	DF	F-Value	P-Value
Skin ghrelin mRNA	1	F(1, 30) = 11.61	P=0.0019	2	F(2, 30) = 11.42	P=0.0002	2	F(2, 30) = 12.23	P=0.0001
Skin leptin mRNA	1	F(1, 30) = 3.338	P=0.0777	2	F(2, 30) = 4.730	P=0.0164	2	F(2, 30) = 3.761	P=0.0349
Stomach ghrelin mRNA	1	F(1, 30) = 0.5101	P=0.4806	2	F(2, 30) = 46.81	P<0.0001	2	F(2, 30) = 0.2084	P=0.8130
Stomach leptin mRNA	1	F(1, 30) = 7.554	P=0.0100	2	F(2, 30) = 1.627	P=0.2133	2	F(2, 30) = 2.627	P=0.0889
Fig. 3c
	Sex factor			UVB factor			Interaction
Dependent Variable	DF	F-Value	P-Value	DF	F-Value	P-Value	DF	F-Value	P-Value
Epidermis/dermis ghrelin mRNA	1	F(1,8 ) = 1.022	P=0.3417	1	F(1, 8) = 0.384	P=0.5527	1	F(1, 8) = 1.022	P=0.3417
Hypodermis ghrelin mRNA	1	F(1,8 ) = 9.846	P=0.0138	1	F(1, 8) = 27.02	P=0.0008	1	F(1, 8) = 9.846	P=0.0138
Fig. 3d
	Sex factor			UVB factor			Interaction
Dependent Variable	DF	F-Value	P-Value	DF	F-Value	P-Value	DF	F-Value	P-Value
Ghrelin intensity 2h	1	F(1, 28)= 22.22	P<0.0001	1	F(1, 28)= 5.826	P=0.0226	1	F(1, 28)= 22.22	P<0.0001
Ghrelin intensity 4h	1	F(1, 28) = 7.877	P=0.0090	1	F(1, 28) = 6.087	P=0.0200	1	F(1, 28) = 7.877	P=0.0090
Ghrelin intensity 8h	1	F(1, 28) = 11.13	P=0.0024	1	F(1, 28) = 8.207	P=0.0078	1	F(1, 28) = 11.13	P=0.0024
Ghrelin intensity 24h	1	F(1, 28) = 18.13	P=0.0002	1	F(1, 28) = 5.243	P=0.0298	1	F(1, 28) = 18.13	P=0.0002
Fig. 3e
	Sex factor			UVB factor			Interaction
Dependent Variable	DF	F-Value	P-Value	DF	F-Value	P-Value	DF	F-Value	P-Value
Ghrelin mRNA	1	F(1, 8) = 43.76	P=0.0002	1	F(1, 8) = 8.022	P=0.0221	1	F(1, 8) = 43.76	P=0.0002
Fig. 3h
	Drug factor			UVB factor			Interaction
Dependent Variable	DF	F-Value	P-Value	DF	F-Value	P-Value	DF	F-Value	P-Value
Ghelin intensity	1	F(1, 20) = 17.46	P=0.0005	1	F(1, 20) = 20.43	P=0.0002	1	F(1, 20) = 18.73	P=0.0003
Fig. 3i
	Drug factor			UVB factor			Interaction
Dependent Variable	DF	F-Value	P-Value	DF	F-Value	P-Value	DF	F-Value	P-Value
Pellets attempted	2	F(2, 84) = 1.470	P=0.2358	1	F(1, 84) = 1.178	P=0.2809	2	F(2, 84) = 0.2434	P=0.7845
Fig. 3j
	Drug factor			UVB factor			Interaction
Dependent Variable	DF	F-Value	P-Value	DF	F-Value	P-Value	DF	F-Value	P-Value
Pellets eaten	2	F(2, 84) = 17.93	P<0.0001	1	F(1, 84) = 6.372	P=0.0135	2	F(2, 84) = 6.581	P=0.0022
Fig. 3l
	Sex factor			UVB factor			Interaction
Dependent Variable	DF	F-Value	P-Value	DF	F-Value	P-Value	DF	F-Value	P-Value
AgRP mRNA	1	F(1, 8) = 66.89	P<0.0001	1	F(1, 8) = 0.7563	P=0.4098	1	F(1, 8) = 66.89	P<0.0001
Fig. 3m
	Sex factor			UVB factor			Interaction
Dependent Variable	DF	F-Value	P-Value	DF	F-Value	P-Value	DF	F-Value	P-Value
NPY mRNA	1	F(1, 8) = 11.70	P=0.0091	1	F(1, 8) = 21.58	P=0.0017	1	F(1, 8) = 11.70	P=0.0091
Extended Data Fig. 3a
	Sex factor			UVB factor			Interaction
Dependent Variable	DF	F-Value	P-Value	DF	F-Value	P-Value	DF	F-Value	P-Value
Insulin	1	F(1, 37) = 16.80	P=0.0002	1	F(1, 37) = 0.2731	P=0.6044	1	F(1, 37) = 2.263	P=0.1410
Fig. 4c
	Sex factor			UVB factor			Interaction
Dependent Variable	DF	F-Value	P-Value	DF	F-Value	P-Value	DF	F-Value	P-Value
p53 intensity Epidermis	1	F(1, 8) = 3.751	P=0.0888	1	F(1, 8) = 48.80	P=0.0001	1	F (1, 8) = 3.751	P=0.0888
p53 intensity Dermis	1	F(1, 8) = 3.957	P=0.0819	1	F(1, 8) = 41.98	P=0.0002	1	F(1, 8) = 3.957	P=0.0819
p53 intensity Hypodermis	1	F(1, 8) = 1.898	P=0.2056	1	F(1, 8) = 25.01	P=0.0011	1	F(1, 8) = 1.898	P=0.2056
Fig. 4d
	Sex factor			UVB factor			Interaction
Dependent Variable	DF	F-Value	P-Value	DF	F-Value	P-Value	DF	F-Value	P-Value
p53 mRNA Epidermis/dermis	1	F(1, 8) = 0.3742	P=0.5577	1	F(1, 8) = 295.0	P<0.0001	1	F(1, 8) = 0.3742	P=0.5577
p21 mRNA Epidermis/dermis	1	F(1, 8) = 0.07460	P=0.7917	1	F(1, 8) = 45.26	P=0.0001	1	F(1, 8) = 0.07460	P=0.7917
mdm2 mRNA Epidermis/dermis	1	F(1, 8) = 3.578	P=0.0952	1	F(1, 8) = 0.07901	P=0.7858	1	F(1, 8) = 3.578	P=0.0952
p53 mRNA Hypodermis	1	F(1, 8) = 0.001126	P=0.9741	1	F(1, 8) = 45.82	P=0.0001	1	F(1, 8) = 0.001126	P=0.9741
p21 mRNA Hypodermis	1	F(1, 8) = 3.531	P=0.0970	1	F(1, 8) = 9.373	P=0.0155	1	F(1, 8) = 3.531	P=0.0970
mdm2 mRNA Hypodermis	1	F(1, 8) = 17.48	P=0.0031	1	F(1, 8) = 17.28	P=0.0032	1	F(1, 8) = 17.48	P=0.0031
Fig. 4g & 4h
	Sex factor			UVB factor			p53-KO factor			Interaction
Dependent Variable	DF	F-Value	P-Value	DF	F-Value	P-Value	DF	F-Value	P-Value	DF	F-Value	P-Value
Hypodermis p53 mRNA	1	F(1, 16) = 3.264	P=0.0897	1	F(1, 16) = 40.48	P<0.0001	1	F(1, 16) = 123.1	P<0.0001	1	F(1, 16) = 12.10	P=0.0031
Hypodermis p21 mRNA	1	F(1, 16) = 3.812	P=0.0686	1	F(1, 16) = 4.239	P=0.0562	1	F(1, 16) = 26.17	P=0.0001	1	F(1, 16) = 2.917	P=0.1070
Hypodermis ghrelin mRNA	1	F(1, 16) = 6.666	P=0.0201	1	F(1, 16) = 0.4242	P=0.5241	1	F(1, 16) = 36.08	P<0.0001	1	F(1, 16) = 8.251	P=0.0111
Fig. 5a &5b
	Sex factor			UVB factor			p53-KO factor			Interaction
Dependent Variable	DF	F-Value	P-Value	DF	F-Value	P-Value	DF	F-Value	P-Value	DF	F-Value	P-Value
Body weight Week 0	1	F(1, 75) = 7.091e-012	P>0.9999	1	F(1, 75) = 8.420e-014	P>0.9999	1	F(1, 75) = 3.852e-011	P>0.9999	1	F(1, 75) = 1.973e-013	P>0.9999
Body weight Week 1	1	F(1, 71) = 0.6316	P=0.4294	1	F(1, 71) = 0.6032	P=0.4400	1	F(1, 71) = 0.7050	P=0.4039	1	F(1, 71) = 0.9789	P=0.3258
Body weight Week 2	1	F(1, 71) = 0.1450	P=0.7045	1	F(1, 71) = 0.2643	P=0.6088	1	F(1, 71) = 0.7745	P=0.3818	1	F(1, 71) = 3.691	P=0.0587
Body weight Week 3	1	F(1, 71) = 0.6117	P=0.4367	1	F(1, 71) = 2.285	P=0.1351	1	F(1, 71) = 1.958	P=0.1661	1	F(1, 71) = 1.273	P=0.2630
Body weight Week 4	1	F(1, 71) = 0.02609	P=0.8721	1	F(1, 71) = 2.392	P=0.1264	1	F(1, 71) = 0.3510	P=0.5554	1	F(1, 71) = 1.165	P=0.2841
Fig. 5d & 5e
	Sex factor			UVB factor			p53-KO factor			Interaction
Dependent Variable	DF	F-Value	P-Value	DF	F-Value	P-Value	DF	F-Value	P-Value	DF	F-Value	P-Value
Pellets eaten	1	F(1, 76) = 23.67	P<0.0001	1	F(1, 76) = 0.1286	P=0.7209	1	F(1, 76) = 2.963	P=0.0893	1	F(1, 76) = 14.27	P=0.0003
Total distance	1	F(1, 76) = 2.888	P=0.0933	1	F(1, 76) = 4.198	P=0.0439	1	F(1, 76) = 0.6148	P=0.4354	1	F(1, 76) = 4.946	P=0.0291
Velocity	1	F(1, 76) = 3.035	P=0.0855	1	F(1, 76) = 4.064	P=0.0474	1	F(1, 76) = 0.6004	P=0.4408	1	F(1, 76) = 4.939	P=0.0292
Activity	1	F(1, 76) = 0.04001	P=0.8420	1	F(1, 76) = 3.519	P=0.0645	1	F(1, 76) = 0.9629	P=0.3296	1	F(1, 76) = 3.090	P=0.0828
No. of center visits	1	F(1, 76) = 2.559	P=0.1138	1	F(1, 76) = 1.030	P=0.3134	1	F(1, 76) = 0.2225	P=0.6385	1	F(1, 76) = 0.03798	P=0.8460
Time spent in center	1	F(1, 76) = 9.223	P=0.0033	1	F(1, 76) = 0.04414	P=0.8342	1	F(1, 76) = 0.2357	P=0.6287	1	F(1, 76) = 7.463	P=0.0078
Fig. 5f
	Sex factor			UVB factor			p53-KO factor			Interaction
Dependent Variable	DF	F-Value	P-Value	DF	F-Value	P-Value	DF	F-Value	P-Value	DF	F-Value	P-Value
Plasma ghrelin levels females	1	F(1, 64) = 1.692	P=0.1981	1	F(1, 64) = 7.595	P=0.0076	1	F(1, 64) = 1.486	P=0.2273	1	F(1, 64) = 8.272	P=0.0055
Extended Data Fig. 5c
	p53-KO factor			UVB factor			Interaction
Dependent Variable	DF	F-Value	P-Value	DF	F-Value	P-Value	DF	F-Value	P-Value
Males Week 0	1	2.686	0.108	1	0.815	0.372	1	0.764	0.387
Males Week 1	1	0.051	0.822	1	117.401	0	1	0.449	0.506
Males Week 2	1	2.955	0.093	1	369.487	0	1	0.133	0.717
Males Week 3	1	1.277	0.265	1	110.012	0	1	0.205	0.653
Males Week 4	1	0.387	0.537	1	332.505	0	1	1.44	0.236
	p53-KO factor			UVB factor			Interaction
Dependent Variable	DF	F-Value	P-Value	DF	F-Value	P-Value	DF	F-Value	P-Value
Females Week 0	1	0.224	0.638	1	0.026	0.873	1	4.435	0.042
Females Week 1	1	0.316	0.577	1	9.386	0.004	1	2.384	0.13
Females Week 2	1	0.133	0.717	1	156.576	0	1	1.306	0.26
Females Week 3	1	3.427	0.072	1	251.756	0	1	0.603	0.442
Females Week 4	1	2.327	0.135	1	192.661	0	1	0.013	0.91
Extended Data Fig. 5 d & e
	Sex factor			UVB factor			p53-KO factor			Interaction
Dependent Variable	DF	F-Value	P-Value	DF	F-Value	P-Value	DF	F-Value	P-Value	DF	F-Value	P-Value
Eaten	1	F(1, 80) = 5.525	P=0.0212	1	F(1, 80) = 0.7263	P=0.3966	1	F(1, 80) = 6.607	P=0.0120	1	F(1, 80) = 2.543	P=0.1148
Attempted	1	F(1, 80) = 0.8692	P=0.3540	1	F(1, 80) = 0.0007981	P=0.9775	1	F(1, 80) = 1.839	P=0.1789	1	F(1, 80) = 1.408	P=0.2389
Extended Data Fig. 5g
	p53-KO factor			UVB factor			Interaction
Dependent Variable	DF	F-Value	P-Value	DF	F-Value	P-Value	DF	F-Value	P-Value
Close frequency	1	F(1, 44) = 0.07529	P=0.7851	1	F(1, 44) = 3.579	P=0.0651	1	F(1, 44) = 3.364	P=0.0734
Open frequency	1	F(1, 44) = 0.001362	P=0.9707	1	F(1, 44) = 0.03406	P=0.8544	1	F(1, 44) = 4.333e-030	P>0.0999
Close duration	1	F(1, 44) = 1.104	P=0.2991	1	F(1, 44) = 0.01052	P=0.9188	1	F(1, 44) = 0.1162	P=0.7349
Open duration	1	F(1, 44) = 0.07616	P=0.7839	1	F(1, 44) = 0.005565	P=0.9409	1	F(1, 44) = 0.7684	P=0.3855
Total distance	1	F(1, 44) = 1.083	P=0.3037	1	F(1, 44) = 3.523	P=0.0672	1	F(1, 44) = 0.1264	P=0.7239
Velocity	1	F(1, 44) = 1.024	P=0.3171	1	F(1, 44) = 3.731	P=0.0599	1	F(1, 44) = 0.1915	P=0.6638
Activity	1	F(1, 44) = 1.520	P=0.2242	1	F(1, 44) = 3.374	P=0.0730	1	F(1, 44) = 0.0003661	P=0.9848
Extended Data Fig. 5h
	p53-KO factor			UVB factor			Interaction
Dependent Variable	DF	F-Value	P-Value	DF	F-Value	P-Value	DF	F-Value	P-Value
Close frequency	1	F(1, 40) = 5.827	P=0.0205	1	F(1, 40) = 2.098	P=0.1553	1	F(1, 40) = 0.9879	P=0.3262
Open frequency	1	F(1, 40) = 1.237	P=0.2726	1	F(1, 40) = 0.4797	P=0.4925	1	F(1, 40) = 0.4797	P=0.4925
Close duration	1	F(1, 40) = 1.490	P=0.2294	1	F(1, 40) = 1.768	P=0.1911	1	F(1, 40) = 0.02057	P=0.8867
Open duration	1	F(1, 40) = 1.1557	P=0.2194	1	F(1, 40) = 3.109	P=0.0855	1	F(1, 40) = 0.1354	P=0.7148
Total distance	1	F(1, 40) = 5.290	P=0.0267	1	F(1, 40) = 0.5422	P=0.4658	1	F(1, 40) = 0.1358	P=0.7145
Velocity	1	F(1, 40) = 5.182	P=0.0283	1	F(1, 40) = 0.5187	P=0.4760	1	F(1, 40) = 0.1550	P=0.6959
Activity	1	F(1, 40) = 3.439	P=0.0711	1	F(1, 40) = 0.1193	P=0.7317	1	F(1, 40) = 0.04707	P=0.8293
Extended Data Fig. 5i
	p53-KO factor			UVB factor			Interaction
Dependent Variable	DF	F-Value	P-Value	DF	F-Value	P-Value	DF	F-Value	P-Value
Plasma insulin Males	1	F(1, 32) = 9.198	P=0.0048	1	F(1, 40) = 13.04	P=0.010	1	F(1, 40) = 11.75	P=0.0017
Plasma insulin Females	1	F(1, 28) = 1.230	P=0.2768	1	F(1, 28) = 1.941	P=0.1746	1	F(1, 28) = 0.4532	P=0.5063
Fig. 6i
	OVX factor			UVB factor			Interaction
Dependent Variable	DF	F-Value	P-Value	DF	F-Value	P-Value	DF	F-Value	P-Value
Week 1	1	F(1, 44) = 11.78	P=0.0013	1	F(1, 44) = 2.013	P=0.1630	1	F(1, 44) = 2.879	P=0.0968
Week 2	1	F(1, 44) = 3.440	P=0.0704	1	F(1, 44) = 2.152	P=0.1495	1	F(1, 44) = 4.214	P=0.0461
Week 3	1	F(1, 41) = 0.05587	P=0.8143	1	F(1, 41) = 4.716	P=0.0357	1	F(1, 41) = 2.593	P=0.1150
Week 3	1	F(1, 40) = 10.42	P=0.0025	1	F(1, 40) = 1.981	P=0.1670	1	F(1, 40) = 7.367	P=0.0098
Fig. 6j
	OVX factor			UVB factor			Interaction
Dependent Variable	DF	F-Value	P-Value	DF	F-Value	P-Value	DF	F-Value	P-Value
Eaten	1	F(1, 44) = 4.335	P=0.0432	1	F(1, 44) = 3.511	P=0.0676	1	F(1, 44) = 14.05	P=0.0005
Attempted	1	F(1, 44) = 0.8282	P=0.3677	1	F(1, 44) = 1.864	P=0.1792	1	F(1, 44) = 0.4659	P=0.4985
Fig. 6k
	OVX factor			UVB factor			Interaction
Dependent Variable	DF	F-Value	P-Value	DF	F-Value	P-Value	DF	F-Value	P-Value
Pellets eaten	1	F(1, 44) = 1.710	P=0.1978	1	F(1, 44) = 4.450	P=0.0406	1	F(1, 44) = 4.304	P=0.0439
Total distance	1	F(1, 44) = 3.469	P=0.0692	1	F(1, 44) = 7.911	P=0.0073	1	F(1, 44) = 0.5520	P=0.4615
Velocity	1	F(1, 44) = 3.469	P=0.0692	1	F(1, 44) = 7.911	P=0.0073	1	F(1, 44) = 0.5520	P=0.4615
Activity	1	F(1, 44) = 2.8	P=0.1013	1	F(1, 44) = 2.712	P=0.1067	1	F(1, 44) = 0.4270	P=0.5169
No. of center visits	1	F(1, 44) = 1.221	P=0.2753	1	F(1, 44) = 0.0026	P=0.9596	1	F(1, 44) = 0.1274	P=0.7228
Time spent in center	1	F(1, 44) = 0.6399	P=0.4280	1	F(1, 44) = 2.686	P=0.1084	1	F(1, 44) = 0.5403	P=0.4662
Fig. 6l
	OVX factor			UVB factor			Interaction
Dependent Variable	DF	F-Value	P-Value	DF	F-Value	P-Value	DF	F-Value	P-Value
Ghrelin mRNA	1	F(1, 16) = 31	P<0.0001	1	F(1, 16) = 13.35	P=0.0021	1	F(1, 16) = 19.04	P=0.0005
Fig. 6m
	OVX factor			UVB factor			Interaction
Dependent Variable	DF	F-Value	P-Value	DF	F-Value	P-Value	DF	F-Value	P-Value
Ghrelin intensity	1	F(1, 51) = 8.503	P=0.0053	1	F(1, 51) = 17.35	P=0.0001	1	F(1, 51) = 8.897	P=0.0044
Fig. 6n
	Letrozole factor			UVB factor			Interaction
Dependent Variable	DF	F-Value	P-Value	DF	F-Value	P-Value	DF	F-Value	P-Value
Ghrelin mRNA	1	F(1, 12) = 8.236	P=0.0141	1	F(1, 12) = 7.298	P=0.0193	1	F(1, 12) = 7.392	P=0.0186
Fig. 6o
	Letrozole factor			UVB factor			Interaction
Dependent Variable	DF	F-Value	P-Value	DF	F-Value	P-Value	DF	F-Value	P-Value
Ghrelin mRNA	1	F(1, 16) = 0.2172	P=0.6474	1	F(1, 16) = 7.202	P=0.0163	1	F(1, 16) = 2.285	P=0.1501
Extended Data Fig. 6j
	OVX factor			Before-After factor			Interaction
Dependent Variable	DF	F-Value	P-Value	DF	F-Value	P-Value	DF	F-Value	P-Value
Body weight	1	F(1, 104) = 19.18	P<0.0001	1	F(1, 104) = 48.31	P<0.0001	1	F(1, 104) = 15.87	P=0.0001
Extended Data Fig. 6k
	OVX factor			UVB factor			Interaction
Dependent Variable	DF	F-Value	P-Value	DF	F-Value	P-Value	DF	F-Value	P-Value
Close frequency	1	F(1, 44) = 4.374	P=0.0423	1	F(1, 44) = 0.005201	P=0.9428	1	F(1, 44) = 0.4213	P=0.5197
Open frequency	1	F(1, 44) = 0.000843	P=0.9770	1	F(1, 44) = 1.708	P=0.1980	1	F(1, 44) = 6.968	P=0.0113
Close duration	1	F(1, 44) = 0.17	P=0.6821	1	F(1, 44) = 2.144	P=0.1502	1	F(1, 44) = 3.924	P=0.0539
Open duration	1	F(1, 44) = 0.0969	P=0.7571	1	F(1, 44) = 2.581	P=0.1153	1	F(1, 44) = 5.188	P=0.0277
Total distance	1	F(1, 44) = 1.059	P=0.3090	1	F(1, 44) = 1.189	P=0.2815	1	F(1, 44) = 5.11	P=0.0288
Velocity	1	F(1, 44) = 1.059	P=0.3090	1	F(1, 44) = 1.189	P=0.2815	1	F(1, 44) = 5.11	P=0.0288
Activity	1	F(1, 44) = 3.566	P=0.0656	1	F(1, 44) = 0.6118	P=0.4383	1	F(1, 44) = 3.859	P=0.0558
Extended Data Fig. 6l
	OVX factor			Before-After factor			Interaction
Dependent Variable	DF	F-Value	P-Value	DF	F-Value	P-Value	DF	F-Value	P-Value
Plasma ghrelin	1	F(1, 36) = 2.536	P=0.12	1	F(1, 36) = 5.447	P=0.0253	1	F(1, 36) = 4.061	P=0.0514
Extended Data Fig. 6m
	OVX factor			Before-After factor			Interaction
Dependent Variable	DF	F-Value	P-Value	DF	F-Value	P-Value	DF	F-Value	P-Value
p53 mRNA	1	F(1, 16) = 3.694	P=0.0726	1	F(1, 16) = 17.2	P=0.0008	1	F(1, 16) = 0.04336	P=0.8377
Extended Data Fig. 6n
	OVX factor			Before-After factor			Interaction
Dependent Variable	DF	F-Value	P-Value	DF	F-Value	P-Value	DF	F-Value	P-Value
ER-α mRNA	1	F(1, 16) = 9.176	P=0.008	1	F(1, 16) = 8.476	P=0.0102	1	F(1, 16) = 0.007172	P=0.9336
Fig. 7c
	Sex factor			UVB factor			Interaction
Dependent Variable	DF	F-Value	P-Value	DF	F-Value	P-Value	DF	F-Value	P-Value
Plasma total ghrelin	1	F(1, 36) = 1.560	P=0.2197	1	F(1, 36) = 2.701	P=0.1090	1	F(1, 36) = 1.742	P=0.1952
Fig. 7d
	Sex factor			UVB factor			Interaction
Dependent Variable	DF	F-Value	P-Value	DF	F-Value	P-Value	DF	F-Value	P-Value
Plasma active ghrelin	1	F(1, 72) = 7.359	P=0.0083	1	F(1, 72) = 2.474	P=0.1202	1	F(1, 72) = 1.559	P=0.2158
Fig. 7e
	Sex factor			UVB factor			Interaction
Dependent Variable	DF	F-Value	P-Value	DF	F-Value	P-Value	DF	F-Value	P-Value
Serum insulin	1	F(1, 42) = 0.03155	P=0.8599	1	F(1, 42) = 0.001916	P=0.9653	1	F(1, 42) = 2.166	P=0.1485
Fig. 7f
	Sex factor			UVB factor			Interaction
Dependent Variable	DF	F-Value	P-Value	DF	F-Value	P-Value	DF	F-Value	P-Value
Plasma C-terminal insulin	1	F(1, 28) = 0.8323	P=0.3694	1	F(1, 28) = 1.376	P=0.2507	1	F(1, 28) = 4.169	P=0.0507
Fig. 7g
	Sex factor			UVB factor			Interaction
Dependent Variable	DF	F-Value	P-Value	DF	F-Value	P-Value	DF	F-Value	P-Value
Plasma leptin	1	F(1, 42) = 18.33	P=0.0001	1	F(1, 42) = 0.2050	P=0.6531	1	F(1, 42) = 0.2861	P=0.5956
