# Supplementary material for: Food-seeking behavior is triggered by skin ultraviolet exposure in males
Source: Nat Metab. 2022 Jul 11;4(7):883–900. doi: 10.1038/s42255-022-00587-9 (PMC9314261; doi:10.1038/s42255-022-00587-9)
Supplement: Supplementary file 16 — Two-way ANOVA with multiple correction test used in the study. [file 42255_2022_587_MOESM16_ESM.xlsx]

## Sheet: Two-way anova p-values
Fig. 2k
Males (pellets eaten)
Tukey's multiple comparisons test	Mean Diff.	95.00% CI of diff.	Below threshold?	Summary	Adjusted P Value
Saline:Control vs. Saline:UV	-30.33	-40.27 to -20.40	Yes	****	<0.0001
Saline:Control vs. Naltrexone:Control	-0.5333	-10.47 to 9.403	No	ns	0.999
Saline:Control vs. Naltrexone:UV	-13.67	-23.60 to -3.730	Yes	**	0.0032
Saline:UV vs. Naltrexone:Control	29.8	19.86 to 39.74	Yes	****	<0.0001
Saline:UV vs. Naltrexone:UV	16.67	6.730 to 26.60	Yes	***	0.0002
Naltrexone:Control vs. Naltrexone:UV	-13.13	-23.07 to -3.197	Yes	**	0.005
Males (distance travelled)
Tukey's multiple comparisons test	Mean Diff.	95.00% CI of diff.	Below threshold?	Summary	Adjusted P Value
Saline:Control vs. Saline:UV	1386	248.0 to 2523	Yes	*	0.011
Saline:Control vs. Naltrexone:Control	298	-839.6 to 1436	No	ns	0.8991
Saline:Control vs. Naltrexone:UV	1070	-67.39 to 2208	No	ns	0.0723
Saline:UV vs. Naltrexone:Control	-1088	-2225 to 49.96	No	ns	0.0659
Saline:UV vs. Naltrexone:UV	-315.4	-1453 to 822.2	No	ns	0.8829
Naltrexone:Control vs. Naltrexone:UV	772.2	-365.4 to 1910	No	ns	0.2854
Fig. 3h
Ghrelin intensity (saline and GO-CoA-Tat)
Tukey's multiple comparisons test	Mean Diff.	95.00% CI of diff.	Below threshold?	Summary	Adjusted P Value
Saline:Control vs. Saline:UV	-1.983	-2.871 to -1.096	Yes	****	<0.0001
Saline:Control vs. GO-CoA-Tat:Control	-0.0336	-0.9208 to 0.8536	No	ns	0.9996
Saline:Control vs. GO-CoA-Tat:UV	-0.07664	-0.9639 to 0.8106	No	ns	0.9949
Saline:UV vs. GO-CoA-Tat:Control	1.95	1.063 to 2.837	Yes	****	<0.0001
Saline:UV vs. GO-CoA-Tat:UV	1.907	1.019 to 2.794	Yes	****	<0.0001
GO-CoA-Tat:Control vs. GO-CoA-Tat:UV	-0.04304	-0.9303 to 0.8442	No	ns	0.9991
Fig. 3i
Staircase with ghrelin inhibitors/antagonist (Pellets eaten)
Tukey's multiple comparisons test	Mean Diff.	95.00% CI of diff.	Below threshold?	Summary	Adjusted P Value
Vehicle:Control vs. Vehicle:UV	-4.667	-7.155 to -2.178	Yes	****	<0.0001
Vehicle:Control vs. GO-CoA-Tat:Control	0.4	-2.089 to 2.889	No	ns	0.9971
Vehicle:Control vs. GO-CoA-Tat:UV	0.2667	-2.222 to 2.755	No	ns	0.9996
Vehicle:Control vs. [D-Lys3]-GHRP-6:Control	2.2	-0.2886 to 4.689	No	ns	0.1141
Vehicle:Control vs. [D-Lys3]-GHRP-6:UV	1.2	-1.289 to 3.689	No	ns	0.7231
Vehicle:UV vs. GO-CoA-Tat:Control	5.067	2.578 to 7.555	Yes	****	<0.0001
Vehicle:UV vs. GO-CoA-Tat:UV	4.933	2.445 to 7.422	Yes	****	<0.0001
Vehicle:UV vs. [D-Lys3]-GHRP-6:Control	6.867	4.378 to 9.355	Yes	****	<0.0001
Vehicle:UV vs. [D-Lys3]-GHRP-6:UV	5.867	3.378 to 8.355	Yes	****	<0.0001
GO-CoA-Tat:Control vs. GO-CoA-Tat:UV	-0.1333	-2.622 to 2.355	No	ns	>0.9999
GO-CoA-Tat:Control vs. [D-Lys3]-GHRP-6:Control	1.8	-0.6886 to 4.289	No	ns	0.2925
GO-CoA-Tat:Control vs. [D-Lys3]-GHRP-6:UV	0.8	-1.689 to 3.289	No	ns	0.9356
GO-CoA-Tat:UV vs. [D-Lys3]-GHRP-6:Control	1.933	-0.5552 to 4.422	No	ns	0.2198
GO-CoA-Tat:UV vs. [D-Lys3]-GHRP-6:UV	0.9333	-1.555 to 3.422	No	ns	0.8825
[D-Lys3]-GHRP-6:Control vs. [D-Lys3]-GHRP-6:UV	-1	-3.489 to 1.489	No	ns	0.8489
Fig. 3j
Open-field with ghrelin inhibitors/antagonist (Pellets eaten)
Tukey's multiple comparisons test	Mean Diff.	95.00% CI of diff.	Below threshold?	Summary	Adjusted P Value
Vehicle:Control vs. Vehicle:UV	-11.67	-19.40 to -3.929	Yes	***	0.0004
Vehicle:Control vs. Go-Coa-Tat:Control	-0.6	-8.338 to 7.138	No	ns	>0.9999
Vehicle:Control vs. Go-Coa-Tat:UV	-1.4	-9.138 to 6.338	No	ns	0.9949
Vehicle:Control vs. [D-Lys3]-GHRP-6:Control	4.933	-2.805 to 12.67	No	ns	0.4341
Vehicle:Control vs. [D-Lys3]-GHRP-6:UV	5.8	-1.938 to 13.54	No	ns	0.2552
Vehicle:UV vs. Go-Coa-Tat:Control	11.07	3.329 to 18.80	Yes	**	0.001
Vehicle:UV vs. Go-Coa-Tat:UV	10.27	2.529 to 18.00	Yes	**	0.0029
Vehicle:UV vs. [D-Lys3]-GHRP-6:Control	16.6	8.862 to 24.34	Yes	****	<0.0001
Vehicle:UV vs. [D-Lys3]-GHRP-6:UV	17.47	9.729 to 25.20	Yes	****	<0.0001
Go-Coa-Tat:Control vs. Go-Coa-Tat:UV	-0.8	-8.538 to 6.938	No	ns	0.9997
Go-Coa-Tat:Control vs. [D-Lys3]-GHRP-6:Control	5.533	-2.205 to 13.27	No	ns	0.3048
Go-Coa-Tat:Control vs. [D-Lys3]-GHRP-6:UV	6.4	-1.338 to 14.14	No	ns	0.1639
Go-Coa-Tat:UV vs. [D-Lys3]-GHRP-6:Control	6.333	-1.405 to 14.07	No	ns	0.1726
Go-Coa-Tat:UV vs. [D-Lys3]-GHRP-6:UV	7.2	-0.5379 to 14.94	No	ns	0.0831
[D-Lys3]-GHRP-6:Control vs. [D-Lys3]-GHRP-6:UV	0.8667	-6.871 to 8.605	No	ns	0.9995
Fig. 3l
Agrp mRNA levels
Tukey's multiple comparisons test	Mean Diff.	95.00% CI of diff.	Below threshold?	Summary	Adjusted P Value
Control:Males vs. Control:Females	0	-0.3635 to 0.3635	No	ns	>0.9999
Control:Males vs. UV:Males	-0.7262	-1.090 to -0.3627	Yes	***	0.0009
Control:Males vs. UV:Females	0.5866	0.2231 to 0.9501	Yes	**	0.0038
Control:Females vs. UV:Males	-0.7262	-1.090 to -0.3627	Yes	***	0.0009
Control:Females vs. UV:Females	0.5866	0.2231 to 0.9501	Yes	**	0.0038
UV:Males vs. UV:Females	1.313	0.9493 to 1.676	Yes	****	<0.0001
Fig. 3m
Npy mRNA levels
Tukey's multiple comparisons test	Mean Diff.	95.00% CI of diff.	Below threshold?	Summary	Adjusted P Value
Control:Males vs. Control:Females	0	-0.6597 to 0.6597	No	ns	>0.9999
Control:Males vs. UV:Males	-1.175	-1.834 to -0.5151	Yes	**	0.002
Control:Males vs. UV:Females	-0.1785	-0.8381 to 0.4812	No	ns	0.8218
Control:Females vs. UV:Males	-1.175	-1.834 to -0.5151	Yes	**	0.002
Control:Females vs. UV:Females	-0.1785	-0.8381 to 0.4812	No	ns	0.8218
UV:Males vs. UV:Females	0.9963	0.3366 to 1.656	Yes	**	0.0057
Fig. 5d
Males open-field (Pellets eaten)
Bonferroni's multiple comparisons test	Mean Diff.	95.00% CI of diff.	Below threshold?	Summary	Adjusted P Value
Control - UV
p53-Control	-15.4	-26.48 to -4.323	Yes	**	0.005
p53-cKO	10.4	-0.6773 to 21.48	No	ns	0.0692
Males open-field (distance travelled)
Bonferroni's multiple comparisons test	Mean Diff.	95.00% CI of diff.	Below threshold?	Summary	Adjusted P Value
p53-Control	1475	16.83 to 2933	Yes	*	0.047
p53-cKO	274.1	-1184 to 1732	No	ns	>0.9999
Males oen-field (time in center)
Bonferroni's multiple comparisons test	Mean Diff.	95.00% CI of diff.	Below threshold?	Summary	Adjusted P Value
Control - UV
p53-Control	-126.8	-228.4 to -25.23	Yes	*	0.012
p53-cKO	32.66	-68.92 to 134.2	No	ns	0.9138
Fig. 5f
Males plasma ghrelin levels
Tukey's multiple comparisons test	Mean Diff.	95.00% CI of diff.	Below threshold?	Summary	Adjusted P Value
Control :p53-Control vs. Control :p53-cKO	-1.6	-47.07 to 43.87	No	ns	0.9997
Control :p53-Control vs. UV:p53-Control	-56.49	-102.0 to -11.03	Yes	*	0.0102
Control :p53-Control vs. UV:p53-cKO	-0.3478	-45.82 to 45.12	No	ns	>0.9999
Control :p53-cKO vs. UV:p53-Control	-54.89	-100.4 to -9.427	Yes	*	0.013
Control :p53-cKO vs. UV:p53-cKO	1.252	-44.22 to 46.72	No	ns	0.9998
UV:p53-Control vs. UV:p53-cKO	56.15	10.68 to 101.6	Yes	*	0.0108
Fig. 6j
OVX females staircase (Pellets eaten)
Šídák's multiple comparisons test	Mean Diff.	95.00% CI of diff.	Below threshold?	Summary	Adjusted P Value
Control - UV
Sham	1.5	-1.452 to 4.452	No	ns	0.3847
OVX	-4.5	-7.452 to -1.548	Yes	**	0.0046
Fig. 6k
OVX females open-field (Pellets eaten)
Šídák's multiple comparisons test	Mean Diff.	95.00% CI of diff.	Below threshold?	Summary	Adjusted P Value
Control - UV
Sham	1.833	-5.992 to 9.659	No	ns	0.8321
OVX	-8.083	-15.91 to -0.2575	Yes	*	0.0418
Fig. 6l
OVX females ghrelin mRNA
Tukey's multiple comparisons test	Mean Diff.	95.00% CI of diff.	Below threshold?	Summary	Adjusted P Value
Control:Sham vs. Control:OVX	-0.5033	-2.195 to 1.188	No	ns	0.8292
Control:Sham vs. UV:Sham	0.2966	-1.395 to 1.988	No	ns	0.9575
Control:Sham vs. UV:OVX	-3.855	-5.546 to -2.163	Yes	****	<0.0001
Control:OVX vs. UV:Sham	0.7999	-0.8914 to 2.491	No	ns	0.5446
Control:OVX vs. UV:OVX	-3.351	-5.043 to -1.660	Yes	***	0.0002
UV:Sham vs. UV:OVX	-4.151	-5.842 to -2.460	Yes	****	<0.0001
Fig. 6m
OVX females ghrelin fluorescence
Šídák's multiple comparisons test	Predicted (LS) mean diff.	95.00% CI of diff.	Below threshold?	Summary	Adjusted P Value
Control - UV
Sham	-0.3103	-1.247 to 0.6264	No	ns	0.6961
OVX	-1.876	-2.641 to -1.111	Yes	****	<0.0001
Fig. 6m
OVX females ghrelin fluorescence
Šídák's multiple comparisons test	Mean Diff.	95.00% CI of diff.	Below threshold?	Summary	Adjusted P Value
Control - UV
Control	0.008541	-1.768 to 1.785	No	ns	>0.9999
Letrozole	-2.667	-4.443 to -0.8904	Yes	**	0.0048
Fig. 6o
OVX females ghrelin mRNA levels
Šídák's multiple comparisons test	Mean Diff.	95.00% CI of diff.	Below threshold?	Summary	Adjusted P Value
Control - UV
Vehicle	-0.2565	-1.020 to 0.5070	No	ns	0.663
Letrozole	-0.9184	-1.682 to -0.1548	Yes	*	0.0181
Extended Data Fig. 3i
Naltrexone males velocity
Tukey's multiple comparisons test	Mean Diff.	95.00% CI of diff.	Below threshold?	Summary	Adjusted P Value
Saline:Control vs. Saline:UV	1.795	0.5675 to 3.022	Yes	**	0.0016
Saline:Control vs. Naltrexone:Control	0.4357	-0.7918 to 1.663	No	ns	0.7836
Saline:Control vs. Naltrexone:UV	1.442	0.2142 to 2.669	Yes	*	0.0151
Saline:UV vs. Naltrexone:Control	-1.359	-2.587 to -0.1318	Yes	*	0.0244
Saline:UV vs. Naltrexone:UV	-0.3532	-1.581 to 0.8743	No	ns	0.8711
Naltrexone:Control vs. Naltrexone:UV	1.006	-0.2214 to 2.234	No	ns	0.1442
Naltrexone males activity
Tukey's multiple comparisons test	Mean Diff.	95.00% CI of diff.	Below threshold?	Summary	Adjusted P Value
Saline:Control vs. Saline:UV	0.123	0.02249 to 0.2235	Yes	*	0.0105
Saline:Control vs. Naltrexone:Control	0.0164	-0.08413 to 0.1169	No	ns	0.9727
Saline:Control vs. Naltrexone:UV	0.1106	0.01008 to 0.2111	Yes	*	0.0256
Saline:UV vs. Naltrexone:Control	-0.1066	-0.2071 to -0.006088	Yes	*	0.0336
Saline:UV vs. Naltrexone:UV	-0.0124	-0.1129 to 0.08813	No	ns	0.9878
Naltrexone:Control vs. Naltrexone:UV	0.09421	-0.006315 to 0.1947	No	ns	0.0739
Naltrexone males center visits
Tukey's multiple comparisons test	Mean Diff.	95.00% CI of diff.	Below threshold?	Summary	Adjusted P Value
Saline:Control vs. Saline:UV	22.53	-0.1812 to 45.25	No	ns	0.0526
Saline:Control vs. Naltrexone:Control	-3.733	-26.45 to 18.98	No	ns	0.9721
Saline:Control vs. Naltrexone:UV	22.27	-0.4479 to 44.98	No	ns	0.0567
Saline:UV vs. Naltrexone:Control	-26.27	-48.98 to -3.552	Yes	*	0.0173
Saline:UV vs. Naltrexone:UV	-0.2667	-22.98 to 22.45	No	ns	>0.9999
Naltrexone:Control vs. Naltrexone:UV	26	3.285 to 48.71	Yes	*	0.0188
Naltrexone males center duration
Tukey's multiple comparisons test	Mean Diff.	95.00% CI of diff.	Below threshold?	Summary	Adjusted P Value
Saline:Control vs. Saline:UV	-168.5	-296.1 to -40.90	Yes	**	0.005
Saline:Control vs. Naltrexone:Control	-19.37	-147.0 to 108.2	No	ns	0.9778
Saline:Control vs. Naltrexone:UV	-95.27	-222.9 to 32.34	No	ns	0.209
Saline:UV vs. Naltrexone:Control	149.1	21.53 to 276.8	Yes	*	0.0158
Saline:UV vs. Naltrexone:UV	73.24	-54.38 to 200.9	No	ns	0.4328
Naltrexone:Control vs. Naltrexone:UV	-75.9	-203.5 to 51.71	No	ns	0.401
Extended Data Fig. 6c
Males melanin pigmentation
Tukey's multiple comparisons test	Mean Diff.	95.00% CI of diff.	Below threshold?	Summary	Adjusted P Value
0:Control Mock vs. 0:Control UV	0.03278	-8.494 to 8.560	No	ns	>0.9999
0:Control Mock vs. 0:KO mock	0.8803	-7.647 to 9.407	No	ns	>0.9999
0:Control Mock vs. 0:KO UV	2.926	-5.602 to 11.45	No	ns	0.9996
1:Control Mock vs. 1:Control UV	-13.7	-22.23 to -5.174	Yes	****	<0.0001
1:Control Mock vs. 1:KO mock	-1.067	-9.594 to 7.460	No	ns	>0.9999
1:Control Mock vs. 1:KO UV	-13.17	-21.70 to -4.646	Yes	****	<0.0001
2:Control Mock vs. 2:Control UV	-22.79	-31.32 to -14.27	Yes	****	<0.0001
2:Control Mock vs. 2:KO mock	-2.425	-10.95 to 6.102	No	ns	>0.9999
2:Control Mock vs. 2:KO UV	-24.37	-32.90 to -15.84	Yes	****	<0.0001
3:Control Mock vs. 3:Control UV	-23.58	-32.11 to -15.05	Yes	****	<0.0001
3:Control Mock vs. 3:KO mock	3.719	-4.808 to 12.25	No	ns	0.9909
3:Control Mock vs. 3:KO UV	-21.99	-30.52 to -13.46	Yes	****	<0.0001
4:Control Mock vs. 4:Control UV	-41.24	-49.77 to -32.72	Yes	****	<0.0001
4:Control Mock vs. 4:KO mock	-1.227	-9.754 to 7.300	No	ns	>0.9999
4:Control Mock vs. 4:KO UV	-37.38	-45.90 to -28.85	Yes	****	<0.0001
4:Control UV vs. 4:KO mock	40.02	31.49 to 48.54	Yes	****	<0.0001
4:Control UV vs. 4:KO UV	3.867	-4.660 to 12.39	No	ns	0.986
4:KO mock vs. 4:KO UV	-36.15	-44.68 to -27.62	Yes	****	<0.0001
Females melanin pigmentation
Tukey's multiple comparisons test	Predicted (LS) mean diff.	95.00% CI of diff.	Below threshold?	Summary	Adjusted P Value
0:Control Mock vs. 0:Control UV	3.599	-5.111 to 12.31	No	ns	0.9951
0:Control Mock vs. 0:KO mock	4.095	-4.615 to 12.81	No	ns	0.979
0:Control Mock vs. 0:KO UV	1.051	-7.476 to 9.578	No	ns	>0.9999
1:Control Mock vs. 1:Control UV	-2.047	-10.76 to 6.663	No	ns	>0.9999
1:Control Mock vs. 1:KO mock	1.323	-7.388 to 10.03	No	ns	>0.9999
1:Control Mock vs. 1:KO UV	-4.973	-13.50 to 3.554	No	ns	0.8559
2:Control Mock vs. 2:Control UV	-19.34	-28.05 to -10.63	Yes	****	<0.0001
2:Control Mock vs. 2:KO mock	-1.102	-9.813 to 7.608	No	ns	>0.9999
2:Control Mock vs. 2:KO UV	-17.24	-25.77 to -8.712	Yes	****	<0.0001
3:Control Mock vs. 3:Control UV	-26.96	-35.67 to -18.24	Yes	****	<0.0001
3:Control Mock vs. 3:KO mock	1.741	-6.970 to 10.45	No	ns	>0.9999
3:Control Mock vs. 3:KO UV	-23.72	-32.25 to -15.19	Yes	****	<0.0001
4:Control Mock vs. 4:Control UV	-33.68	-42.39 to -24.97	Yes	****	<0.0001
4:Control Mock vs. 4:KO mock	3.398	-5.312 to 12.11	No	ns	0.9976
4:Control Mock vs. 4:KO UV	-29.63	-38.15 to -21.10	Yes	****	<0.0001
4:Control UV vs. 4:KO mock	37.08	28.37 to 45.79	Yes	****	<0.0001
4:Control UV vs. 4:KO UV	4.055	-4.472 to 12.58	No	ns	0.9763
4:KO mock vs. 4:KO UV	-33.03	-41.55 to -24.50	Yes	****	<0.0001
Extended Data Fig. 6d
Males staircase pellets eaten
Bonferroni's multiple comparisons test	Mean Diff.	95.00% CI of diff.	Below threshold?	Summary	Adjusted P Value
Control - UV
p53-Control	-2.9	-4.964 to -0.8358	Yes	**	0.0023
p53-cKO	0.3	-1.764 to 2.364	No	ns	>0.9999
p53-Control	-0.8	-2.864 to 1.264	No	ns	>0.9999
p53-cKO	1.1	-0.9642 to 3.164	No	ns	0.7057
Extended Data Fig. 6g
Males elevated-plus maze (Center frequency visits
Bonferroni's multiple comparisons test	Mean Diff.	95.00% CI of diff.	Below threshold?	Summary	Adjusted P Value
Control - UV
p53-Control close	10.75	1.408 to 20.09	Yes	*	0.0171
p53-cKO close	0.1667	-9.176 to 9.509	No	ns	>0.9999
p53-Control open	-0.4167	-9.759 to 8.926	No	ns	>0.9999
p53-cKO open	-0.4167	-9.759 to 8.926	No	ns	>0.9999
Extended Data Fig. 7j
OVX body weight
Šídák's multiple comparisons test	Predicted (LS) mean diff.	95.00% CI of diff.	Below threshold?	Summary	Adjusted P Value
Before - After
Sham	-0.8197	-1.673 to 0.03348	No	ns	0.062
OVX	-3.021	-3.940 to -2.102	Yes	****	<0.0001
Extended Data Fig. 7k
OVX elevated-plus maze (distance travelled)
Šídák's multiple comparisons test	Mean Diff.	95.00% CI of diff.	Below threshold?	Summary	Adjusted P Value
Control - UV
Sham	87.51	-157.3 to 332.4	No	ns	0.6547
OVX	-250.6	-495.4 to -5.718	Yes	*	0.044
OVX elevated-plus maze (velocity)
Sídák's multiple comparisons test	Mean Diff.	95.00% CI of diff.	Below threshold?	Summary	Adjusted P Value
Control - UV
Sham	0.2917	-0.5245 to 1.108	No	ns	0.6547
OVX	-0.8352	-1.651 to -0.01906	Yes	*	0.044
OVX elevated-plus maze (center frequency)
Šídák's multiple comparisons test	Mean Diff.	95.00% CI of diff.	Below threshold?	Summary	Adjusted P Value
Control - UV
Sham Close	-0.6667	-5.351 to 4.017	No	ns	0.9937
OVX Close	0.8333	-3.851 to 5.517	No	ns	0.9854
Sham open	1.917	-2.767 to 6.601	No	ns	0.7612
OVX open	-5.667	-10.35 to -0.9825	Yes	*	0.0111
OVX elevated-plus maze (center duration)
Šídák's multiple comparisons test	Mean Diff.	95.00% CI of diff.	Below threshold?	Summary	Adjusted P Value
Control - UV
Sham Close	-5.72	-42.31 to 30.87	No	ns	0.991
OVX Close	38.14	1.550 to 74.74	Yes	*	0.0376
Sham open	6.17	-30.42 to 42.76	No	ns	0.988
OVX open	-35.71	-72.30 to 0.8866	No	ns	0.0586
Extended Data Fig. 7m
OVX elevated-plus maze (distance travelled)
Šídák's multiple comparisons test	Mean Diff.	95.00% CI of diff.	Below threshold?	Summary	Adjusted P Value
Control - UV
Sham	-1.097	-2.068 to -0.1256	Yes	*	0.0263
OVX	-1.213	-2.184 to -0.2415	Yes	*	0.0143
