# Supplementary material for: Food-seeking behavior is triggered by skin ultraviolet exposure in males
Source: Nat Metab. 2022 Jul 11;4(7):883–900. doi: 10.1038/s42255-022-00587-9 (PMC9314261; doi:10.1038/s42255-022-00587-9)
Supplement: Supplementary file 17 — Source Table. [file 42255_2022_587_MOESM17_ESM.xlsx]

## Sheet: Source Table
Supplementary table 12_Source table
REAGENT OR RESOURCE	SOURCE	IDENTIFIER
Antibodies
Mouse anti cyclobutane pyrimidine dimer clone TDM-2	Cosmo Bio	Cat# CAC-NM-DND-001; RRID:AB_1962813
Goat anti-perilipin-1	Abcam	Cat# ab61682; RRID:AB_944751
Rabbit anti-ghrelin	Bioss	Cat# bs-1375R; RRID:AB_10854450
Rabbit anti-p53	Cell signaling technology	Cat# 9282; RRID:AB_331476
Rabbit anti-NCOR1	Cell signaling technology	Cat# 34271, RRID:AB_2799050
Rabbit anti-IgG	Abcam	Cat# ab171870; RRID:AB_2687657
Donkey anti-goat Alexa 488-conjugated secondary antibody	Life technologies	Cat#A11055; RRID:AB_2534102
Donkey anti-mouse Alexa 594-conjugated secondary antibody	Life technologies	Cat#A21203; RRID:AB_2535789
Donkey anti-mouse Alexa 647-conjugated secondary antibody	Life technologies	Cat#A31571; RRID:AB_162542
Donkey anti-rabbit Alexa 594-conjugated secondary antibody	Life technologies	Cat#A21207; RRID:AB_141637
Biological samples
Human skin	Resected remnant skin from Wolfson Medical Center	Approved helsinki #0015-16-WOMC
Human blood plasma	Separated from blood samples in our lab (This study)	Tel Aviv University Ethics approved helsinki #0000668-2
Human blood serum	Separated from blood samples in our lab (This study)	Tel Aviv University Ethics approved helsinki #0000668-2
UVB phototherapy questionnaire	Tel Aviv Sourasky Medical Center and Assuta Hospital , Israel (This study)	Helsinki 0151-17-TLV and 17-ASMC-17
Mouse tissue samples	Tissues obtained after sacrifice in our lab (This study)	IACUC permit#01-15-086 and 01-19-003
Drugs, Chemicals, Peptides, and Recombinant Proteins
Lacri-lube ®	NA	NA
RIMADYL	Norbrook Laboratories	NA
Enrofloxacin	Bayer	NA
Octenisept	Schülke & Mayr GmbH	NA
Indomethacin	Sigma-Aldrich	Cat#I7378
Insulin	Sigma-Aldrich	Cat#I0516
Cortisol	Cerilliant Corporation	Cat#C-106
3,3′,5-Triiodo-L-thyronine sodium salt	Sigma-Aldrich	Cat#T5516
Choloroform	Bio-Lab	Cat# 3082301
Phenol:Chloroform:Isoamyl Alcohol (25:24:1)	Sigma-Aldrich	Cat#P2069
Methanol	Bio-Lab	Cat#136806
Calcium panthothenate	Sigma-Aldrich	Cat#C8731
Transferrin	Sigma-Aldrich	Cat#T8158
Biotin	Sigma-Aldrich	Cat#B4639
Dihydrotestosterone (5α-DHT)	Cerilliant Corporation	Cat#D-073
17β-Estradiol	Sigma-Aldrich	Cat#E8875
Phenylmethanesulfonyl fluoride	Sigma-Aldrich	Cat#P7626
Naltrexone hydrochloride	Sigma-Aldrich	Cat#N3136
Ponceau S	Sigma-Aldrich	Cat#P7170
Sterile Lactated Ringer's Injection	Baxter	Cat#2B2323Q
Oil Red O solution	Sigma-Aldrich	Cat#O1391
VECTASHIELD Antifade Mounting Medium with DAPI	Vector labs	Cat#H-1200
Fluoroshield with DAPI	Sigma-Aldrich	Cat#F6057
Hematoxylin Solution, Harris Modified	Sigma-Aldrich	Cat#HHS32
Eosin Y solution	Sigma-Aldrich	Cat#318906
DPX Mountant for histology	Sigma-Aldrich	Cat#06522
TRIzol™	Invitrogen	Cat# 15596026
Sodium deoxycholate	Sigma-Aldrich	Cat#D6750
β-Glycerophosphate disodium salt hydrate	Sigma-Aldrich	Cat#G9422
Sodium pyrophosphate tetrabasic	Sigma-Aldrich	Cat#P8010
Sodium orthovanadate	Sigma-Aldrich	Cat#S6508
Difco™ Skim Milk	Avantor Sciences	Cat# 90002-594
Bovine serum albumin	Ameresco	Cat#97061-420
Protease Inhibitor Cocktail	Sigma-Aldrich	Cat#P8340
Tween-20	Sigma-Aldrich	Cat#P1379
Paraformaldehyde, 16%	Electron Microscopy Sciences	Cat#30525-89-4
Ketamine hydrochloride	Bremer Pharma	NA
Sedaxylene	Eurovet animal health	NA
Isoflurane, USP TerrellTM	Piramal Critical care, Inc.	NA
GO-CoA-Tat	Peptides International Inc	Cat# PGH-3792-PI
[D-Lys3]-GHRP-6	Tocris Bioscience	Cat#1922
OCT tissue freezing medium	Leica	Cat#14020108926
Virusolve	Amity international	NA
Kits (ELISA, RIA, Stainings)
Mouse: Leptin	Crystal Chem	Cat#90030
Mouse: Ghrelin	Phoenix pharmaceuticals	Cat#RK-031-31
Mouse: Ghrelin	Cusabio	Cat#CSB-E09817m
Mouse: β-estradiol	Abcam	Cat#ab108667
Mouse: ACTH	Phoenix pharmaceuticals	Cat#RK-001-21
Mouse: α-MSH	Phoenix pharmaceuticals	Cat#RK-043-01
Mouse: Insulin	Mercodia	Cat#10-1247-07
Human: Leptin	Bertin	Cat#A05174
Mouse: β-endorphin	Phoenix pharmaceuticals	Cat#RK-022-06
Human: Ghrelin	Phoenix pharmaceuticals	Cat#RK-031-30
Fontana masson staining kit	Abcam	Cat#ab150669
Human: Active Ghrelin	EMD Millipore	Cat#MMEZGRA-88K
Mouse: Active Ghrelin	EMD Millipore	Cat#MMEZRGRA90K
Mouse: Ghrelin	RayBiotech	Cat#EIAM-GHR-1
Experimental Models: Cell Lines
Mouse: 3T3-L1 cells	ATCC	Cat# CL-173; RRID:CVCL_0123
Human: LiSa-2 cells	Laboratory of Peter Moeller	RRID:CVCL_M821
Human: H1299	ATCC	Cat# CRL-5803; RRID:CVCL_0060
Human: HeLa	ATCC	Cat# CCL-2; RRID:CVCL_0030
Human: White subcutaneous pre-adipocytes (HWP)	Promocell	Cat#C12730; Lot#395Z024
Experimental Models: Organisms/Strains
Mouse: C57BL/6J	Envigo	N/A
Mouse: B6.Cg-Tg(Fabp4-cre)1Rev/J (C57BL/6J-Fabp4Cre+	Jackson Laboratories	Stock: 005069
Mouse: C57BL/6J-p53flx/flx	Laboratory of Eli Pikarsky	N/A
Mouse: p53flx/flxFabp4Cre- (Control littermates)	Bred & genotyped in our lab (This study)	N/A
Mouse: p53flx/flxFabp4Cre+ (p53-KO littermates)	Bred & genotyped in our lab (This study)	N/A
Mouse: Sham females C57BL/6J	Surgery performed in our lab (This study)	N/A
Mouse: OVX females C57BL/6J	Surgery performed in our lab (This study)	N/A
Recombinant DNA/Plasmids
Human: pGL3-Ghrelin promoter -3000 bp upstream_LUC	Laboratory of Masayasu Kojima	N/A
Human: pGL3-Ghrelin promoter -2000 bp upstream_LUC	Laboratory of Masayasu Kojima	N/A
Human: p53-pCMV-Neo-Bam_WT_cDNA	Laboratory of Moshe Oren	N/A
Human: pcDNA3.1-ER-α	Laboratory of Jason Caroll	N/A
pRL-CMV-renilla	Promega	Cat#E2261
pcDNA 3.0_empty	N/A	N/A
pCMV-Neo_Bam_empty	N/A	N/A
Master mix/Reagents/Enzymes
GoTaq® Green Master Mix	Promega	Cat#M7123
qScript® cDNA Synthesis	Quanta bioscience	Cat#95047-500
PerfeCTa® SYBR® Green FastMix®	Quanta bioscience	Cat#95072-012
jetPEI® transfection reagent	Polyplus transfections	Cat#101-10
Protein A/G Plus-agarose beads	Santa cruz	Cat#sc-2003
MultiScribe™ Reverse Transcriptase	Invitrogen	Cat#4311235
Dual-Luciferase® Reporter Assay System	Promega	Cat#E1910
Proteinase K	New England Biolabs	Cat#P8107S
Animal diet
Maintenance diet for mice	Altromin	Cat#1324 M
Peanut butter falvoured sucrose pellets	Test diet	Cat#T-5TUT-1811369
Media
DMEM	Biological Industries	01-052-1A
RPMI	Biological Industries	01-100-1A
Human Pre-adipocyte Growth Media	PromoCell	C-27410
Human Pre-adipocyte Differentiation Media	PromoCell	C-27436
Human Pre-adipocyte Nutrition Media	PromoCell	C-27438
Keratinocyte Basal Medium	PromoCell	C20021
Experimental instruments
UVX lamp	Ultraviolet products	UVP XX-15
UVX radiometer	Ultraviolet products	97-0015-02
Softwares
PROMO 3.0 (version 8.3)	ALGEN-PROMO	http://alggen.lsi.upc.es/cgi-bin/promo_v3/promo/promoinit.cgi?dirDB=TF_8.3; RRID:SCR_016926
ImageJ	Rueden et al., 2017	https://imagej.nih.gov/ij/; RRID:SCR_003070
paint.net	Faccioli et al., 2009	https://www.getpaint.net/; RRID:SCR_017641
EthoVision XT 7	Noldus	https://www.noldus.com/ethovision; RRID:SCR_000441
Media recorder	Noldus	NA
SPSS Statistics version 25.0	IBM	http://www-01.ibm.com/software/uk/analytics/spss/; RRID:SCR_002865
Prism 8	Graphpad	http://www.graphpad.com/; RRID: SCR_002798
Ingenuity Pathway Analysis	Qiagen	http://www.ingenuity.com/products/pathways_analysis.html; RRID:SCR_008653
Proteome Discoverer 1.4	Thermo Fisher Scientific	https://www.thermofisher.com/order/catalog/product/IQLAAEGABSFAKJMAUH; RRID:SCR_014477
MaxQuant 1.5.2.8	Cox and Mann, 2008	http://www.biochem.mpg.de/5111795/maxquant/ MaxQuant, RRID:SCR_014485
Perseus 1.6.10.43 software		https://www.biochem.mpg.de/5111810/perseus
		https://www.biochem.mpg.de/5111810/perseus, Perseus, RRID:SCR_015753
Imaris 3D software (version 8.4.1)	Oxford Instruments	http://www.bitplane.com/imaris/imaris; Imaris, RRID:SCR_007370
