# Supplementary material for: Food-seeking behavior is triggered by skin ultraviolet exposure in males
Source: Nat Metab. 2022 Jul 11;4(7):883–900. doi: 10.1038/s42255-022-00587-9 (PMC9314261; doi:10.1038/s42255-022-00587-9)
Supplement: Supplementary file 18 — Antibodies list. [file 42255_2022_587_MOESM18_ESM.xlsx]

## Sheet: Sheet1
Supplementary table 13_Antibodies list
Immunoblotting
Antibody	Dilution	Company name	Catalog number	Clone number
anti-ghrelin	1:1000	Bioss	Cat# bs-1375R, RRID:AB_10854450	polyclonal
anti-ER-α	1:1000	Cell Signaling Technology	Cat# 8644, RRID:AB_2617128	D8H8
anti-NCOR1	1:1000	Cell Signaling Technology	Cat# 34271, RRID:AB_2799050	E4S4N
anti-β-actin	1:1000	Cell Signaling Technology	Cat# 8457, RRID:AB_10950489	D6A8
anti-p53	1:1000	Abcam	Cat# ab26, RRID:AB_303198	PAb 240
HRP conjugated rabbit anti-mouse	1:2000	Abcam	Cat# ab6820, RRID:AB_955438
HRP conjugated goat anti-rabbit	1:2000	Abcam	Cat# ab97051, RRID:AB_10679369
HRP conjugated goat anti-rabbit	1:5000	Sigma-Aldrich	Cat# AP132P, RRID:AB_90264
Immunofluorescence
Antibody	Dilution	Company name	Catalog number	Clone number
anti-ghrelin	1:100	Bioss	Cat# bs-1375R; RRID:AB_10854450	polyclonal
Plin1	1:100	Abcam	Cat# ab61682; RRID:AB_944751	polyclonal
anti-CPD	1:1000	Cosmo	Cat# CAC-NM-DND-001; RRID:AB_1962813	TDM-2
anti-p53	1:50	Cell Signaling Technology	Cat# 9282; RRID:AB_331476	polyclonal
Alexa Fluor 488-conjugated secondary antibody	1:1000	Invitrogen	Cat#A11055; RRID:AB_2534102
Alexa Fluor 594-conjugated secondary antibody	1:1000	Invitrogen	Cat#A21203; RRID:AB_2535789
Alexa Fluor 594-conjugated secondary antibody	1:1000	Invitrogen	Cat#A21203; RRID:AB_2535789
Alexa Fluor 647-conjugated secondary antibody	1:1000	Invitrogen	Cat#A31571; RRID:AB_162542
ChiP
Antibody	Dilution	Company name	Catalog number	Clone number
anti-p53	1:100	Cell Signaling Technology	Cat# 9282; RRID:AB_331476	polyclonal
anti-NCOR1	1:50	Cell Signaling Technology	Cat# 34271, RRID:AB_2799050	E4S4N
normal rabbit IgG	1:100	Abcam	Cat# ab171870
