# Supplementary material for: Food-seeking behavior is triggered by skin ultraviolet exposure in males
Source: Nat Metab. 2022 Jul 11;4(7):883–900. doi: 10.1038/s42255-022-00587-9 (PMC9314261; doi:10.1038/s42255-022-00587-9)
Supplement: Source Data Fig. 1 — Statistical Source Data. [file 42255_2022_587_MOESM19_ESM.xlsx]

## Sheet: Fig. 1a
	Human energy intake data
		January	January	January	January	January	January	January	January	January	January	January	January	January	January	January	January	January	January	January	January	January	January	January	January	January	January	January	January	January	January	January	January	January	January	January	January	January	January	January	January	January	January	January	January	January	January	January	January
	Female	1156.88	1124.8	1023.95	3078.29	1927.53	1457.17	1424.49	1492.21	1371.7	2583.95	829.927	1580.58	2048.7	2892.51	1225.36	1556.87	2118.16	309.983	1570.13	2098	2102.73	1427.03	1673.81	929.522	1100.59	1256.71	1758.49	1633.76	1977.76	1836.36	1841.34	1359.69	1464.14	2210.66	1997.69	2008.61	1018.68	1668.98	2284.79	743.885	574.955	2981.48	865.52	1385.06	1273.39	961.861	795.075	1619.04
	Male	3002.72	2309.6	2518.08	1963.1	1893.78	2032.06	1345.23	1060.26	1711.09	1644.42	2022.66	1596.52	2594.41	1659.84	2123.05	1065.85	2972.48	2529.32	1580.46	1851.33	1678.98	1634.3	2935.42	2557.86	2126	2068.97	1215.71	1166.96	2096.27	2387.95	1620.76	2156.31	1812.23	1798.61	2360.35	1899.64	997.42	1266.13	2785.51	2283.69	614.881	2205.35	3029.35	1609.33	1744.21	2190.47	2101.03	1234.03
[truncated: 2,952 more columns]

## Sheet: Fig. 1b
Men			Women
Summer	Winter		Summer	Winter
2050.2	3002.72		1861.11	1273.39
1846.07	2309.6		2239.32	1434.01
1688.53	2518.08		1633.26	1570.13
2093.85	1963.1		1244.9	961.861
1103.72	1893.78		848.917	1359.69
2974.02	2032.06		1250.98	1297.54
1591.89	1345.23		1856.76	895.093
1391.43	1060.26		1180.63	2354.57
1559.81	1711.09		1678.3	1547.6
2373.96	1644.42		1164.87	2098
2025.26	2022.66		1031.86	1580.58
2092.26	1596.52		1062.24	2611.58
1884.2	2594.41		2308.32	2095.96
1635.5	1659.84		805.894	1040.21
1700.83	2123.05		1295.29	840.619
2231.41	1065.85		1161.02	795.075
2510.49	2972.48		2333.04	1100.59
2001.37	2529.32		1284.69	1124.8
2098.07	1580.46		1470.6	1260.31
1973.28	1851.33		1081.47	1088.27
2384.91	1678.98		2181.49	1023.95
1365.57	1634.3		1451.77	837.253
1521.51	2935.42		2449.53	1619.04
3534.82	2557.86		1394.53	1464.14
2162.1	2126		2264.26	3078.29
1593.29	2068.97		802.396	1785.82
2136.72	1215.71		1824.1	2048.7
2335.72	1166.96		1796.07	2892.51
2671.58	2096.27		971.373	759.933
3535.92	2387.95		1977.43	1256.71
2778.07	1620.76		1263.88	1662.01
2338.01	2156.31		1708.62	929.754
3492.86	1812.23		943.956	1656.68
2268.62	1798.61		1413.85	1225.36
2591.24	2360.35		1460.62	967.374
2422.48	1899.64		1746.94	1927.53
1641.63	997.42		1282.99	2102.73
1318.32	1266.13		1591.36	1427.03
1875.6	2785.51		1198.28	1051.24
1764.34	2283.69		309.546	1640.72
3214.84	614.881		2545.74	1525.18
3069.18	2205.35		2535.45	1921.73
1354.07	3029.35		1347.45	1740.99
1756.06	1609.33		684.609	1519.87
1699.61	1744.21		623.519	3634.96
2513.81	2190.47		1809.89	2272.71
1694.93	2101.03		2086.27	2210.66
1419.48	1234.03		730.222	1261.7
1780.14	2169.38		1315.26	1758.49
2172.59	2015.08		1925.89	1073.18
1055.53	821.545		1216.6	4753.58
1928.7	1470.74		1267.26	1053.25
2138.3	1237.5		1204.23	1375.19
921.908	1795.73		1819.1	1673.81
1371.89	1986.54		1534.68	1311.26
499.945	2855.89		1372.29	1633.76
2220.85	1474.13		1178.74	1977.76
1323.29	2001.61		2381.72	1156.88
2368.25	3024.9		1466.65	1355.65
1810.19	1976.79		923.462	1026.16
2661.11	1149.08		772.889	1095.85
1070.4	1670.24		1900.51	1996.93
3131.73	1058.33		923.067	1338.27
1619.9	1588.69		415.716	1371.7
3025.83	2606.42		578.684	1318.99
2131.41	2492.22		1255.28	1378.32
2740.28	648.639		1616.49	1081.13
2560.36	1926.48		2146.95	710.929
1897.78	1429.71		1765.35	1763.07
1776.88	2680.04		323.7	1318.57
704.625	1079.58		1319.41	574.955
3440.31	1211.95		1817.86	2499.41
3491.73	2857.03		2534.33	1045.5
2947.19	2284.11		1457.32	834.799
4111.79	1884.12		1395.81	700.942
3288.85	1868.26		2134.5	1853.56
2774	2439.98		1369.23	547.951
2908.22	1020.48		1416.85	2182.22
3536.08	2541.18		725.291	840.777
2062.51	1300.47		1534.43	4152.61
1747.04	3055.55		1505.52	1081.14
3246.91	1678.39		2177.9	1457.17
2753.14	2180		1439.17	2139.59
2164.42	1445.1		1559.9	1556.87
1231.68	1554.82		1296.21	2583.95
4068.24	1782.85		2213.95	340.111
1521.67	1733.23		2740.99	1245.91
3362.09	1627.09		1113.94	1997.69
1141.78	2711.37		1186.72	1262.46
1435.33	2304.26		1722.42	1754.34
1562.2	2160.41		1093.61	2463.86
1118.01	1799.85		1280.87	1740.04
1589.89	2391.86		1532.36	1836.36
4098.52	818.868		1195.62	922.288
1642.31	1094.54		797.226	2008.61
1885.79	2706.71		1487.11	2118.16
2176.52	2020.86		826.021	1114.57
2602.08	2479.86		927.394	715.171
1489.88	2361.4		872.948	1354.02
2322.14	1561.98		507.983	755.778
1195.94	1898.82		620.757	968.228
2334.28	1080.5		1650.08	2038.55
2187.43	856.202		645.561	2981.48
1860.18	1509.12		943.132	309.983
1753.47	2079.61		1582.23	779.073
1836.23	1511.42		1540.2	1046.2
1521.25	1273.54		1167.09	918.615
1346.35	2132.38		1176.63	1018.68
3606.74	2595.41		1316.68	829.927
1964.73	1584.98		1021.06	2057.38
1000.21	2434.84		1287.19	1668.98
1375.1	2905.07		1772.57	2075.25
2365.21	2250.72		1044.84	2625.48
1217.43	2163.15		1698.88	1424.49
2836.82	1449.44		1365.56	2641.09
3481.74	2742.01		1348.58	865.52
1557.77	2449.29		1639.7	2517.34
1616.64	1765.79		2058.66	1044.19
1732.64	2469.61		858.172	1318.94
3527.48	1211.94		1738.05	1523.57
2225.96	2891.86		1942.64	929.522
2352.96	1948.03		1373.04	813.287
1072.12	2648.17		922.123	648.909
2453.78	1607.29		1586.91	1197.53
2693.3	2083.85		1276.33	1232.55
3085.84	1627.15		1657.21	1385.06
1923.19	2881.72		1805.33	1578.31
1949.57	2594.63		893.733	1300.53
1849.93	2587.84		1695.78	1540.24
2191.91	2451.73		1802.52	1681.77
1864.17	1438.14		2049.94	2284.79
3339.61	1781.22		1313.4	1327.87
1937.58	2645.29		482.279	2493.89
1896.08	1721.67		919.834	1052.31
2200.34	1224.54		2064.16	1131.53
3287.03	1590.02		1275.78	1709.89
2762.76	1198.35		1768.55	1492.21
3189.13	1756.25		2533.85	2653.49
1270.32	2423.19		2310.47	743.885
1393.44	726.426		2172.01	1152.46
1972.89	2386.02		1950.02	2063.67
2502.1	2474.91		958.847	1217.9
2905.19	2542.04		519.889	2477.8
2265.02	1682.79		1550.94	1156.05
1493.81	1583.48		1082.19	678.417
1960.62	1352.1		921.093	797.431
1270.08	2476.17		1125.27	1697.12
2183.71	1036.88		1339.78	2068.38
1023.57	2844.41		1530.98	577.065
1297.76	2648.14		2153.09	1841.34
1674.28	2736.39		1152.08	1513.95
1720.86	1764.29		499.81	1176.15
1667.55	1902.87		1522.51	1146.45
2418.05	1602.74		1097.08	1847.71
3879.17	2679.21		1339.09	904.615
3739.74	1949.48		1969.48	2164.89
2485.06	1567.96		953.733	1348.47
1189.89	1157.1		1306.78	1011.2
1749.18	1989.8		2033.66	3881.57
3036.65	2159.24		1055.39	360.938
1507.1	886.278		508.138	1347.33
1437.09	2460.59		946.496	1465.42
2040.73	1409.57		1293.13	1693.09
1929.92	1647.04		1343.84	2700.45
1523.05	2874.57		1312.59	2165.46
2399.72	1709.19		1461.41	1710.55
2491.03	1671.98		1842.38	344.893
2518.39	1641.05		1665.93	2166.55
2326.86	1737.41		429.649	2335.98
1666.06	2157.56		2472.16	2692.68
1965.68	2718.54		1674.69	813.298
1747.98	2541.05		1067.2	1590.97
2019.9	1602.06		637.639	2017.19
2386.18	1917.04		1624.99	1285.25
2861.25	2333.86		1590.63	577.442
2642.47	2002.57		1470.27	1532.07
2394.74	2439.73		1624.96	1776.02
1610.46	2449.86		1708.12	1619.79
2483.79	1286.54		1330.11	1551.61
3683.34	2141.74		1283.26	1643.01
1498.5	1124.66		2001.61	572.197
2799.04	2657.76		1608.17	2619.99
1494.97	842.672		2001.24	1604.86
1067.19	2292.87		1775.11	656.512
1842.86	2536.53		2755.75	2212.53
2426.82	1675.58		1889.21	2301.51
4090.17	2471.87		994.617	1570.86
2593.81	1105.42		1486.14	1813.47
2809.52	2021.38		1228.12	1101.65
1250.87	1331.35		1008.43	1104.09
1028.13	2023.18		1774.89	3768.85
3001.35	1266.37		2250.14	1304.57
2416.49	1812.78		876.983	1034.77
1651.45	2600.27		2434.12	1276.92
1610.03	2402.34		807.12	1609.54
1992.27	1758.77		1021.09	2245.88
2408.06	1238.38		683.811	1912.83
1501.97	2624.76		1718.02	1745.87
3470.11	2914.07		1300.84	1155.29
1282.52	2630.69		1477.04	765.491
3618.69	1194.1		1532.58	1140.92
2891.61	2952.66		328.862	2125.06
2906.84	1334		906.656	1197.11
2765.16	1164.97		807.354	2867.8
1724.87	1423.31		283.641	2107.81
3565.29	2349.3		1603.07	1429.63
1392.26	2633.05		649.013	2353.3
4159.5	1868.38		881.364	3046.67
977.503	1732.05		2083.08	1900.34
2084.08	2104.23		1110.27	1398.39
2197.01	2220.07		1177.38	846.197
2238.59	2722.71		1508.17	1085.99
1798.27	1893.35		843.589	639.292
1219.49	1195.95		1616.95	887.052
1952.41	2400.87		2373.17	939.493
2571.94	1964.4		2554.53	2231.14
1994.04	1959.09		1469.29	1498.41
1631	1770.76		2665.18	662.566
2717.14	1424.06		1775.44	2265.81
2101.8	2176.83		1683.18	1360.4
1379.73	2336.05		1355.24	1379.71
1400.18	2016.13		1862.65	3174.55
2427.57	1355.83		740.005	1217.97
1551.34	2157.78		1063.65	1037.53
2107.99	1946.38		1588.3	2059.47
1096.24	1646.95		766.872	2011.54
2053.87	1275.33		1196.6	991.538
1579.75	2827.17		302.521	1486.33
1444.51	1216.06		2152.2	2532.29
2084.21	2183		407.064	768.095
2371.26	2512.47		333.542	618.071
1513.05	1829.35		1747.79	1415.32
2122.93	1522.2		1854.39	1194.86
1209.08	2972.64		1309	2030.22
1868.89	2407.8		1903.39	3201.31
1519.84	2407.82		1239.98	1713.16
2520.61	286.228		1874.76	2357.49
1074.47	1973		1067.38	1898.53
3490.5	1833.56		2075.78	1355.98
1953.88	1716.55		647.608	2375.51
1497.62	2788.41		1316.08	1970.61
2456.05	2799.61		508.262	1606.35
1424.37	2280.68		658.495	828.184
1466.08	1875.64		1258.25	923.175
2236.32	2406.94		576.183	1959.4
2779.59	1818.16		1827.01	1298.23
4030.39	1681.91		1147.1	1815.1
1416.47	2973.98		2063.6	1677.57
1338.29	2435.57		919.638	956.019
2709.61	2378.42		1260.94	2023.68
1251.47	1311.18		2312.01	3031.07
1652.8	978.139		1134.09	2308.7
3070.84	1937.55		814.634	1987.51
1867.28	1706.74		867.617	1774.39
4058.12	1301.09		661.547	1133.82
2061.66	2224.24		1020.72	1470.51
1946.2	1328.38		994.991	1426.85
3673.4	1960.96		1390.69	927.234
2846.74	2006.59		849.86	2794.97
1587.08	2980.52		1625.13	2210.1
3371.04	1271.6		1276.48	1379.85
1853.75	1086.6		1861	1568.35
1550.15	1753.43		1539.64	3516.27
1690.53	1615.95		1270.56	1456.43
1028.02	1689.83		1128.85	1217.5
2872.38	1211.61		967.67	1441.71
3921.49	2406.41		958.216	2808.07
1677.63	2683.97		514.154	1590.02
4145.3	2673.41		2084.26	604.726
2394.39	1286.37		1406.23	1614.25
1730.7	1474.45		1120.37	2061.41
2119.37	2455		2414.03	524.699
2643.12	2069.19		1043.24	875.275
2036.47	2743.86		1278.07	1141.71
3761.39	2319.91		718.44	1502.77
2201.2	2992.44		994.072	2316.36
1804.96	1748.79		1700.95	1901.92
2094.4	749.222		1812.18	1076.62
1327.34	2327.88		1638.7	1259.04
1576.35	1546.95		1403.49	2050.53
1702.77	1919.15		928.109	915.283
3461.99	2002.89		1151.02	396.308
2616.5	2750.53		1211.57	3052.01
3021.58	726.965		604.2	1973.15
1658.59	2160.81		1140.56	1045.92
1496.75	2232.75		1030.35	1340.46
1463.1	2043.4		1816.35	2175.51
1490.84	2718.59		1971.46	1450.87
1032.92	1795.5		1809.19	1122.37
2533.59	922.631		911.356	2157.41
2199.7	1697.93		1668.2	1517.56
2023.51	831.346		1290.65	1457.42
1407.1	1457.95		2306.37	643.13
3547.36	2408.28		1471.35	879.092
2378.13	1672.32		1390.34	857.402
1204.61	917.035		1617.89	1264.29
1620.14	1479.24		2334.15	1990.62
2932.06	1097.44		1515.9	1253.48
2676.32	1877.44		2772.7	1210.5
1448.98	1086.05		1034.93	1463.42
2590.4	961.157		619.426	1301.77
1628.14	1438.24		1343.78	1133.46
3691.87	1804.71		2158.35	1544.89
1789.39	2476.78		940.402	2535.21
2164.95	1115.11		842.527	2006.69
2381.28	770.233		896.634	1914.24
1980.77	2211.24		1950.13	1691.05
1901.92	1567.05		735.776	479.798
2325.38	1348.31		2403.91	1596.6
1855.19	2019.1		1017.47	1647.5
2411.9	2203.16		978.892	1831.38
2008.62	2152.63		1977.3	887.116
1796.15	776.439		1539.93	1054.04
3119.28	2456.16		1745.35	1465.73
2641.66	2328.65		971.099	1239.15
1806.59	1599.64		1441.36	1957.43
1195.77	2442.84		1738.88	1330.56
2185.95	1794.53		2813.35	2551.2
1922.45	2422.04		2152.36	1722.51
1938.7	2950.2		1069.23	1182.92
1456.5	1520.33		1022.82	1875.29
2272.38	2066.37		2817.34	1415.15
2900.22	2099		1839.33	1297.11
2484.27	2256.97		1009.58	1752.36
1697.5	2790.27		1140.64	712.895
2066.45	1994.64		1048.5	2652.87
1834.19	1332.38		1229.06	1194.69
2703.21	2150.2		1263.35	1788.11
2815.49	2890.32		1107.52	2155.13
1978.85	1473.99		1111.89	1207.22
1506.85	1527.58		1160.44	1063.61
1909.92	1901.56		1839.32	1044.53
1181.65	1886.36		1721.52	1781.44
1056.42	1546.44		1404.3	368.816
1734.43	1181.22		1546.6	1418.8
1680.61	707.752		798.331	1245.41
1258	2267.38		1388.09	2731.32
1815.19	1768.69		646.388	2357.54
3324.45	627.904		1738.2	1101.54
3512.13	1157.59		1157.98	821.083
2142.76	1518.66		2052.03	2072.57
1155.13	936.939		1229.9	1286.45
2414.61	2893.21		1807.04	1782.74
2538.22	1520.26		789.993	1191.89
1698.93	1314.16		686.499	1322.53
2088.83	1115.79		1374.8	1848.57
1916.45	2424.31		1572.55	1588.59
2674.72	1684.1		1661.07	1038.46
2262.9	2313.71		1316.9	712.426
3346.44	2104.23		1671.21	1099.07
2136.29	714.823		862.891	2144.03
2090.04	1756.83		2467.69	2614.49
2945.6	1778.32		993.437	1695.07
2214.45	1382.31		745.97	1821.21
2900.13	2345.28		989.68	2645.94
2695.17	1535.57		1128.95	2421.66
2028.24	1006.38		1588.87	1688.3
1686.45	2036.29		1885.54	1584.04
2391.1	2065.52		1588.07	1061.41
2741.47	2512.76		1085.86	1312.35
2062.51	1389.26		1007.05	977.244
3906.3	2151.28		2097.27	1199.56
2939.25	970.49		1156.41	2509.89
2062.39	1813.11		2816.95	2251.75
1606.88	1095.27		961.193	1216.57
2011.97	1187.34		1722.62	1630.75
2012.46	1131.95		925.611	2290.89
2954.53	2133.28		725.711	1503.03
1606.68	2867.21		1059.24	1642.99
2503.98	1897.53		2039.93	1543.88
3151.68	1649.08		1699.16	535.414
1153.04	1616.03		1313.75	1684.59
2619.09	2495.07		920.251	576.878
2738.26	2050.62		1556.78	1804.73
3687.79	1947.58		2493.81	1738.38
1587.64	1572.18		2211.68	1462.95
3690.26	1535.29		772.946	1241.04
2569.36	2489.98		2928.49	870.22
1904.4	1355.82		1305.13	1321.9
1644.6	1504.95		1163.44	1868.53
3448.64	1792.76		1893.39	1330.63
2713.72	1700.87		1200.69	2437.31
2410.92	1229.29		1372.17	1519.52
1738.51	1241.02		1960.7	1708.23
2995.34	1245.59		1796.22	1529.97
1684.74	1418.81		1519.83	1802.16
2308.59	2278.2		1129.87	942.44
1198.27	2634.34		950.17	893.069
1329.57	638.466		1508.18	1711.85
2715.75	976.498		1744.09	985.925
2864.84	1330.26		927.004	1325.68
3276.3	2695.54		1422.8	394.23
2645.33	2337.23		1402.39	1564.93
2439.96	2067.15		1973.01	2600.76
1696.41	2600.92		2152.45	484.619
1927.43	1758.19		569.674	1364.15
2663.22	2065.72		2806.49	1290.08
2173.1	1917.87		2717.82	894.907
2807.96	1991.9		1775.09	1784.06
2032.86	1970.85		1214.12	696.317
1337.46	2341.32		749.115	1767.19
2950	2122.76		2429.25	1512.27
3021.29	1710.45		2584.5	1683.65
3207.58	1927.99		912.856	1052.75
2557.18	1354.12		1370.99	1102.6
2110.67	1694.08		1665.36	1641.09
1481.51	2296.77		2263.95	2173.75
2000.57	1622.8		2481.76	968.976
2194.26	1666.65		1304.1	517.74
1183.77	2284.54		2191.1	1836.04
1542.44	2351.73		2382.09	1908.52
2116.51	1544.16		1708.77	1334.79
2450.8	2766.96		2268.34	1588.14
1903.54	1273.96		2030.07	1769.52
1654.16	1348.91		982.969	2133.83
2244.85	1477.24		2203.67	752.106
1531.91	2019.46		1706.55	862.427
1945.02	2383.28		1635.02	1474.92
1804.37	1725.16		1260.03	1615.51
1888.34	1293.3		1229.61	1584.68
1180.94	2845.83		1292.86	957.674
1878.3	2072.54		1204.19	955.208
1884.95	1882.05		747.398	2225.91
1460.62	2133.46		943.279	1297.2
1381.75	1380.02		1010.38	1370.2
2614.08	2724.17		2124.78	1323.72
3285.74	2750.09		931.306	708.363
1556.93	1932.64		1292.44	1185.59
2584.83	2321.36		1648.87	2455.04
2262.71	2499.7		1848.39	1306.78
2172.91	1968.78		347.78	1093.27
1815.39	2574.93		1388.68	888.202
1661.45	2028.62		1460.41	1778.76
1711.92	702.677		846.13	1537.67
1508.63	1689.84		988.084	1288.64
2199.77	1666.45		1200.85	1453.2
3116.68	1261.51		2630.39	1432.29
1318.47	1668.53		1209.37	991.939
1020.06	1447		307.272	2674.04
1688.09	1067.08		1558.34	797.682
3006.86	2063.02		520.307	1504.23
4288.94	1570.52		997.17	1559.41
2267.78	2017.2		1480.3	1806.71
2286.44	2058.02		1116.5	962.846
4132.92	2317.82		1788.28	1801.58
3013.62	2297.38		893.875	1593.8
2607.12	2730.42		2223.26	1763.93
1396.9	1544.58		1242.32	1102.82
2933.93	2896.09		2765.18	1180.24
2701.5	2694.85		2378.5	2279.8
1711.73	1388.51		719.232	1620.07
2593.67	819.784		1312.41	1730.05
2500.21	1257.46		1153.39	907.923
1756.71	960.478		1752.59	2434.88
2608.79	1779.99		2051.41	1483.02
2304.8	1813.33		902.646	1461.44
2444.26	1648.76		1777.16	923.009
1207.87	2113.86		1602.14	1298.27
1762.69	722.743		2216.28	1004.75
2382.25	1211.8		1331.18	1671.83
1448.58	1403.7		2162.22	2000.88
3285.9	1075.57		2252.86	1853.64
1806.02	1500.42		952.18	1144.62
1342.71	1443.84		2297.36	1894.38
1220.44	1275.64		1715.05	1532.53
4317.93	2680.83		2664.7	1426.24
1924.96	1989.39		1780.1	835.71
1403.09	1026.91		1465.62	1272.06
2115.11	1284.23		1703.83	1187.18
2522.53	1612.38		1586.15	1574.41
1879.21	1740.1		681.182	1880.37
2762.45	1069.19		1960.63	1069.44
3188.83	1018.95		1104.07	2191.33
2141.16	1448.26		1146.33	2439.21
2001.4	853.375		2662.37	787.596
1319.48	1999.63		825.472	1099.59
1919.45	2313.97		1121.69	896.287
2535.36	1532.66		529.828	1444.08
2899.18	2150.17		1000.32	2380.7
2063.92	1603.69		771.192	1522.69
2259.15	1358.54		1825.22	2000.02
1519	1927.54		482.129	1187.08
1740.02	2371.87		1713.67	1664.59
1807.51	2409.66		1191.46	1467.55
1834.39	2037.24		1278.91	1212.9
2541.46	1317.05		615.96	1316.29
2697.59	1685.71		769.705	1203.77
2477.02	947.798		1673.86	901.407
2981.18	1234.39		1744.4	1409.01
3361.29	2028.22		1634.15	1776.73
3576.32	1463.19		1188.9	407.708
2245.61	1801.73		2005.29	2542.43
2048.61	2734.67		460.258	804.703
1526.69	2660.15		1132.8	1344.33
2952.74	1906.5		849.275	875.565
2226.35	1524.89		1123.85	2003.33
2021.89	1988.37		1802.65	1883.82
2563.56	523.164		1553.53	1169.88
2355.04	1343.21		1227.42	1660.31
3597.88	1677.22		1923.95	1573.14
2170.35	1719.83		714.576	1314.36
2044.64	1416.11		1459.76	1565.33
1952.05	833.882		1719.29	1536.07
2366.74	2303.49		1767.38	1391.74
2862.21	2794.74		2073.24	1552.7
2345.61	2869.6		1640.97	1201.83
2363.18	2228.78		1038.55	1391.07
2350.71	2515.68		1424.06	1006.14
3194.88	1783.8		777.487	123.409
1928.89	2650.32		1096.93	957.975
2506.62	2053.49		767.691	699.041
2320.14	2177.03		1262.4	741.224
1525.56	2296.2		1011.31	1536.73
2227.57	2852.83		1635.31	1339.77
1220.94	1099.03		1760.82	1607.1
2152.44	1674.34		2520.63	2021.63
1717.84	667.824		1585.91	1359.3
2937.66	1105.16		1129.38	811.063
1539.91	2426.82		556.667	2199.88
1041.1	2447.48		1507.03	1218.78
1716.92	3234.46		1877.31	2012.97
2626.39	1539.27		1186.37	1992.81
1014.29	2165.46		859.149	1331.3
1970.31	2191.99		2522.37	1443.65
2342.32	2004.45		1498.04	1555.81
2206.66	1365.46		1752.64	1561.72
1666.79	1732.91		1464.67	2263.2
3405.47	1561.45		1715.02	1911.33
2880.51	1070.74		1249.59	1091.36
1320.84	2797.44		1503.98	1857.74
2335.01	1375.21		1624.96	929.318
1936.53	1225.72		1241.75	1748.03
1618.65	1108.56		1591.15	1650.85
2676.5	935.711		1297.28	1620.6
1286.7	2072.49		2419.62	615.994
2187.32	2756.59		1157.79	1184.89
2379.23	1119.52		831.552	1538.32
3337.22	427.62		1486.83	1092.35
2620.06	1631.16		1736.67	1222.29
2553.57	2674.36		1206.84	1546.05
1895.94	2158.3		1152.62	2011.57
1422.78	2942.69		2794.52	1719.45
2227.5	888.898		1792.12	1551.18
2141.19	1883.25		1272.42	773.106
1796.1	1655.57		1092.3	896.43
3148.02	2443.56		680.478	1175.66
1497.46	1705.16		1226.55	1725.08
1920.66	2197.75		1788.78	716
2247.59	2127.06		1626.44	1096.25
1503.14	1237.93		1654.78	938.393
1529.77	2175.84		809.812	1487.66
3590.21	1771.39		2547.56	1681.29
3205.82	2588.1		1386.41	1900.94
2329.16	1363.33		576.818	1126.55
2814.94	2527.41		900.334	1247.72
2520.37	1673.66		1662.31	881.634
	2744.47		1192.3	2759.32
	2072.39		1202.78	2710.81
	1410.94		2149.04	1431.93
	1404.67		2018.52	1167.62
	2095.43		1600.21	1702.73
	1153.08		1177.74	1621.06
	1429.6		2119.92	635.621
	1574.85		675.614	887.849
	2050.77		678.651	1913.12
	1771.16		1496.06	964.74
	2213.99		2045.2	2000.14
	1186.61		728.097	1244.02
	1889.56		1729.66	1877.19
	2248.23		975.451	1770.63
	1980.18		1071.25	1906.8
	1378.22		1805.83	1507.19
	2305.68		1276.85	1020.22
	2863.56		1547.27	751.731
	1473.51		2526.19	1645.22
	2122.85		854.491	1046.42
	1622.25		1067.04	1225.79
	1404.13		689.154	509.505
	1714.32		1701.73	1450.12
	1030.86		1948.76	1754.48
	2118.09		2246.54	2159.55
	1560.46		815.654	1424.87
	999.002		1040.15	1041.85
	1967.09		824.535	996.734
	1643.04		1465.56	1356.59
	2673.19		1690.13	1173.63
	1872.67		1202.9	1727.91
	1828.46		1097.17	1197.53
	2555.36		522.679	1740.57
	693.252		1978.95	1088.85
	2398.89		998.798	1758.79
	1232.35		1205.19	458.259
	2592.99		1839.26	373.283
	2814.47		1362.24	1981.39
	1086.87		781.805	1252.88
	1149.2		762.208	2056.68
	692.208		2512.34	1572.04
	1509.08		1845.17	630.612
	1523.22		1102.64	894.767
	1572.67		2317.02	906.444
	2179.39		2191.3	1235.98
	1270.23		1688.84	1414.73
	1986.99		815.399	1448.96
	1546.44		2301.52	615.824
	2583.13		2796.42	1369.17
	2019.99		1285.08	2060.38
	2481.53		1740.58	2160.32
	2278.34		917.624	811.26
	1525.07		2794.85	1774.65
	2639.91		1878.06	1784.25
	2295.19		786.431	865.174
	2828.26		1844.41	2718.98
	2543.13		1047.08	1415.89
	2458.01		830.421	845.274
	1746.37		678.021	1604.79
	2630.75		2808.95	1017.03
	1772.07		1878.02
	966.732		868.41
	1222.15		2276.5
	1248.46		1491.98
	2409.94		1366.27
	1203.31		559.61
	2076.41		1494.74
	2323.71		1020.12
	1995.51		2376.53
	1947.94		847.225
	2941.52		1420.37
	1358.95		1460.79
	2926.82		2778.93
	2744.34		1237.24
	2030.27		1349.61
	1005.47		1702.65
	1710.15		953.763
	1401.83		1785.3
	1968.35		1077.82
	929.553		1425.76
	1336.7		1460.56
	2053.32		698.233
	550.893		678.867
	1440		1811.32
	1416.23		2021.74
	2761.8		1976.41
	1844.99		628.931
	1567.5		1209.64
	2053.89		2915.11
	2057.15		1211.26
	2066.09		1843.06
	2420.24		1127.2
	2285.62		2027.85
	2579.71		1535.54
	2817.19		2704.43
	2505.5		1064.67
	1762.06		1445.01
	1336.35		767.736
	2544.83		1816.26
	1861.76		1390.4
	1775.77		1844.57
	824.151		1993.31
	1862.89		1584.95
	1659.08		1281.85
	1412.63		2050.98
	2880.21		1546.69
	1800.78		2337.18
	1921.52		1149.76
	2419.82		1555.28
	2288.81		1311.95
	1291.82		1576.51
	2012.8		1737.23
	1712.77		1730.79
	1931.94		1217.78
	2734.52		1117.87
	2769.13		1813.72
	1808.19		1547.5
	1966.94		992.315
	1643.45		1106.28
	1329.27		688.94
	1567.02		2075.5
	1710.79		1543.17
	2298.23		1309.07
	2844.45		1258.36
	1382.48		1800.49
	2177.23		1245.72
	1710.56		2221.68
	428.069		1510.05
	1373.82		1575.29
	1279.13		1894.34
	2549.19		535.422
	1734.47		1565.63
	1725.89		960.992
	2284.9		760.892
	1148.3		1613.49
	2080.68		832.146
	1670.18		1822.09
	2574.24		865.601
	2924.22		989.389
	1666.48		3066.56
	2516.89		573.76
	2735.51		1973.47
	794.949		1066.97
	1608.61		1161.96
	1881.94		1543.4
	318.743		2200.87
	842.017		1880.44
	2967.5		1641.55
	2497.11		1030.33
	2247.26		938.056
	2270.57		1478.2
	2211.93		1148.78
	2544.77		1575.72
	2210.43		1429.62
	2223.6		1389.17
	2129.68		1814.64
	2806.97		1783.1
	2841.82		1990.05
	1814.57		2549.98
	1254.66		438.116
	2354.62		1029.87
	1256.47		1682.97
	1905.43		1546.64
	560.41		1794.57
	1229.65		1547.84
	1364.5		938.554
	1479.08		1932.8
	1174.62		1968.48
	1769.14		1164.51
	1752.27		1212.42
	1770.27		1067
	1823.35		2444.95
	2170.41		1314.39
	2195.57		1322.97
	2808.46		1863.52
	854.013		2096.14
	2139.04		521.563
	1451.47		2024.18
	2624.96		936.906
	1192.36		3046.1
	2786.55		1237.05
	1773.61		1122.57
	1579.1		1185.36
	2101.39		1186.85
	1981.77		2068.18
	1181.97		2370.42
	2005.14		1607.21
	2403.59		1825.58
	1451.87		1391.45
	2388.02		1856.08
	1872.72		1603.69
	1247.62		2250.69
	1089.29		1090.63
	2547.55		1322.72
	2382.48		871.776
	2237.75		1780.04
	2237.21		1800.47
	1673.12		2333.27
	1407.53		1061.94
	1240.82		956.804
	1816		909.312
	1190.35		1820.58
	2613.13		2958.57
	1877.04		1089.22
	2885.55		1828.84
	2896.22		2011.04
	1862.69		2359.98
	1764.36		1725.13
	2055.87		1184.35
	2199.31		1811.86
	1882.07		1188.36
	1466.32		986.899
	2069.65		2248.17
	1597.71		2559.9
	1315.6		2228.97
	2618.01		2215.6
	2276.82		2055.87
	1350.18		2827.06
			1435.14
			1933.85
			1172.45
			1319.3
			1832.97
			1076.49
			1995.51
			1369.47
			1086.73
			1109.57
			2097.09
			2797.17
			816.36
			2862.95
			1149.93
			2152.04
			1550.15
			1451.98
			1242.41
			2035.2
			755.722
			1544.95
			2212.55
			979.457
			2910.53
			1079.38
			929.995
			2322.31
			1850.59
			1795.51
			1789.59
			1343.96
			1171.24
			1297.5
			911.762
			1716.29
			1719.72
			872.684
			1173.86
			1653.32
			1099.12
			2318.71
			1418.1
			1073.88
			2283.8
			716.712
			1375.83
			1851.31
			2832.36
			1629.48
			862.899
			977.368
			1724.99
			1934.78
			1361.17
			1110.61
			391.415
			1630.54
			1000.64
			1464.81
			1167.74
			1073.51
			1285.66
			1321.33
			862.941
			315.586
			2274.19
			1878.69
			1138.48
			3053.66
			1961.71
			1653.87
			2877.77
			1910.14
			1066.06
			2023.23
			1135.44
			1491.25
			1708.46
			1138.99
			1194.19
			1983.32
			1482.11
			2614.9
			2041.02
			1076.6
			2157.8
			1482.8
			2069.42
			1764.94
			1192.67
			1157.28
			2041.18
			2257.49
			1229.98
			1346.68
			1951.64
			1485.68
			904.127
			1320.43
			2186.95
			1895.19
			1461.1
			2785.48
			1953.13
			1383.91
			899.023
			555.75
			1378.95
			1035.46
			2298.98
			1163.44
			1774.42
			1756.78
			305.103
			1549.38
			1261.26
			2039.75
			1293.29
			1036.21
			2079.29
			1741.91
			1172.61
			1721.87
			1073.16
			2756.82
			1417.4
			1325.52
			1256.71
			881.359
			1119.01
			1438.86
			853.005
			1029.9
			2087.15
			917.401
			1562.66
			1085.96
			1288.88
			1397.61
			1273.98
			737.336
			463.485
			1466.75
			1739.94
			1132.1
			1455.69
			2452.16
			1173.72
			1108.78
			1740.94
			1141.48
			616.74
			1795.26
			749.423
			2075.02
			1858.24
			2883.03
			1388.01
			768.363
			780.059
			1171.89
			1534.53
			843.381
			2109.88
			1566.29
			1473.56
			1986.99
			547.859
			1305.14
			1981.25
			1326.89
			1189.59
			1688.58
			804.132
			1855.58
			1455.64
			1293.57
			1584.23
			1907.1
			2722.18
			2090.15
			2418.99
			1536.06
			1188.24
			738.702
			1118.45
			1362.98
			924.306
			2185.41
			1817.52
			1354.66
			1934.88
			1023.1
			1098.06
			1030.01
			2045.52
			1993.61
			1398.57
			2195.68
			862.448
			2448.57
			1615.13
			1109.58
			1286.15
			1097.06
			1202.17
			1412.45
			410.242
			1820.79
			915.533
			1656.94
			2337.69
			1674.33
			1750.5
			746.905
			1068.81
			2991.54
			2366.68
			811.383
			2367.82
			1508.19
			942.792
			570.657
			712.065
			1415.34
			1741.84
			1416.34
			1165.33
			2747.74
			901.123
			2553.25
			2193.11
			861.464
			1137.31
			3126.65
			2195.03
			1894.56
			640.593
			1129.57
			954.884
			1342.38
			1033.83
			2105.86
			1558.47
			2050
			1484.56
			1293.72
			3064.67
			592.346
			837.974
			722.878
			1808.71
			2725.1
			844.348
			1571.92
			2579.79
			1339.55
			1340.98
			1313.49
			1884.81
			1769.9
			1629.81
			1602.29
			2667.8
			1203.35
			1033.24
			1095.3
			1644.88
			3029.96
			1410.04

## Sheet: Fig. 1c
		Solar UV radiation in Israel (1999-2001)
		January	February	March	April	May	June	July	August	September	October	November	December
		854.281	1006.22	1162.53	1262.29	1968.18	2220.59	2064.47	1814.04	1593.4	1200.51	1247.65	905.106
