# Supplementary material for: Food-seeking behavior is triggered by skin ultraviolet exposure in males
Source: Nat Metab. 2022 Jul 11;4(7):883–900. doi: 10.1038/s42255-022-00587-9 (PMC9314261; doi:10.1038/s42255-022-00587-9)
Supplement: Source Data Fig. 2 — Statistical Source Data. [file 42255_2022_587_MOESM20_ESM.xlsx]

## Sheet: Fig. 2b
	Males (Food intake)
	Week	Control										UV
	1	0.732857	0.727143	0.567143	0.631429	0.54	0.541429	0.711429	0.622857	0.641429	0.755714	0.681429	0.682857	0.535714	0.78	0.575714	0.62	0.972857	0.55	0.714286	0.792857
	1	2.79714	3.14143	3.15714	3.20429	2.93857	3.37857	2.95714	3.11714	3.41143	3.24429	3.57143	3.12571	3.46571	3.70286	3.52857	3.35	3.58429	3.43143	3.23714	3.26143
	2	0.6675	0.803333	0.495	1.0175	0.81	0.6025	0.965	0.7925	0.99	0.336667	0.5575	1.2375	0.5675	0.815	0.7525	0.8775	0.655	0.2975	0.625	0.66
	2	2.8225	2.68333	2.9975	3.145	3.0275	3.4875	2.8975	3.445	3.1025	3.0775	3.385	3.8825	3.1475	3.1125	3.535	3.27	3.22	3.375	3.265	3.14
	3	0.55	0.62	0.57	1.14	1.135	0.51	1.015	0.92	0.905	0.983333	0.8	1.21	0.965	1.05	0.626667	0.673333	1.12	0.56	0.663333	0.86
	3	2.905	3.65	2.9	3.47	3.435	3.85	3.49	3.9	3.815	3.5	3.28	4.76	3.895	3.88	3.79	3.98667	3.83	4.16333	4.09333	4.315
	4	0.866	0.7	0.732	0.8775	0.8925	0.54	1.788	0.9525	0.91	0.774	1.24	1.298	0.828	1.08	1.50333	0.914	1.036	0.976	1.3175	0.858
	4	3.082	3.47	3.162	3.6125	3.72	3.6525	3.698	3.4475	3.4675	3.3	3.09	3.752	4.164	3.20667	4.055	4.274	4.184	4.138	4.01	3.734
	5	0.513333	0.493333	0.573333	0.57	0.823333	0.006667	0.313333	0.696667	0.51	0.636667	0.71	0.834	0.856	1.13	0.83	0.766	1.278	0.76	0.708	0.858
	5	2.92333	3.45667	2.87333	3.51667	3.19333	3.69333	3.72667	3.33667	3.00333	2.83667	2.964	3.62	3.676	3.498	3.428	4.038	4.14	3.988	3.608	3.414
	6	0.773333	0.738333	0.541667	0.553333	0.908333	0.431667	0.995	0.786667	0.865	0.676667	1.03333	1.165	0.99	1.28333	0.623333	0.908333	1.12333	1.17	0.898333	1.77333
	6	4.37	4.8	4.28167	4.905	4.63333	4.68833	4.70667	4.78333	4.84833	4.13	5.12667	5.14333	5.895	5.205	4.82833	5.09333	5.06333	4.78167	4.71833	4.62833
	7	0.456667	0.515	0.505	0.556667	0.838333	0.328333	0.778333	0.73	0.783333	0.661667	0.923333	1.095	0.776667	1.02167	0.703333	0.951667	0.835	0.986667	0.876667	0.768333
	7	4.13333	4.66833	4.15167	4.64833	5.05333	4.87333	4.40333	4.69667	4.62	4.1	5.25167	5.465	5.52333	5.81833	5.02833	5.57333	5.20167	5.60667	5.205	4.83667
	8	0.19	0.21	-0.11	0.09	0.35	0.44	0.1	0.26	0.05	0.23	0.04	0.8	0.16	-0.07	0.16	0.13	1.04	2.22	0.6	0.42
	8	2.68	3.09	2.78	2.67	3.3	3.24	2.89	3.15	3.02	2.21	3.11	3.27	2.99	2.83	4.06	4.47	3.81	3.63	3.3	2.99
	9	0.816667	0.998333	0.85	0.846667	1.00833	0.581667	0.928333	1.14333	0.955	0.983333	0.908333	1.23	1.18167	1.12833	1.48	1.16333	1.36167	1.18833	0.631667	1.10833
	9	3.32333	3.855	3.642	4.03167	4.13167	4.16	3.97833	3.74	3.61833	3.40667	3.71	4.49	4.445	4.24	4.85833	4.71833	4.64667	4.59167	4.195	3.90667
	10	0.622	0.72	0.708	0.532	0.696	0.504	0.754	0.796	0.638	0.56	1.354	1.12	1.024	1.01	0.452	0.866	1.254	0.782	0.968	0.828
	10	3.625	4.22833	3.93	4.18167	4.24333	4.18667	4.35167	4.47333	3.73667	4.01667	4.31	4.785	4.89667	4.605	4.30667	5.20333	4.49167	5.09333	4.36667	4.32833
			Active phase (19:00–07:00 h)
			Resting phase (07:00–19:00 h)
	Females (Food intake)
	Week	Control										UV
	1	0.8	1.02	1.15	0.67	0.65	1.24	0.61	1.13	0.43	0.55	0.49	2.11	0.63	1.26	0.83	2.12	0.86	1.08	0.89	0.97
	1	1.73	1.96	2.11	1.89	1.85	2.76	1.39	1.56	1.91	1.76	1.51	1.61	2.92	2.22	2.15	2.42	2.58	1.95	2.04	3.05
	2	0.74	0.85	0.7725	0.7325	0.915	0.8775	0.79	0.93	0.95	0.665	0.61	1.185	0.905	0.7725	0.74	0.9025	1.5175	0.9325	0.88	1.0375
	2	3.4525	3.6275	3.305	3.54	3.8325	3.5975	3.425	3.5275	3.51	3.635	3.6825	3.3	3.53	3.945	4.185	3.3825	3.915	3.7275	3.4025	3.79
	3	0.65	0.975	0.92	0.82	0.875	0.885	0.93	1.105	1.3	1.135	0.755	1	1.435	0.85	1.175	0.935	0.905	1.21	0.745	1.12
	3	4.08	4.235	3.885	4.04	4.185	3.8	3.98	4.075	3.62	4.395	4.145	3.93	4.03	4.345	4.37	4.22	4.34	4.21	3.98	4.31
	4	1.0664	1.132	0.7	0.828	0.632	0.71	2.362	1.074	0.824	1.432	0.682	1.186	0.952	0.624	0.692	0.766	0.92	0.832	0.53	0.944
	4	4.386	5.146	4.066	4.26	5.052	4.542	3.972	4.58	4.934	4.04	4.472	4.604	5.154	5.364	4.452	4.614	4.7	4.466	4.58	5.406
	5	0.553333	0.816667	0.335	0.633333	0.548333	0.775	0.706667	0.651667	0.573333	0.431667	0.453333	0.881667	0.72	0.718333	0.691667	0.671667	0.855	0.78	0.436667	0.816667
	5	4.58333	4.42167	4.51833	4.46833	4.65833	4.135	4.14833	4.64	5.275	5.12333	4.53167	4.60833	4.71333	4.90833	4.59167	4.905	5.06667	4.26333	4.48833	5.22667
	6	0.787143	0.934286	0.57	0.491429	0.577143	0.804286	0.807143	0.532857	0.632857	0.512857	0.54	0.615	0.865714	0.774286	0.655714	0.634286	0.717143	0.831429	0.655714	1.00143
	6	3.50429	3.88429	3.91857	3.86714	4.22143	3.19857	3.81143	3.74286	4.26429	4.09143	3.63571	3.48333	3.70571	3.93571	3.63857	3.74143	3.88	3.60143	4.06143	4.07857
	7	1.02667	0.831667	0.528333	0.728333	1.49333	0.756667	0.825	0.691667	0.981667	0.581667	0.696667	0.891667	0.706667	0.56	0.8	0.796667	0.756667	0.78	0.503333	0.773333
	7	3.65	4.63	4.105	3.92167	4.25833	3.545	4.05167	3.47667	4.07333	3.81333	3.43667	4.12833	3.685	4.14	3.75167	3.46	4.06167	4.135	4.48833	4.58
	8	0.92	0.73	0.833333	0.958333	1.055	0.721667	0.81	0.6	0.69	0.51	0.96	1.075	0.995	0.643333	1.05833	0.91	0.753333	0.835	0.306667	1.39
	8	3.76571	4.57429	3.48571	3.71143	4.24857	3.47286	3.68143	3.77429	4.01143	3.95	4.01857	4.75571	4.34	5.02	4.37429	4.21714	4.56143	4.24714	4.09143	4.48429
	9	1.24	0.645	0.58	0.81	0.885	1.48	1.03	0.895	0.43	0.705	0.775	0.795	1.385	1.96	1.855	1.39	0.615	1.255	0.73	1.09
	9	3.25333	3.80667	3.46667	3.18667	3.91667	3.31667	3.38667	3.46333	3.53667	3.7	4.37333	4.95	4.39333	3.57667	2.91333	3.64	3.58667	4.43667	3.27667	4.33667
	10	0.9925	0.87	0.8475	1.1625	0.76	0.7	1.0275	0.845	1.0825	1.0075	0.1225	2.2	1.0825	1.695	2.0625	1.0175	0.8475	1.0525	0.8125	1.3525
	10	3.57	4.21	3.26333	3.12667	3.36333	2.755	2.84667	4.70667	4.045	3.41667	3.75	3.585	4.13	3.46	3.98	4.055	3.8	4.305	3.74	5.06
			Active phase (19:00–07:00 h)
			Resting phase (07:00–19:00 h)

## Sheet: Fig. 2c
	Males (Number of time food accessed) Males
	Week	Control Active															UV Active															Control Rest															UV Rest
	1	336	309	226	235	125	193	408	321	191	152	290	315	278	136	331	166	338	442	269	409	245	335	412	264	195	430	217	193	630	223	191	156	48	309	125	84	467	135	113	194	67	129	259	195	197	266	209	48
	2	334	292	171	351	280	261	281	244	318	294	368	152	85	315	378	922	329	823	370	332	283	484	335	296	622	255	400	416	387	290	221	107	132	283	234	324	307	481	30	231	221	87	160	187	45	183	40	124
	3	238	238	289	315	289	539	364	163	268	146	156	205	224	207	291	674	401	344	349	468	679	431	648	274	433	641	346		305	543	53	170	16	101	37	156	103	60	147	51	219	135	94	194	80	176	157	97
	4	237	252	124	187	249	171	218	119	272	187	247	145	184	266	123	631	254	285	1005	177	641	181	890	615	446	688	247	652	133	159	60	208	210	201	226	106	235	196	319	95	58	42	51	76	44	177	54	36
	Males (Number of time water accessed) Males
	Week	Control Active															UV Active															Control Rest															UV Rest
	1	3090	1319	709	4245	4355	2356	1974	1118	2585	2465	1164	0	3334	3126	2325	2445	1196	2449	1177	1215	4885	2563	2808	1481	2425	2542	865	718	4471	3020	520	991	22	657	759	355	1427	95	1129	814	39	0	962	1533	1165	723	475	51
	2	287	2684	802	884	1403	1036	1557	1177	2068	1665	1133	82	296	850	406	1298	1267	577	30	517	1389	1764	1438	3665	936	4238	1542	2353		1214	222	10	418	484	56	936	1334	720	18	791	1217	60	335	653	27	123	160	517
	3	3818	1557	3250	1109	984	1306	907	664	975	914	1458	1839	1049	1404	903	947	1890	1943	1925	2594	2299	2080	2018	2578	807	1328	1518	658	633	439	793	1100	181	307	390	708	253	111	232	435	1051	770	472	1543	197	117	1114	451
	4	2225	1996	1916	1102	670	2634	4531	2066	2316	2240	1855	1555	4584	6185	2194	3623	1064	1015	973	369	801	2900	2853	1001	4005	1118	881	5579	461	1015	110	1223	1888	138	653	321	185	1878	1012	28	63	315	807	418	185	788	26	1
	Females (Number of time food accessed) Males
	Week	Control Active																UV Active																Control Rest
	1	1	856	0	1604	857	1161	0	762	0	355	0	1005	0	142	440	213	1042	605	229	207	509	553	84	445	327	418	252	306	273	297	179	279	0	412	0	255	0	33	0	40	0	114	0	32	0	45	95	27
	2	538	256	223	317	182	152	254	394	324	204	734	480	521	251	396	359	253	347	278	426	267	246	215	426	234	409	158	245	278	85	498	250	55	83	127	53	43	68	80	103	68	28	247	72	110	47	54	137
	3	280	262	377	501	350	559	379	475	611	219	388	363	434	249	432	306	398	460	439	369	197	287	222	203	315	517	291	359	419	389	298	313	43	66	59	154	68	48	58	47	100	41	44	87	97	54	71	78
	4	454	236	360	184	322	215	505	316	307	220	239	405	515	524	584	294	294	586	581	271	486	475	237	417	240	386	543	393	498	420	452	430	35	26	11	51	94	102	32	16	40	69	72	87	36	25	27	50
	Females (Number of time water accessed)
	Week	Control Active																UV Active																Control Rest
	1	909	2234	1641	3096	4784	1651	1375	1242	1830	1921	2504	2528	3889	3007	3820	2021	2293	1244	440	1626	3456	1691	1710	3206	2870	2970	1680	2672	3187	1557	2090	1612	219	1070	382	836	386	465	714	318	123	420	417	560	979	396	958	211
	2	2136	3142	2205	2626	1750	2679	4298	3629	3273	3492	3195	2322	3097	1982	2364	2831	2196	2519	2159	3580	2371	3121	2898	818	2669	735	2554	1928	1685	1988	2674	2064	228	586	395	419	182	609	691	678	807	194	286	315	1526	59	72	608
	3	1092	1883	1136	3855	3414	2008	3346	1500	2575	2963	858	1423	3074	1559	3037	2529	2246	1970	3262	3623	957	3789	763	1131	839	2696	711	1567	2572	1420	1035	2442	72	312	251	673	475	108	270	117	1274	266	64	177	1071	338	519	64
	4	3796	2798	1098	2175	948	4195	3355	3900	3115	1758	2727	3597	1184	1392	1421	942	731	1574	2340	2925	3284	834	1076	765	2335	1609	1912	1267	3132	1627	2682	1254	315	300	61	431	159	844	412	228	272	308	431	355	67	68	158	286
[truncated: 16 more columns]

## Sheet: Fig. 2d
	Males (Body weight)
	Week	Control												UV
	0	22.73	22.87	24.02	23.72	22.05	20.54	23.06	22.73	22.28	21.87	23.24	23.92	22.93	23.32	23	23.26	23.16	23.52	24.7	24.05	21.53	23.01	21.12	21.93
	1	22.88	24.04	23.85	22.97	22.22	20.95	23.94	23.36	23.42	22.02	24.49	24.09	24.37	23.6	23.22	23.58	23.33	23.81	25.59	24.86	22.41	24.03	21.73	22.65
	2	23.6	24.23	23.55	23.76	23.71	21.81	24.21	24.7	23.12	22.46	23.97	24.02	25.34	24.74	24.21	25.12	24.46	24.48	26.61	25.3	23.06	24.68	22.61	23.74
	3	23.33	24.24	23.57	24.28	23.2	22.64	24.1	24.51	23.18	22.63	24.29	24.64	25.75	25.25	23.44	24.92	24.48	24.68	26.51	25.3	23.28	25.27	23.13	25.27
	4	24.47	25.3	24	24.46	24.38	23.98	24.85	25.44	24.21	23.2	24.94	25.34	26.58	26.24	24.85	25.97	24.97	25.51	27.75	25.4	23.94	25.7	24.84	26.09
	Females (Body weight)
	Week	Control												UV
	0	16.58	16.53	16.49	16.44	16.8	16.87	16.19	17.06	16.99	15.75	17.22	18.09	16.33	16.9	17.58	19.04	17.1	18.08	16.6	17.37	16.85	16.6	16.42	17.45
	1	17.93	17.86	17.69	17.56	17.46	17.97	17.48	18.27	18.38	16.82	18.21	19.41	17.83	18.42	18.38	20.73	17.83	18.97	17.19	17.98	17.85	18.07	17.54	18.68
	2	17.9	18.73	18.54	17.8	18.29	18.56	18.38	18.4	18.73	17.66	19.1	19.82	18.28	19.11	19.21	21.27	18.75	19.4	17.83	18.96	17.96	18.45	17.99	19.83
	3	17.7	18.62	18.57	17.83	19.25	18.97	18.82	18.58	19.05	18.35	19.29	20.29	18.21	19.1	19.42	21.88	18.58	20.06	18.14	18.52	18.36	18.65	17.77	20.25
	4	18.26	19	18.57	17.83	19.79	19.52	18.76	19.18	18.93	18.2	19.06	19.88	18.73	19.27	19.14	21.86	18.79	19.73	18.68	18.52	18.91	18.28	18.15	20.72

## Sheet: Fig. 2e
	Males (Oxygen flow)			Females (Oxygen flow)
	Control	UV		Control	UV
	1.02428	0.687152		0.966992	1.46988
	0.54265	0.870986		1.07866	1.44634
	0.913669	0.925146		1.36521	0.965545
	0.892434	0.953754		1.51119	0.827738
	0.99898	0.857065		0.812415	0.933827
	1.139	0.727352		0.69306	0.534166
	0.862344	1.02339		0.531995	0.643546
	1.02024	0.932834		1.00419	1.24192
	0.986835	0.924137		0.23657	1.04203
	1.05734	0.520011		0.152578	0.542653
	1.16308	0.969977		0.647341	0.993463
	1.16645	0.849275		0.708127	0.515926
	0.780299	1.21157		0.558047	0.775262
	0.928529	0.973412		0.757508	0.988986
	1.00672	0.792145
	0.852198	0.876647
	0.912129	0.947463
	0.764031	0.93138
	1.16746	1.16193
	1.06347	1.07656
	1.15135	1.1007
	1.05156	1.08964
	1.01216	1.26557
	0.969878	1.04473
	1.13066	1.06569
	0.741301	1.19223
	0.83366	1.11957
	1.07513	1.12451
	1.03649

## Sheet: Fig. 2g
		Males (Staircase)
			Control										UV
		Eaten	3	3	4	4	2	2	1	0	4	1	4	4	2	5	5	6	3	5	7	6
		Attempted	3	0	2	3	5	1	2	1	1	0	1	2	1	3	1	2	2	3	0	2

## Sheet: Fig. 2h
		Females (Staircase)
			Control												UV
		Eaten	0	3	8	8	2	5	0	0	2	4	6	1	0	4	2	0	2	2	0	3	8	5	3	2
		Attempted	0	1	1	2	4	0	0	0	1	1	0	0	0	3	1	0	1	2	0	0	0	1	0	0

## Sheet: Fig. 2i
	Males (Open field)
	Food			Total distance			Velocity			Activity			Center visits			Center time spent
	Control	UV		Control	UV		Control	UV		Control	UV		Control	UV		Control	UV
	10	14		5392.77	5009.87		6.00183	5.57321		0.498093	0.461182		32	42		251.24	371.92
	5	9		6381.16	4688.72		7.10249	5.21548		0.562314	0.454007		32	22		250.72	517.96
	4	25		5522.35	4759.98		6.14852	5.29427		0.522945	0.433808		34	31		368.2	427.56
	8	14		7492.18	4549.35		8.33576	5.06316		0.638919	0.393276		53	37		263.28	359.72
	9	25		4640.21	3844.89		5.1613	4.27723		0.496713	0.380832		35	24		213.28	282.92
	7	25		4953.05	4265.95		5.51147	4.74459		0.439661	0.422318		35	36		233.32	304.52
	6	25		6314.53	4358.71		7.02239	4.84732		0.512922	0.429296		47	39		239.92	484.76
	14	25		5267.31	4342.22		5.85777	4.83113		0.465192	0.410197		41	34		197.68	364.56
	23	20		5981.56	4248.3		6.65594	4.72412		0.533714	0.396851		44	34		309.6	439.96
	12	20		5212.12	5368.36		5.80414	5.97147		0.519532	0.496679		41	27		226.88	313.96
	15	34		5143.67	4188.47		5.72079	4.65778		0.46764	0.388292		32	27		251	534.04
	18	24		3803.85	4648.76		4.23251	5.17103		0.320965	0.453318		23	40		490.8	505.04

## Sheet: Fig. 2j
	Females (Open field)
	Food			Total distance			Velocity			Activity			Center visits			Center time spent
	Control	UV		Control	UV		Control	UV		Control	UV		Control	UV		Control	UV
	10	6		5638.52	5188.17		6.27226	5.77027		0.446376	0.417873		30	25		170.2	217.88
	20	4		5071.87	7162.92		5.64143	8.01185		0.409029	0.576052		42	31		239.52	146.2
	14	4		7205.31	6203.82		8.02052	6.89926		0.523477	0.523483		49	42		339.8	472.04
	14	3		5834.9	6791.29		6.49188	7.55191		0.417231	0.528654		37	46		311.08	179.36
	8	5		6185.65	5387.33		6.88212	5.99178		0.535863	0.491991		27	33		172.6	205.32
	11	11		6995.79	5736.64		7.78625	6.38085		0.526328	0.471365		29	39		169.92	355
	11	7		5824.52	4302.87		6.47889	4.78522		0.479845	0.340689		40	51		218.88	345.36
	5	7		4258.12	5113.49		4.73735	5.6862		0.329621	0.395672		32	15		204.12	140.16
	9	22		5694.03	4672.51		6.33374	5.19583		0.512136	0.418011		51	51		248.28	261.92
	6	12		5849.63	4496.59		6.50711	5.00155		0.513981	0.390043		24	38		198.28	136
	3	17		6124.17	6427.58		6.81341	7.14875		0.506929	0.47797		27	23		186	184.2
	9	15		5340.43	5243.34		5.93935	5.83215		0.479113	0.426565		37	25		222.08	294.56

## Sheet: Fig. 2k
	Males (Naltrexone - Pellets eaten)
		Control															UV
	Saline	22	20	28	22	23	44	28	26	5	13	29	10	22	28	3	56	60	55	37	60	49	48	45	36	60	48	58	57	49	60
	Naltrexone	19	36	36	7	20	14	28	14	23	30	19	35	24	22	4	48	30	23	20	18	40	22	60	49	41	29	36	40	44	28
	Males (Naltrexone - Distance travelled)
		Control															UV
	Saline	4131.88	4391.38	6727.34	3632.23	1607.03	3420.35	2647.61	4163.71	1743.42	5148.57	3843.78	6247.06	3968.77	2612.6	6021.57	3025.13	4015.79	2360.94	3461.46	2911.99	2914.84	1967.01	2466.41	1539.8	1487.64	3277.78	2694.63	2248.57	3742.49	1408.98
	Naltrexone	3819.16	2729.06	4081.92	5476.48	4313.49	3937.01	3952.32	5479.77	3012.03	5018.85	3293.17	2906.06	3158.78	3160.51	1499.18	1842.88	3258.56	3306.66	2232.08	1938.38	3738.63	4522.09	2962.83	3346.26	4723.99	1541.22	4802.58	2849.12	1226.07	1963.12

## Sheet: Fig. 2l
	Females (Naltrexone - Pellets eaten)
		Control															UV
	Saline	20	18	36	17	32	10	15	18	29	36	8	13	22	35	14	26	19	10	6	15	26	13	21	12	25	21	14	16	15	36	32	13
	Naltrexone	7	7	31	30	14	17	16	23	19	19	3	26	13	33	36	20	7	20	33	18	11	18	7	9	21	23	24	9	20	26	31	25
	Females (Naltrexone - Distance travelled)
		Control															UV
	Saline	2434.15	2908.09	4988.95	4986.56	3454.46	3379.82	1641.8	2937.95	4996.26	2565.99	2747.81	3163.06	4313.75	2285.78	3062.12	2391.65	1903.42	3201.8	3505.04	3497.3	3520.84	1457.42	1224.44	3312	2542.05	4365.32	3529.21	1713.1	2737.19	3400.2	5020.16	4512.29
	Naltrexone	3238.65	2002.55	2691.99	2434.51	3721.67	3895.68	2717.92	2953.94	3980.2	4790.91	3654.08	1540.93	2338.97	3380.18	2604.66	3171.82	1746.57	6168.82	3610.58	5444.06	4290.8	2538.83	2898.63	5751.43	4469.14	2654.05	1997.25	2582.53	4737.65	3089.01	3046.72	2954.26
