# Supplementary material for: Food-seeking behavior is triggered by skin ultraviolet exposure in males
Source: Nat Metab. 2022 Jul 11;4(7):883–900. doi: 10.1038/s42255-022-00587-9 (PMC9314261; doi:10.1038/s42255-022-00587-9)
Supplement: Source Data Fig. 3 — Statistical Source Data. [file 42255_2022_587_MOESM21_ESM.xlsx]

## Sheet: Fig. 3a
	Males (Blood Hormones)
	ACTH			α-MSH			β-endorphin			Total Ghrelin			Active Ghrelin			Leptin
	Control	UV		Control	UV		Control	UV		Control	UV		Control	UV		Control	UV
	1193.44	2116.07		374.161	559.918		759.232	838.921		1391.8	1922.69		217	642		7252.83	1101.89
	1703.05	2573.59		523.88	506.723		532.378	902.571		1494.1	1812.29		262	869.5		8246.54	1076.73
	2080.93	3010.97		465.168	520.241		542.665	1144.71		1143.97	1875.54		493.25	383.25		7605.03	1026.42
	1879.93	2700.67		388.322	567.219		459.023	1120.41		502.629	1455.71		210.75	379.5		6359.75	1366.04
	2198.95	3392.04		547.558	552.185		571.727	873.1		979.671	1784.57		176.4	455.75		7479.24	875.472
	1796.16	1960.42		300.698	543.04		568.515	570.934		1183.64	2147.47		571.4	449.5		6397.48	1013.84
	1808.54	1940.97		490.281	517.806		567.143	521.038		1439.4	1123.94		208.4	564.4		5101.89	1202.52
	1937.43	2086.98		533.389	547.224								413.4	726.4		5202.52	1227.67
	1876.24	2040.16											192.4	963.4		3215.09	988.679
	2067.06	1727.31											578.4	380.4		1906.92	535.849
	Females (Blood Hormones)
	ACTH			α-MSH			β-endorphin			Total Ghrelin			Active Ghrelin			Leptin
	Control	UV		Control	UV		Control	UV		Control	UV		Control	UV		Control	UV
	1547.95	3280.74		466.138	629.16		353.525	1013.16		1100.6	679.707		229.4	106.4		3202.52	4523.27
	1455.5	2928.86		345.1	564.933		568.674	1046.84		2069.09	1678.37		205.4	103.4		3152.2	5001.26
	1765.05	2118.2		283.812	712.351		775.65	1053.75		2297.78	2324.45		195.4	106.4		3290.57	5164.78
	1188.37	1905.37		405.943	554.487		858.002	1110.45		2267.46	2626.72		223.4	200.4		3403.77	5642.77
	2067.06	1896.35		367.6	549.428		555.041	882.099		2073.42	770.242		173.4	90.4		3240.25	4913.21
	1625.79	1904.47		477.186	557.951		267.809	1111.25		1268.84	1107.75		263.25	109.5		3378.62	4913.21
	1834.49	1656.39		466.138	570.346		300.469	538.338		893.324	2502.88		219.5	114.5		3315.72	4875.47
	1779.22	1511.11		359.161	586.372		286.022	574.188					229.5	119.5		3189.94	4573.58
	1428.89	2556.19					567.479	569.084					288.25	219.5		2397.48	3906.92
	1517.96	2196.47					279.76	573.589					203.25	112		2384.91	4057.86

## Sheet: Fig. 3b
		Males (mRNA levels)
			Ghrelin Skin						Leptin Skin						Ghrelin stomach						Leptin Stomach
		Control	1	1	1	1	1	1	1	1	1	1	1	1	1	1	1	1	1	1	1	1	1	1	1	1
		Food-deprived	0.736739	0.155846	0.681571	0.129304	0.509899	0.149017	0.611692	0.489153	0.235622	0.15482	1.63494	0.335343	2.36216	2.73493	2.25587	1.67562	1.63918	2.12879	0.747379	0.464082	1.03012	0.448063	0.758984	0.644189
		UV	4.11194	15.8661	12.4285	5.21952	3.60156	5.95287	0.700696	0.262239	0.220643	1.60209	0.367792	0.317921	1.14647	0.450857	0.683683	0.947417	1.19817	0.894355	0.686708	0.314448	0.502932	0.874748	1.00431	0.40719
		Females (mRNA levels)
			Ghrelin Skin						Leptin Skin						Ghrelin stomach						Leptin Stomach
		Control	1	1	1	1	1	1	1	1	1	1	1	1	1	1	1	1	1	1	1	1	1	1	1	1
		Food-deprived	0.104718	1.65059	0.17659	0.613187	0.2914	0.271941	1.06063	1.39266	0.94176	0.905105	1.4669	1.9464	3.51748	1.61629	2.56933	1.57729	2.49702	2.18039	0.878968	1.60022	1.89492	1.00875	1.37557	1.18992
		UV	0.530378	0.089586	0.777496	1.6622	0.468359	0.100076	0.328709	0.885337	0.383013	0.282261	0.417453	1.00856	1.23152	0.547387	0.983442	1.04216	1.0315	0.914602	0.598315	0.554494	1.08481	0.70965	2.21539	0.438111

## Sheet: Fig. 3c
		Males (mRNA levels)
			Epidermis+dermis			Hypodermis
		Control	1	1	1	1	1	1
		UV	1.74118	1.41063	0.977329	2.40868	2.39376	1.89761
		Females (mRNA levels)
			Epidermis+dermis			Hypodermis
		Control	1	1	1	1	1	1
		UV	0.328001	0.712872	1.68845	1.16766	1.77835	0.968466

## Sheet: Fig. 3d
		Males (Ghrelin IF)
		Control	UV 2h	UV 4h	UV 8h	UV 24h
		0.583539	2.50592	1.9132	2.38975	1.9236
		0.990364	1.40517	1.72125	3.29501	2.48485
		0.967707	2.38296	2.00627	1.58394	2.81776
		1.36667	2.06893	2.13847	1.09477	1.55527
		1.00051	1.84588	2.82506	1.90687	2.40801
		0.90464	1.89744	1.43543	2.07334	1.40533
		1.06117	1.29757	1.3812	2.28176	1.40337
		1.1254	1.56783	1.97322	1.13612	1.34291
		Females (Ghrelin IF)
		Control	UV 2h	UV 4h	UV 8h	UV 24h
		1.16889	0.481406	2.78913	0.701445	1.00725
		0.880202	1.22022	0.307423	1.05742	0.711576
		1.11114	0.395569	0.683528	1.15014	0.682169
		0.867635	0.717704	1.04043	1.11628	0.840899
		0.98528	0.75535	0.416551	1.02853	0.207134
		0.874416	0.837009	0.778672	0.207753	0.380978
		1.59474	0.14221	1.03838	0.858524	0.527329
		0.517698	1.20045	0.469875	1.29066	1.43601

## Sheet: Fig. 3e
	LiSa-2 cells (mRNA)			HWA cells (mRNA)			3T3-L1 cells (mRNA)
	Control	UV		Control	UV		Control	UV
	1	1.92284		1	0.364929		1	7.23393
	1	2.20577		1	0.384473		1	7.64534
	1	2.01599		1	0.99157		1	6.142

## Sheet: Fig. 3g
		3T3-L1 cells (Media ghrelin)
		Control	UV
		588.3	895.3
		551	920.8
		826.7	1214
		771.3	1307
		965	918.9
		979	1100
		672.3	786.2

## Sheet: Fig. 3h
		3T3-L1 cells (Ghrelin IF)
			Control						UV
		Saline	1.16893	0.601088	0.960675	1.21462	1.18182	0.87287	2.7248	4.9557	2.51071	2.7623	3.04643	1.90026
		GO-CoA-Tat	1.40636	0.970124	0.998494	0.816834	1.01896	0.990838	1.15805	1.01283	1.38874	0.986319	0.959732	0.954176

## Sheet: Fig. 3i
		Males (Staircase - attempt)
			Control															UV
		Vehicle	3	0	0	0	1	0	1	0	0	2	1	0	0	1	1	1	2	1	1	1	0	3	0	2	1	2	3	0	0	0
		GO-CoA-Tat	3	2	2	1	0	0	1	1	0	1	1	0	0	1	2	1	2	1	0	0	0	2	1	1	6	1	0	0	0	2
		[D-Lys3]-GHRP-6	1	0	0	0	0	2	1	1	0	0	3	0	0	0	0	1	3	0	0	0	0	0	1	0	0	1	1	2	0	1
		Males (Staircase - eaten)
			Control															UV
		Vehicle	3	9	3	9	8	8	7	4	3	7	8	4	5	9	5	11	12	12	13	9	12	10	11	10	12	9	10	12	5	14
		GO-CoA-Tat	9	8	3	6	4	4	8	3	4	7	7	8	6	1	8	9	2	2	4	8	5	6	9	7	6	5	5	8	4	8
		[D-Lys3]-GHRP-6	7	1	5	5	2	7	1	7	2	2	3	6	3	7	1	1	6	4	3	5	4	5	8	3	2	5	4	6	9	9

## Sheet: Fig. 3j
		Males (Open-field food eaten)
			Control															UV
		Vehicle	13	15	23	19	19	12	15	23	23	23	9	13	19	18	13	28	9	24	27	40	33	41	35	34	23	36	28	27	24	23
		Go-Coa-Tat	14	7	16	17	23	35	13	23	11	20	15	10	29	16	17	12	11	19	7	13	29	33	27	19	17	25	17	19	11	19
		[D-Lys3]-GHRP-6	15	13	15	17	12	0	18	0	17	16	19	2	10	16	13	5	1	24	0	22	22	3	0	13	16	7	11	22	5	19

## Sheet: Fig. 3l
		Agrp mRNA
			Males			Females
		Control	1	1	1	1	1	1
		UV	2.01578	1.55563	1.60715	0.285039	0.514592	0.440587

[truncated: 1 more sheets: Fig. 3m]
