# Supplementary material for: Food-seeking behavior is triggered by skin ultraviolet exposure in males
Source: Nat Metab. 2022 Jul 11;4(7):883–900. doi: 10.1038/s42255-022-00587-9 (PMC9314261; doi:10.1038/s42255-022-00587-9)
Supplement: Source Data Fig. 4 — Statistical Source Data. [file 42255_2022_587_MOESM22_ESM.xlsx]

## Sheet: Fig. 4c
		Male skin (p53 intensity)
			Epidermis			Dermis			Hypodermis
		Control	1	1	1	1	1	1	1	1	1
		UV	1.78262	1.96332	1.90387	1.47452	1.66531	1.39954	1.44079	1.82985	1.84547
		Female skin (p53 intensity)
			Epidermis			Dermis			Hypodermis
		Control	1	1	1	1	1	1	1	1	1
		UV	3.2485	2.2812	2.1529	2.3182	2.00676	1.57846	2.88023	2.23285	1.61205

## Sheet: Fig. 4d
		Males skin (mRNA)
			Epidermis/dermis						Hypodermis
			Control			UV			Control			UV
		p53	1	1	1	3.08216	2.57615	2.69945	1	1	1	2.1719	1.49081	2.05695
		p21	1	1	1	2.23582	3.76079	2.91646	1	1	1	2.6065	3.23901	1.96507
		mdm2	1	1	1	0.909222	1.37363	1.08414	1	1	1	0.694554	0.918335	1.37712
		Females skin (mRNA)
			Control			UV			Control			UV
			Epidermis/dermis						Hypodermis
		p53	1	1	1	2.87963	2.68201	2.42763	1	1	1	2.24939	1.7786	1.71877
		p21	1	1	1	3.79079	2.34702	3.27568	1	1	1	1.92519	1.912	0.314034
		mdm2	1	1	1	0.953798	0.715173	0.835923	1	1	1	1.83212	2.48832	2.13455

## Sheet: Fig. 4e
		Ghrelin (Luciferase)
		Control	UV
		1	3.03124
		1	3.36696
		1	3.33479

## Sheet: Fig. 4g
		Males Hypodermis (mRNA)
			p53flx/flxFabp4Cre-						p53flx/flxFabp4Cre+
			Control			UV			Control			UV
		p53	1	1	1	2.96021	2.32574	3.2988	1	1	1	0.655167	0.25854	0.513824
		p21	1	1	1	3.13049	1.80523	2.20732	1	1	1	0.563324	0.73297	0.628395
		Ghrelin	1	1	1	2.16882	2.01098	1.6127	1	1	1	0.516841	0.246741	0.441368

## Sheet: Fig. 4h
		Females Hypodermis (mRNA)
			p53flx/flxFabp4Cre-						p53flx/flxFabp4Cre+
			Control			UV			Control			UV
		p53	1	1	1	1.78941	2.11916	2.08061	1	1	1	0.825824	0.730077	0.692603
		p21	1	1	1	1.47814	0.897627	1.96806	1	1	1	0.462152	0.522091	0.753306
		Ghrelin	1	1	1	0.934274	1.51178	0.528359	1	1	1	0.336373	0.522045	0.496707
