# Supplementary material for: Food-seeking behavior is triggered by skin ultraviolet exposure in males
Source: Nat Metab. 2022 Jul 11;4(7):883–900. doi: 10.1038/s42255-022-00587-9 (PMC9314261; doi:10.1038/s42255-022-00587-9)
Supplement: Source Data Fig. 5 — Statistical Source Data. [file 42255_2022_587_MOESM23_ESM.xlsx]

## Sheet: Fig. 5a
		Males bodyweight
		Week 0				Week 1				Week 2				Week 3				Week 4
		p53flx/flxFabp4Cre+		p53flx/flxFabp4Cre-		p53flx/flxFabp4Cre+		p53flx/flxFabp4Cre-		p53flx/flxFabp4Cre+		p53flx/flxFabp4Cre-		p53flx/flxFabp4Cre+		p53flx/flxFabp4Cre-		p53flx/flxFabp4Cre+		p53flx/flxFabp4Cre-
		Control	UV	Control	UV	Control	UV	Control	UV	Control	UV	Control	UV	Control	UV	Control	UV	Control	UV	Control	UV
		29.57	28	29.04	29.24	30.05	27.36	24.71	30.05	29.97	26.21	23.29	30.55	30.72	25.93	24.27	31.13	30.56	26.34	24.72	30.98
		23.56	30.76	26.86	25.35	23.58	29.96	23.49	29.47	23.96	28.91	26.56	29	24.09	28.79	27.01	28.74	23.65	29.36	27.15	31.23
		16.34	26.3	27	27.46	16.57	25.42	27.17	31.11	16.77	25.44	26.44	30.89	15.07	26.22	26.32	31.58	15.38	25.91	26.94	30.59
		29.09	29.2	27.22	28.69	29.49	28.64	26.92	30.61	29.51	28.49	26.22	30.94	28.68	28.85	31.02	31.96	28.39	29.41	30.83	30.42
		24.27	23.97	27.21	29.77	24.24	23.02	31.1	28.24	24.41	23.05	30.75	29.24	24.89	22.87	28.76	28.76	24.05	23.44	27.34	29.41
		29.24	28.34	31.09	29.57	28.16	27.6	28.49	30.13	27.5	27.64	28.1	30.18	27.98	27.96	27.18	29.99	28.04	29	27.7	30.5
		24.45	27.04	28.23	29.35	24.3	26.32	27.22	29.82	24.75	27.18	27.91	29.48	24.57	26.86	27.85	28.81	24.79	27.17	25.65	26.95
		38.73	27.56	27.74	26.57	37.08	27.39			36.6	26.7			35.66	27.37			35.46	28.57
		25.71	25.32	27.75		25.98	25.33			25.77	25.15			26.01	24.26			26.41	25.97
		27.22	27.23	25.7		27.6	27.05			28.23	27.38			29.14	26.83			29.86	27.62
		28.42	26.98			28.05	26.87			27.5	27.46			27.51	27.11			27.78	28.1
		25.97	28.36			26.42	27.85			26.37	27.63			27.27	27.98			28.55	27.96

## Sheet: Fig. 5b
		Females bodyweight
		Week 0				Week 1				Week 2				Week 3				Week 4
		p53flx/flxFabp4Cre+		p53flx/flxFabp4Cre-		p53flx/flxFabp4Cre+		p53flx/flxFabp4Cre-		p53flx/flxFabp4Cre+		p53flx/flxFabp4Cre-		p53flx/flxFabp4Cre+		p53flx/flxFabp4Cre-		p53flx/flxFabp4Cre+		p53flx/flxFabp4Cre-
		Control	UV	Control	UV	Control	UV	Control	UV	Control	UV	Control	UV	Control	UV	Control	UV	Control	UV	Control	UV
		20.37	22.18	24.05	22.14	19.52	22.41	22.84	21.07	19.35	23.15	22.83	21.3	19.47	23.08	22.79	20.74	20.12	22.78	23	21.16
		20.55	25.32	23.47	20.17	20.17	24.02	22.85	19.98	20.88	24.59	23.22	20.03	20.22	25	22.84	20.44	20.87	25.05	23.31	21.27
		21.59	23.68	18.3	22.29	20.57	22.48	17.6	21.84	20.12	22.69	19.02	22.27	20.4	23.07	18.65	22.27	21.35	23.58	18.19	22.63
		24.03	20.57	18.83	18.43	22.78	19.41	19.07	17.54	23.01	19.84	16.27	20.7	22.88	19.68	16.23	19.64	23.62	21.12	17.17	20.65
		21.55	22.34	25.06	23.75	22.04	23.06	24.6	23.86	22.31	23.15	24.2	24.65	21.12	23.59	24.08	23.96	21.86	24.17	24.7	24.46
		20	24.04	18.69	26.32	18.81	22.81	18.3	26.51	19.04	24.06	18.18	26.31	19.17	24.01	18.7	26.53	19.42	24.45	20.23	26.27
		21.32	21.58	20.51	18.8	21.43	20.98	20.95	19.55	20.89	21.59	20.73	20.6	20.5	21.29	21.86	20.87	21.21	21.88	22.1	20.05
		21.02	23.51	20.48	22.44	20.26	24.1	21.19	22.21	20.33	24.63	20.5	23.26	17.85	23.67	20.88	23.16	20.05	25.59	21.66	23.31
		22.16	23.67	28.46	19.42	21.89	23.72	27.13	19.75	21.72	23.66	26.56	19.88	21.15	23.55	26.09	19.97	21.99	24.28	26.95	20.18
			19.87	20.56	20.21		18.24	20.66	20.1		19.73	20.17	19.66		19.94	20.76	20.25		20.94	21.01	20.69
				19.15	21.26			19.4	21.06			19.78	21.78			20.24	22.44			20.72	21.7

## Sheet: Fig. 5d
		Males open-field (Pellets eaten)
			p53flx/flxFabp4Cre-										p53flx/flxFabp4Cre+
		Control	17	22	17	22	19	25	16	28	11	12	50	33	42	43	52	57	28	31	30	60
		UV	38	46	42	19	31	23	27	26	39	52	26	24	29	50	29	33	22	60	29	20
		Males open-field (Distance travelled)
			p53flx/flxFabp4Cre-										p53flx/flxFabp4Cre+
		Control	6985.96	7610.11	6462.69	5571.39	6154.47	6162.46	8077.11	4482.76	5504.47	7249.99	1301.06	4485.35	5904.4	5586.32	7028.74	8153.95	6063.53	8752.58	4960.13	7447.25
		UV	6141.45	4710.67	4682.8	5546.09	5787.53	4779.13	4998.36	6221.05	3668.4	2978.43	7048.46	6078.01	6358.55	7373.49	4570.2	5268.58	5381.37	5173.27	4725.23	4965
		Males open-field (Velocity)
			p53flx/flxFabp4Cre-										p53flx/flxFabp4Cre+
		Control	7.79056	8.48584	7.20704	6.21308	6.84225	6.85174	8.98056	4.98417	6.12015	8.06845	1.44646	4.98661	6.56511	6.22001	7.83164	9.08781	6.75617	9.73244	5.51542	8.28098
		UV	6.93887	5.32231	5.29082	6.26819	6.45325	5.32885	5.57404	6.93725	4.09073	3.36531	7.83754	6.76688	7.0704	8.20407	5.12401	5.90701	6.03347	5.79003	5.28904	5.58492
		Males open-field (Activity)
			p53flx/flxFabp4Cre-										p53flx/flxFabp4Cre+
		Control	0.268812	0.333324	0.258454	0.21216	0.260373	0.221387	0.346802	0.174909	0.196735	0.254737	0.035033	0.147914	0.244137	0.207926	0.274691	0.351325	0.238767	0.320508	0.191183	0.297694
		UV	0.277608	0.186734	0.184109	0.198797	0.254726	0.197247	0.187345	0.253706	0.136758	0.104048	0.270616	0.219887	0.239449	0.267786	0.185152	0.207587	0.196191	0.177386	0.174767	0.152642
		Males open-field (Number of center frequency)
			p53flx/flxFabp4Cre-										p53flx/flxFabp4Cre+
		Control	61	115	69	71	63	52	108	40	52	50	12	59	81	73	67	111	105	52	78	104
		UV	131	44	62	104	85	97	47	88	33	32	62	42	115	71	56	58	57	69	98	89
		Males open-field (Center duration)
			p53flx/flxFabp4Cre-										p53flx/flxFabp4Cre+
		Control	301.96	295.16	286.68	314.84	286.96	304.36	302.88	258.92	250.76	171.12	755.2	452.52	379.36	325.76	336.08	260.64	301.6	300.28	529	238.36
		UV	417.6	316.12	321.04	389.12	394.92	445.88	367.52	371.28	538	480.28	310.6	366.04	353.04	244.92	404.88	347.24	268.72	539.4	395.56	321.8

## Sheet: Fig. 5e
		Males open-field (Pellets eaten)
			p53flx/flxFabp4Cre-											p53flx/flxFabp4Cre+
		Control	20	16	4	20	37	33	25	34	48	19	35	7	11	21	9	31	41	21	10	13	21	23
		UV	28	19	25	20	6	15	6	26	17	18	12	14	15	11	7	50	15	28	7	22	30	16
		Females open-field (Distance travelled)
			p53flx/flxFabp4Cre-											p53flx/flxFabp4Cre+
		Control	6817.07	5129.45	6081.48	5350.07	7467.45	5345.96	7891.32	5632.53	6867.86	7372.17	6300.7	7797.33	5214.4	7058.52	7393.45	7076.57	4769.38	5129.87	6630.36	5408.16	8205.49	6906.68
		UV	5659.05	5953.84	6855.84	5740.74	10139.9	5895.89	6212.64	4080.3	7494.18	9093.55	7301.14	3663.08	3694.98	3453.09	5210.53	6817.86	5390.15	7304.68	4470.21	5835.39	7444.39	6320.4
		Females open-field (Velocity)
			p53flx/flxFabp4Cre-											p53flx/flxFabp4Cre+
		Control	7.57823	5.70217	6.7611	6.00241	8.30086	5.98679	8.77281	6.33838	7.63638	8.34145	7.00576	8.70121	5.82536	7.87676	8.37348	7.86915	5.39644	5.70441	7.41452	6.13421	9.15423	7.7339
		UV	6.29763	6.64076	7.63083	6.41767	11.2841	6.61033	6.91153	4.54356	8.33242	10.1201	8.24652	4.07334	4.1112	4.10652	5.80626	7.5943	5.99465	8.13366	4.98507	6.5069	8.30106	7.1102
		Females open-field (Activity)
			p53flx/flxFabp4Cre-											p53flx/flxFabp4Cre+
		Control	0.248466	0.188293	0.217468	0.152318	0.29663	0.169131	0.272625	0.166355	0.225852	0.239443	0.254237	0.307175	0.18698	0.248148	0.280765	0.249228	0.146591	0.17147	0.229517	0.184868	0.309005	0.220496
		UV	0.207997	0.20745	0.228119	0.182692	0.358112	0.217443	0.230069	0.137734	0.292362	0.318199	0.255922	0.122334	0.125461	0.107297	0.174176	0.240732	0.195934	0.281943	0.13983	0.215313	0.290739	0.189607
		Females open-field (Number of center frequency)
			p53flx/flxFabp4Cre-											p53flx/flxFabp4Cre+
		Control	58	63	52	37	93	61	82	47	65	64	148	74	100	72	79	74	39	56	59	57	78	55
		UV	49	40	51	51	63	58	82	56	72	83	93	24	33	22	52	67	47	62	42	35	107	59
		Females open-field (Center duration)
			p53flx/flxFabp4Cre-											p53flx/flxFabp4Cre+
		Control	178.84	377	269.72	206.48	342.28	439.48	334.72	382.44	415.16	327.64	413.16	258.32	299.44	213.48	301.6	217.68	486.52	320.08	211	330.4	294.56	302.32
		UV	303.16	226.6	235.8	275.92	203.32	191.84	302.72	363.52	245	285.48	301.4	180.6	214.76	116.24	245.8	353.6	337.2	231.08	570.12	256.08	333.36	298.24

## Sheet: Fig. 5f
		Males plasma Ghrelin
			p53flx/flxFabp4Cre-									p53flx/flxFabp4Cre+
		Control	4.533	4.301	4.649	4.109	3.88	3.928	3.786	3.92	4.739	4.719	4.274	7.808	4.476	6.101	6.89	4.679	7.374	5.925
		UV	147.4	174.3	4.77	4.863	5.245	4.79	126.7	4.61	73.62	5.022	4.842	4.31	4.059	4.699	4.212	4.274	4.61	4.947
		Females plasma Ghrelin
			p53flx/flxFabp4Cre-									p53flx/flxFabp4Cre+
		Control	5.012	4.832	4.64	4.495	5.292	4.99	4.42	4.649	5.012	4.958	5.397	5.022	5.912	4.905	4.821	4.265	5.189	4.968
		UV	4.832	4.75	4.265	4.401	4.067	4.457	4.485	3.992	4.591	7.288	6.313	116.1	6.444	4.801	72.43	5.859	5.257	4.6
