# Supplementary material for: Food-seeking behavior is triggered by skin ultraviolet exposure in males
Source: Nat Metab. 2022 Jul 11;4(7):883–900. doi: 10.1038/s42255-022-00587-9 (PMC9314261; doi:10.1038/s42255-022-00587-9)
Supplement: Source Data Fig. 6 — Statistical Source Data. [file 42255_2022_587_MOESM24_ESM.xlsx]

## Sheet: Fig. 6a
		Adipose estogen
		Male	Female
		284	417.7
		232.8	518.8
		287.8	325.7
		285.5	407.9
		177.5	501.9
			467.9
			286

## Sheet: Fig. 6b
		LiSa-2 cells (Ghrelin IF)
			Control										UV
		Control	0.717862	0.714315	0.542088	0.6	0.723824	0.626773	0.881124	0.754649	0.86053	0.871417	1.20416	1.77752	1.50183	1.56095	1.43018	1.47833	1.19238	1.33179	1.41672	1.21603
		DHT	0.867732	0.987256	1.01136	1.01264	0.925764	0.978726	0.850916	0.871898	0.889853	0.943716	1.71672	1.64281	1.56172	1.46457	1.18067	1.08072	1.53328	1.52798	1.46437	1.52624
		β-E2	0.820429	0.817612	1.00851	0.853218	0.742284	1.1762	1.02063	1.05968	0.971958	0.760743	0.593	0.878648	0.69872	0.928712	0.902114	0.785348	0.746958	0.7549	0.938918	1.13901

## Sheet: Fig. 6d
		LiSa-2 cells (mRNA levels)
			p53			p21			Ghrelin
		Control	1	1	1	1	1	1	1	1	1
		DHT	1.5089	1.9645	2.41529	1.55563	2.42252	2.25389	0.637701	1.36224	1.37281
		β-E2	0.521956	1.20178	1.61156	0.880564	1.17117	1.8073	0.974843	0.688214	1.78222
		UV	1.83974	0.854816	1.39632	2.36854	2.30516	3.30221	4.41986	3.05279	5.35675
		UV-DHT	1.20874	0.986024	1.55302	2.90694	2.56156	3.04801	6.64837	3.60025	4.91498
		UV-β-E2	0.494485	0.761183	0.776736	1.13328	2.04675	1.7822	1.85318	1.47305	2.53534

## Sheet: Fig. 6f
		LiSa-2 cells (p53 occupancy on ghrelin promoter)
			Control			UV			β-E2 Control			β-E2 UV
		P1	1	1	1	1.68967	2.03145	2.03191	1	1	1	1.41773	1.31724	1.28482
		P2	1	1	1	1.43192	1.69811	2.67761	1	1	1	0.716552	0.886655	1.27483
		P3	1	1	1	2.94618	2.41182	2.83319	1	1	1	1.01732	0.639332	0.854141
		P4	1	1	1	4.11217	5.85499	3.44972	1	1	1	0.58064	0.72768	1.08824
		P5	1	1	1	2.56702	2.05898	2.25191	1	1	1	1.22807	1.05586	1.17742
		P6	1	1	1	0.622558	0.543038	0.568813	1	1	1	1.1801	0.841513	0.843748

## Sheet: Fig. 6g
		LiSa-2 cells (NCOR1 occupancy on ghrelin promoter)
			Control			UV			β-E2 Control			β-E2 UV
		P1	1	1	1	0.90857	1.13445	0.264561	1	1	1	1.57462	1.83644	2.97195
		P2	1	1	1	0.446255	1.30109	0.27748	1	1	1	1.67772	2.24209	1.57963
		P3	1	1	1	0.756372	0.778912	0.485058	1	1	1	1.88169	1.40807	2.8721
		P4	1	1	1	1.03724	0.51221	1.11338	1	1	1	2.71516	1.92711	2.58981
		P5	1	1	1	1.14973	1.0052	0.792	1	1	1	1.47912	1.63745	1.22916
		P6	1	1	1	1.06952	0.131547	0.661451	1	1	1	2.30532	1.68816	4.35149

## Sheet: Fig. 6i
		Female mice OVX (Phenotypers food)
			Sham Control												Sham UV												OVX Control												OVX UV
		Week 1	2.55	3.29	2.6	3.38	2.76	2.95	2.32	2.74	3.15	2.37	2.97	2.35	3.56	3.58	2.95	2.08	3.29	3.27	1.02	2.66	1.95	3.18	2.36	2.93	2.92	3.3	2.98	2.72	2.5	3.19	3.59	3.35	3.07	2.76	3.73	3.07	5.43	3.67	3.83	2.62	4.23	2.83	3.33	4.26	4.53	3.27	2.65
		Week 2	3.18	2.26	2.64	2.51	4.65	1.99	2.71	3.8	2.69	4.72	5.51	1.25	3.66	3.34	3.34	3.77	1.36	1.92	1.07	3.51	2.64	2.79	5.22	2.63	2.96	3.6	2.49	2.57	3.59	3.29	2.22	3.7	3.7	3.02	0.37	5.5	4.12	3.05	4.26	4.89	3.49	8.35	3.57	4.18	5.02	3.25	6.25
		Week 3	4.17	3.7	5.03	4.12	4.17	3.7	6.39	0.54	2.94	6.44	2.52	3.29	4.2	4.73	4.09	2.71	4.2	4.73	6.39	5.97	3.57	4.9	2.55	1.92	3.88	3.91	3.95	3.88	3.91	5.76	0.14	3.06	0.94	3.73			4.42	4.63	3.62	4.42	4.63	7.17	6.81	3.49	5.91	5.8	3.79
		Week 4	3.39	2.92	2.99	2.5	1.95	3.44	3.34	3.05	2.94	2.55	2.8		3.95	2.11	2.2	1.39	1.35	2.35	2.83	3.16	3.22	2.64	2.15		3.93	3.82	2.72	2.27	1.48	3.66	3.4	3.93	3.15	2.73	2.56		5.36	8.6	4	4.67	3.15	3.46	3.51	2.93	5.83	3.5	2.9
[truncated: 1 more columns]

## Sheet: Fig. 6j
		Female OVX (Open-field attempted)
			Sham												OVX
		Control	0	0	0	0	4	1	0	2	0	1	0	0	0	1	0	4	0	1	0	0	2	0	1	0
		UV	1	2	2	1	0	0	0	0	2	1	0	2	1	1	6	0	1	2	2	2	0	0	2	1
		Female OVX (Open-field eaten)
			Sham												OVX
		Control	2	6	0	3	5	9	4	9	2	4	4	3	0	4	0	7	0	8	0	0	7	1	8	0
		UV	4	2	6	3	2	0	0	1	5	3	0	7	10	11	9	5	8	4	9	5	6	7	6	9

## Sheet: Fig. 6k
		Females OVX (Open-field eaten)
			Sham												OVX
		Control	16	18	9	11	14	20	21	21	39	25	24	29	17	21	18	24	14	30	13	12	10	31	34	24
		UV	20	32	24	27	14	16	19	7	33	9	16	8	30	31	31	49	22	22	21	26	31	19	29	34
		Females OVX (Open-field distance travelled)
			Sham												OVX
		Control	7158.65	5191.01	4042.13	4460.47	7061.15	4821.89	5812.71	4952.84	5770.85	6033.67	6030.67	6040.5	4707.47	4619.91	5931.27	5371.93	5130.13	5162.66	4895.87	4412.9	4422.6	3796.95	4310.73	3763.4
		UV	3617.83	4534.1	5374.56	4914.64	4054.32	4567.03	4144.73	6244.46	4378	4684.49	8158.34	4753.2	4848.12	4148.43	4943.47	4693.92	3153.22	4309.04	4918.37	4845.22	4785.29	4000.84	4706.11	3757.47
		Females OVX (Open-field center time spent)
			Sham												OVX
		Control	126.52	132.48	70.64	88.6	128	213.16	121.24	145.44	331.56	189.92	112.12	135.28	135.28	121.8	228.48	153.6	226.48	116.68	174.32	93.52	234.6	75.76	193.84	53.64
		UV	178.4	172.24	207.44	247.2	166.48	113.04	158.92	176.64	236.56	126.72	129.04	63.92	100.6	147	164.32	280.12	205.12	228.32	169.24	177.92	235.24	211.56	200.2	165.48
		Females OVX (Open-field velocity)
			Sham												OVX
		Control	7.95406	5.76779	4.49126	4.95607	7.84572	5.35766	6.45856	5.50316	6.41206	6.70408	6.70074	6.71166	5.23052	5.13323	6.5903	5.96881	5.70014	5.73629	5.43985	4.90323	4.914	4.21883	4.7897	4.18156
		UV	4.01982	5.03789	5.97173	5.46071	4.5048	5.07448	4.60526	6.93829	4.86444	5.20499	9.06482	5.28133	5.38679	4.60937	5.49275	5.21547	3.50358	4.78782	5.46486	5.38357	5.31699	4.44537	5.22901	4.17496
		Females OVX (Open-field activity)
			Sham												OVX
		Control	0.649927	0.44314	0.349562	0.466983	0.635743	0.379736	0.529438	0.482243	0.502805	0.492351	0.540323	0.539655	0.467648	0.441642	0.545972	0.559912	0.471197	0.519944	0.415548	0.412922	0.383327	0.354658	0.404561	0.417902
		UV	0.33975	0.401386	0.482289	0.505931	0.355997	0.428276	0.407786	0.518702	0.405142	0.448594	0.696194	0.39805	0.462758	0.372291	0.449019	0.461958	0.335408	0.400898	0.499089	0.481321	0.453112	0.381172	0.459087	0.365677
		Females OVX (Open-field center time frequecy)
			Sham												OVX
		Control	58	49	21	41	62	42	48	62	74	68	49	66	68	37	88	63	47	65	77	58	78	51	62	32
		UV	47	64	54	71	36	48	38	65	91	49	68	33	54	40	41	77	40	55	68	100	84	49	47	53

## Sheet: Fig. 2l
		Females OVX (mRNA levels)
			Sham					OVX
		Control	1	1	1	1	1	1.29627	1.42696	1.38598	2.92352	0.484013
		UV	1.14219	0.670652	0.458114	0.629896	0.616312	5.08178	4.4164	2.42597	6.86989	5.4789

## Sheet: Fig. 6m
		Female OVX (Ghrelin IF)
			Sham												OVX
		Control	0.573938	0.966057	0.628418	0.878437	0.985571	1.46102	0.899872	0.631307	0.745237	0.747454	1.79578	1.68691	0.249457	0.635846	0.495456	1.15469	0.987307	0.533619	0.719927	1.06933	0.764245	1.37225	1.14296	1.35423	0.890199	2.00469	0.606974	0.663876	1.85884	1.18082
		UV	0.479993	0.348489	0.688633	1.00505	0.684901	0.725255	2.26272	2.9566	2.52399	1.4278			1.37176	1.40737	2.40902	2.54505	5.65026	2.59359	1.91773	1.76558	1.49437	2.12385	3.47815	1.40406	4.53118	4.7593	5.42353

[truncated: 2 more sheets: Fig. 6n , Fig. 6o]
