# Supplementary material for: Food-seeking behavior is triggered by skin ultraviolet exposure in males
Source: Nat Metab. 2022 Jul 11;4(7):883–900. doi: 10.1038/s42255-022-00587-9 (PMC9314261; doi:10.1038/s42255-022-00587-9)
Supplement: Source Data Fig. 7 — Statistical Source Data. [file 42255_2022_587_MOESM25_ESM.xlsx]

## Sheet: Fig. 7c
		Men (Blood hormones)
		Total ghrelin			Active ghrelin			Insulin			C-terminal Insulin			Leptin
		Before	After		Before	After		Before	After		Before	After		Before	After
		461.064	2252.54		281.286	468.429		6.3	30.3		1.5	5.9		12.19	12.51
		1238.03	1041.14		208.429	449.143		21.1	15.6		4.2	3.3		4.87	5.708
		1508.74	1005.76		146.286	281.286		22	15.9		5.5	3.9		5.536	4.035
		381.276	1720.88		219.143	505.571		16.7	5.2		3.6	2.6		20.63	18.04
		2053.34	2170.61		674.857	1061.29		11.5	16		2.3	4.6		4.762	2.541
		991.763	1674.4		757.714	652.714		23.3	4.2		3.7	1.2		5.378	3.541
		1660.79	2337.64		248.429	332		8.9	8.8		1.4	1.2		9.936	12.44
		1533.53	2046.07		89.8571	380.571		3.6	7.3		1	1.4		11.49	11.18
		1750.15	2109.06		119.857	489.857		30.4	7.3		3.7	1.6		12.53	18.61
		1634.23	1848.2		102	226.286		31.1	19.4		5.1	3.8		14.37	13.77
					104.143	112		16.5	16.7		3.1	1.6		25.98	18.77
					244.143	434.143		12.2	5.3
					127	917.714
					584.143	507
					342.714	92.7143
					422.714	355.571
					77	259.857
					76.2857	177
		Women (Blood hormones)
		Total ghrelin			Active ghrelin			Insulin			C-terminal Insulin			Leptin
		Before	After		Before	After		Before	After		Before	After		Before	After
		Before	After		434.857	305.571		26	7.9		2.5	4.3		78.98	62.99
		2037.81	2419.74		544.143	776.286		13.3	22.9		2.5	4.7		75.9	117.2
		1294.06	2397.48		1086.29	825.571		8.3	21.5		1.7	4.3		58.26	87.03
		1589.83	593.593		267	894.857		10.2	24.9		1	2.4		40.74	68.57
		1326.95	1854.31		717.714	440.571		3.6	14.2		3.3	1.5		6.778	11.25
		1057.93	1178.17		449.857	764.143		17.5	4.9		1.5	2		16.71	21.73
		1730.07	1974.34		172	166.286		4.2	9		4.4	1.3		4.03	6.082
		2313.97	1889.91		287	424.143		18.6	5.6		2.4	8.2		76.37	82.21
		2138.14	2262.64		836.286	330.571		13.1	56.7		3.2	2.6		21.41	15.19
		1761.23	2420.06		457.714	366.286		2.8	4.2					54.76	45.92
		2291.43	1096.43		126.286	518.429		14.4	10.4					10.82	12.06
					291.286	814.143								19.19	19.31
					683.429	563.429
					130.571	948.429
					765.571	703.429
					457	204.857
					397	70.5714
					394.143	315.571
					614.143	341.286
					738.429	443.429
