# Supplementary material for: Food-seeking behavior is triggered by skin ultraviolet exposure in males
Source: Nat Metab. 2022 Jul 11;4(7):883–900. doi: 10.1038/s42255-022-00587-9 (PMC9314261; doi:10.1038/s42255-022-00587-9)
Supplement: Source Data Extended Data Fig. 1 — Statistical Source Data. [file 42255_2022_587_MOESM26_ESM.xlsx]

## Sheet: Extended 1a
		Males proteins			Females proteins				Males fats			Females fats				Males carbohydrates			Females carbohydrates				Males sodium			Females sodium				Males fiber			Females fiber				Males omega-3			Females omega-3				Males iron			Females iron
		Summer	Winter		Summer	Winter			Summer	Winter		Summer	Winter			Summer	Winter		Summer	Winter			Summer	Winter		Summer	Winter			Summer	Winter		Summer	Winter			Summer	Winter		Summer	Winter			Summer	Winter		Summer	Winter
		80.775	148.642		51.421	46.269			107.583	145.192		80.825	46.557			172.658	278.037		235.019	168.057			2478.1	4243.82		3893.89	2519.41			15.945	12.565		8.31	6.76			3.886	4.513		0.586	0.451			11.866	13.285		5.239	3.229
		69.869	124.52		99.785	45.308			81.97	87.462		94.69	43.942			215.01	283.466		270.676	225.913			2648.01	3383.57		2647.34	2870.38			13.32	20.027		51.004	34.972			3.885	0.983		2.738	0.927			7.169	16.93		47.183	14.994
		63.719	84.849		70.399	38.024			37.671	96.175		33.059	50.985			273.65	329.996		267.148	239.871			2924.06	2083.76		3315.27	1304.1			11.319	10.603		28.72	6.03			0.406	1.328		0.76	0.544			6.45	10.184		8.527	3.85
		84.124	88.244		59.527	30.707			98.87	76.769		42.603	28.374			211.985	226.63		126.15	155.046			2864.12	3019.99		618.815	2849.39			11.623	34.209		6.945	18.146			1.753	1.334		1.882	1.237			9.333	11.358		3.981	8.534
		57.346	58.544		53.126	46.667			34.351	45.241		19.085	57.254			142.521	258.48		131.6	168.529			2405.42	3210.76		1650.72	880.771			12.555	10.175		23.048	21.95			2.122	2.712		0.394	0.734			12.083	7.821		9.78	6.56
		149.262	66.785		63.54	50.085			119.099	86.799		31.621	45.157			328.763	257.219		181.368	180.015			4272.95	3570.49		1661.06	2914.01			21.227	16.77		11.679	7.669			3.241	3.867		1.818	0.509			12.045	11.265		9.838	5.417
		83.789	41.931		67.992	28.925			49.23	35.438		62.006	41.803			206.504	211.769		264.368	100.849			2749.17	1553.32		1540.05	3082.93			28.854	8.578		12.426	6.66			1.857	0.699		0.588	1.557			11.879	7.581		4.794	6.95
		55.18	25.037		44.999	124.33			38.623	29.162		53.753	92.209			205.745	178.201		131.446	262.587			1944.65	2771.54		3451.9	1290.12			12.139	19.166		12.498	12.28			1.546	2.242		2.821	1.243			6.642	9.373		6.927	6.156
		65.952	73.797		75.843	43.604			56.055	64.955		76.444	61.359			202.027	210.487		166.456	208.25			2903.99	2655.88		1739.2	2016.13			19.595	26.172		10.617	7.588			1.026	2.644		2.236	1.425			8.862	16.986		9.419	5.891
		42.015	75.785		59.792	64.355			97.873	66.145		52.846	68.554			373.568	191.534		112.571	308.63			3156.57	3653.38		2676.9	2847.07			10.934	14.32		7.125	19.973			2.237	0.59		0.784	2.606			7.058	12.074		5.13	6.853
		75.458	74.119		55.908	69.172			85.518	58.185		33.792	51.333			236.906	301.534		126.139	218.871			2059.8	2561.36		2774.79	2667.56			6.205	8.027		4.726	8.124			3.397	3.501		1.414	0.214			7.345	9.151		9.454	4.682
		120.474	53.468		49.552	74.218			79.579	55.18		25.014	93.242			180.018	223.905		161.497	379.969			3630.93	2285.21		2190.44	2597.33			10.858	20.695		9.197	9.904			3.298	1.224		0.981	0.177			7.314	6.87		4.48	5.217
		58.085	100.122		65.476	65.851			56.892	75.375		98.367	112.586			285.851	384.119		301.214	206.317			1716.13	4359.87		2120.75	4804.12			9.917	16.095		7.41	7.33			1.425	1.288		1.119	1.613			7.911	11.817		9.3	6.768
		54.819	124.603		48.809	27.324			61.292	43.465		32.157	27.059			196.555	184.04		84.043	175.594			4585.49	2328.43		827.239	5655.14			13.852	13.827		22.079	7.825			2.09	3.242		1.74	2.993			7.4	8.797		7.929	8.466
		64.758	74.003		29.595	28.314			50.112	71.867		34.384	17.429			254.386	295.32		221.895	146.619			2412.92	2380.03		4128.34	1789.54			15.049	25.898		11.043	19.627			0.966	1.825		0.512	0.6			5.698	9.027		5.349	7.092
		62.859	23.338		62.543	21.271			45.87	40.18		40.344	46.259			384.325	160.517		141.616	68.235			2357.81	1983.21		4515.51	2810.52			15.516	21.433		15.76	11.151			1.675	1.311		1.2	0.348			10.437	13.698		9.134	4.255
		73.376	121.494		52.786	49.717			129.588	68.43		151.205	27.725			262.45	473.738		201.647	164.897			3120.38	4331.37		1883.11	1569.03			12.982	13.297		13.027	6.117			1.54	0.934		0.786	0.207			11.134	7.465		6.319	5.377
		46.2	112.554		48.242	37.744			49.957	101.282		40.536	56.998			341.265	286.96		179.303	116.306			1860.03	3285.65		2177.14	948.731			6.141	30.663		16.689	11.773			1.636	4.145		0.803	0.427			5.348	16.552		7.016	6.706
		40.064	22.482		48.879	31.642			55.123	11.108		35.492	43.431			337.52	345.509		246.12	190.384			2245.05	4057.91		1145.14	2390.84			12.071	29.643		4.213	13.102			3.196	1.354		0.753	0.6			7.161	9.938		6.51	6.584
		49.363	67.838		40.208	27.835			75.763	65.729		49.129	44.52			293.7	251.531		118.343	151.584			3439.59	4750.1		1852.83	1566.95			47.551	17.735		15.632	17.774			2.074	2.544		0.421	0.256			13.57	7.867		6.916	6.918
		131.545	138.677		74.314	29.424			89.621	72.051		82.622	35.763			266.804	119.756		293.625	148.7			4060.83	3695.82		2358.27	3370.4			17.214	23.986		13.748	5.592			2.369	0.335		1.877	1.178			12.362	7.06		9.318	2.765
		53.643	63.355		43.062	35.982			52.125	57.379		48.71	25.19			170.498	216.245		222.41	117.223			2908.61	3198.92		268.1	2064.14			8.318	14.635		19.491	23.604			1.618	1.496		1.529	0.447			11.903	9.599		7.847	5.369
		86.171	111.924		58.172	41.512			55.096	99.167		86.976	53.72			173.559	405.881		366.512	252.91			4378.73	7150.69		2881.73	1571.92			9.566	10.251		32.879	16.655			1.152	1.765		2.939	3.29			10.674	5.655		12.071	11.253
		139.775	112.106		28.946	44.641			198.787	77.18		46.925	43.797			291.423	355.616		232.212	222.687			3299.76	2423.52		1121.36	4601.11			26.57	20.765		2.92	7.498			6.343	2.867		0.359	1.147			14.841	15.473		2.623	8.989
		132.328	63.907		81.089	119.624			93.452	124.519		117.736	138.694			208.064	186.275		243.573	340.717			3913.16	3415.99		808.163	1362.99			28.629	16.715		13.271	9			2.731	0.64		0.439	0.435			16.109	13.001		4.069	24.197
		61.138	72.518		32.507	54.952			44.983	86.096		18.412	61.117			255.99	256.222		130.518	260.962			3355.22	5198		3984.57	2582.19			45.041	24.034		16.439	24.084			0.959	1.665		1.967	0.674			24.881	12.37		9.305	9.775
		80.855	46.314		67.176	88.773			67.295	15.17		66.179	73.793			304.306	223.17		245.882	273.325			3544.8	1552.75		930.12	2781.37			17.211	9.72		22.427	38.459			0.885	0.589		3.465	1.754			8.909	5.401		13.469	13.475
		92.825	46.046		54.653	103.194			95.16	15.096		83.602	115.178			274.404	216.065		211.613	362.349			3057.61	1565.6		2680.98	2921.66			8.996	9.066		16.638	37.733			2.642	0.604		2.193	3.077			10.879	4.221		7.345	23.495
		108.121	64.032		36.801	26.856			94.9	67.458		33.215	21.651			371.354	318.732		133.629	113.631			4860.17	4795.65		1855.85	1585.53			20.452	12.057		9.063	9.58			3.205	0.436		0.545	0.671			8.697	10.568		5.695	6.037
		97.28	147.03		72.305	47.008			112.409	95.944		51.666	32.027			522.191	242.574		309.78	197.526			3583.32	4577.46		2149.17	2854.81			43.988	21.211		8.888	8.279			4.557	1.371		2.269	0.89			16.107	13.048		8.763	4.759
		133.326	44.917		43.928	111.04			168.203	43.13		31.168	77.232			174.224	257.391		193.196	130.724			5706.98	4359.79		1216.65	2042.54			12.9	19.972		29.261	24.046			3.481	2.287		3.204	3.92			21.359	14.631		11.319	12.999
		79.748	96.283		44.346	28.739			63.003	67.136		95.028	27.865			357.604	293.095		182.263	147.37			2556.04	3194.41		2577.18	2230.49			9.872	12.644		16.449	12.305			2.009	1.298		0.323	1.099			7.517	8.314		8.284	6.328
		119.111	61.189		50.71	81.678			146.923	54.201		34.574	74.439			411.861	278.115		110.724	161.766			4118.99	1289.41		1379.19	1844.39			11.163	11.719		8.684	20.364			4.031	2.069		0.966	1.991			24.793	8.975		7.328	9.355
		63.082	58.626		34.711	44.782			91.094	59.344		82.185	47.811			306.781	260.987		138.29	155.256			2646.7	3606.2		1679	2340.17			15.297	24.029		3.887	4.942			2.331	0.919		0.694	1.016			10.177	7.403		5.345	5.013
		116.576	92.869		61.987	35.706			144.468	19.921		39.636	12.47			195.247	452.896		214.812	182.898			3735.76	2870.62		1232.53	2306.02			12.728	27.921		20.293	21.993			3.007	1.114		0.595	0.476			16.324	12.273		8.368	7.561
		38.822	110.29		64.949	30.421			61.53	63.045		72.179	109.227			304.67	222.173		213.173	223.694			1792.94	2803.4		846.13	3228.13			16.916	25.218		13.273	31.277			1.246	1.035		0.943	0.787			7.081	14.883		5.964	8.743
		38.856	42.904		72.193	71.729			58.366	29.54		50.102	96.727			251.014	139.589		137.287	245.305			2552.66	3470.66		633.371	1118.95			28.241	17.327		13.797	21.172			1.852	0.503		2.244	1.098			8.92	8.396		7.662	10.439
		25.091	49.966		73.059	38.565			33.813	55.814		58.473	75.458			231.261	141.008		196.291	152.228			1249.69	1814.64		2160.05	2028.26			25.66	18.584		7.856	8.854			6.859	0.483		0.65	1.543			19.969	8.479		7.025	7.57
		44.059	77.654		48.539	49.965			116.735	108.559		44.564	35.401			175.069	374.704		157.353	140.871			1748.72	2603.04		3517.05	3929.83			19.369	30.585		15.786	18.754			1.983	5.838		1.765	0.54			13.332	12.18		11.758	4.871
		68.727	83.099		16.375	82.593			88.25	95.647		11.401	67.178			174.243	294.252		35.249	175.414			3231.9	4836.57		2522.73	1814.39			5.306	23.418		0	27.43			1.329	0.658		0.19	1.042			29.38	7.74		0.901	10.157
		103.177	33.679		110.311	33.555			88.174	29.739		100.045	70.569			506.178	54.6		311.253	200.431			4139.65	673.253		2112.04	978.275			23.302	4.843		13.221	13.396			2.803	1.295		2.253	0.851			24.953	6.314		15.702	10.124
		70.666	88.956		46.49	35.583			100.605	82.135		98.231	76.551			392.957	279.534		371.027	286.175			4258.45	4484.79		2490.06	4172.9			27.674	22.601		27.578	21.528			2.222	1.223		3	3.571			15.122	11.061		13.709	24.639
		30.082	125.821		53.882	76.015			32.959	159.412		49.858	94.459			197.367	280.545		175.523	155.362			932.152	5833.23		805.834	1287.43			24.991	14.65		1.849	3.67			1.749	1.636		0.931	1.329			18.721	7.445		1.648	3.93
		65.926	54.44		37.987	39.033			61.956	54.202		31.92	54.277			244.885	225.539		54.268	225.049			3717.64	1523.53		1806.98	3156.74			29.889	12.757		14.324	22.499			4.536	1.924		1.954	1.102			29.151	9.494		9.107	12.792
		86.229	66.105		28.312	112.995			65.347	106.167		20.677	166.97			196.018	143.001		80.446	431.667			3200.91	1802.71		4227.17	1786.32			20.667	17.077		5.698	20.924			1.506	1.023		0.287	3.024			7.06	9.642		30.738	7.883
		79.425	65.003		70.373	75.174			69.331	73.895		81.485	91.744			396.706	322.589		200.678	294.035			2264.64	3888.12		3006.43	2465.68			14.411	11.11		15.751	27.375			2.497	0.884		1.349	3.32			9.273	14		9.237	8.086
		67.667	101.049		69.942	45.13			54.922	61.639		74.77	63.679			233.962	281.641		289.16	370.686			2248.49	2344.54		2382.52	803.649			13.681	9.506		15.614	21.466			4.381	1.033		1.609	3.182			8.952	3.728		7.587	8.431
		81.134	24.219		23.759	54.616			90.672	52.776		20.586	46.337			74.557	169.333		114.595	163.034			3113.31	2115.71		1771.23	1505.71			21.354	15.266		12.64	23.034			2.395	1.071		0.631	2.996			10.097	13.919		5.098	12.893
		79.111	107.133		47.197	87.355			61.178	66.579		41.299	42.125			242.023	287.948		193.874	260.576			3235.49	4884.57		3001.19	1296.8			8.855	18.222		3.909	30.872			1.288	0.676		0.173	2.605			16.413	8.055		5.77	11.127
		121.81	70.513		60.909	30.449			69.403	43.885		66.86	38.135			264.88	344.357		267.337	164.421			3781.29	2144.64		2625.23	2286.98			9.538	7.84		4.295	17.218			1.785	0.629		0.282	1.481			7.479	8.522		2.618	10.371
		59.711	75.476		65.891	165.534			45.659	22.985		40.83	187.918			98.341	80.779		146.273	614.395			2209.95	2139.27		891.457	885.384			22.771	10.009		19.244	14.553			6.933	0.559		1.771	10.562			15.541	7.119		3.177	6.217
		131.268	82.867		66.285	45.621			82.242	39.317		61.998	42.557			165.216	195.665		120.601	132.246			3631.89	3282.61		3477.4	2629.54			9.732	27.263		26.287	15.25			0.958	4.088		0.651	1.979			8.997	12.477		11.065	5.773
		69.419	43.919		47.225	40.905			36.311	30.668		28.723	51.263			380.37	211.841		190.786	201.552			1877.9	1070.3		885.259	813.1			10.733	6.251		15.151	5.576			2.044	0.824		0.338	1.676			5.64	5.814		5.849	5.689
		47.518	69.332		30.354	60.417			19.157	82.124		74.25	71.111			146.983	196.112		261.125	205.858			1888.6	4216.93		3718.32	959.169			17.191	19.008		10.259	15.2			1.511	2.773		0.645	2.822			19.744	13.58		7.196	9.874
		37.623	93.969		52.228	42.405			49.877	46.981		59.805	48.297			195.331	298.854		205.873	198.389			1452.04	3138.25		2656.93	1852.77			27.098	35.52		12.007	12.981			2.276	0.461		0.557	1.233			21.245	27.874		12.944	11.906
		37.719	85.957		48.11	61.278			12.873	164.564		40.587	67.722			57.785	254.442		214.704	203.739			975.265	2379.42		229.898	2962.29			7.709	6.773		23.707	18.21			0.519	2.234		0.459	1.186			8.692	6.262		5.472	9.079
		119.063	93.406		38.312	64.08			94.324	56.32		45.596	45.705			230.48	146.797		161.016	349.331			4013.2	3205.89		1766.15	2878.43			25.089	10.547		13.506	21.343			2.208	0.876		4.634	1.609			10.161	14.684		5.129	8.05
		94.508	89.417		103.522	51.402			40.663	93.615		105.624	34.452			143.582	192.695		263.024	165.392			2796.19	4490.19		1438.7	2716.28			3.862	16.437		20.506	8.386			1.834	1.192		2.238	0.748			3.592	8.631		10.452	6.674
		84.746	112.427		68.11	55.854			59.524	99.179		43.677	39.507			369.224	419.576		203.612	199.358			3507.92	5724.32		2431.47	4164.44			10.739	21.519		23.311	12.245			0.572	2.519		2.492	0.99			7.421	9.392		14.458	5.1
		81.248	80.593		24.255	47.469			76.878	85.583		33.049	36.072			203.922	220.47		133.071	125.284			4090.3	1899.33		1406.02	3643.5			28.033	21.074		4.103	23.564			2.465	2.311		0.107	1.74			17.509	12.337		3.387	15.493
		110.861	52.726		21.563	72.413			141.49	47.196		19.428	47.422			233.695	124.559		128.21	97.558			6159.29	1804.26		1848.06	2071.99			23.239	2.168		13.288	12.164			4.733	0.336		1.504	0.908			15.091	2.442		5.984	6.376
		137.572	66.906		46.69	82.633			50.175	75.031		55.234	87.003			10.881	173.477		308.587	225.947			1705.11	3195.41		2663.25	1757.52			21.552	10.629		9.556	13.767			1.805	1.792		0.989	3.161			9.304	9.469		3.83	7.001
		160.281	75.816		36.967	43.922			130.583	39.064		33.079	45.472			326.691	98.318		123.672	188.784			4785.08	2477.86		2964.99	2400.19			27.124	16.425		12.076	12.039			0.368	0.78		0.906	0.689			9.285	13.091		6.119	8.021
		59.077	110.609		30.574	61.765			75.992	49.187		11.152	52.072			184.803	175.482		51.941	165.213			3143.76	3294.53		2114.15	3046.6			12.583	8.376		9.725	7.522			0.493	0.586		0.748	0.593			10.473	4.056		6.888	9.653
		210.734	94.327		22.796	37.366			163.098	82.34		17.354	61.399			181.01	375.822		88.002	145.496			3926.49	5393.45		5368.65	1623.58			31.806	31.399		15.522	8.014			1.283	1.491		0.356	1.863			11.273	17.395		5.75	6.137
		90.669	60.9		46.406	55.362			80.323	118.862		38.419	51.029			267.514	301.934		181.44	174.152			4829.05	3035.13		1503.68	919.29			24.001	19.326		7.845	10.725			1.743	3.385		0.901	0.207			9.684	10.749		3.614	4.439
		83.862	28.456		56.306	66.903			129.02	18.43		60.855	27.857			320.146	93.48		209.076	145.416			5957.32	1560.85		3323.64	1394.17			19.117	10.3		12.789	13.479			4.896	1.831		0.354	0.264			15.313	8.406		4.351	15.799
		96.603	85.839		100.503	31.612			110.515	64.647		68.076	14.683			297.591	248.548		300.227	120.021			3626.31	2655.01		4801.02	4491.24			10.999	16.511		10.496	27.318			0.724	2.291		0.604	0.398			8.38	7.692		5.365	7.033
		59.3	98.371		53.206	77.231			64.007	42.583		71.829	65.454			269.716	161.596		238.7	224.684			2525.32	2522.95		2697.9	1709.35			16.549	9.754		32.799	7.496			2.629	1.903		0.986	0.287			6.677	14.197		13.981	2.214
		68.801	109.485		14.5	61.553			73.465	109.065		15	52.033			206.675	318.093		32.99	152.21			1426.83	4376.68		3899.61	3013.35			12.706	8.042		0	8.833			2.114	1.33		0.22	0.316			13.886	10.749		0.266	13.548
		12.033	31.378		60.718	20.539			22.58	30.557		59.625	19.715			83.25	173.277		145.782	84.128			638.673	1257.69		1511.03	4403.68			17.158	18.794		20.573	10.416			4.222	1.098		2.662	1.47			19.497	8.564		7.99	7.862
		110.996	71.595		37.552	71.619			138.866	32.62		77.568	105.602			420.618	152.846		249.237	326.702			7905.01	1820.7		941.482	3524.99			9.834	30.632		16.392	10.277			2.37	0.782		1.956	0.175			20.001	14.599		7.748	4.529
		154.402	138.401		133.012	30.93			139.663	129.699		55.987	24.356			353.546	280.622		377.156	181.335			3491.73	6075.37		3121.23	3415.57			12.871	16.074		26.446	8.687			1.58	2.406		1.07	0.565			13.186	13.793		16.806	2.957
		85.657	68.805		32.107	65.66			98.169	103.989		78.368	21.305			433.566	282.333		158.233	94.63			2947.19	2648.21		1250.45	1205.46			13.265	19.417		19.438	9.728			1.568	1.632		0.446	2.117			12.261	8.911		6.712	4.81
		231.493	63.837		56.392	28.031			151.119	36.316		36.953	12.014			445.682	282.879		217.691	122.265			4111.79	3184.39		2272.42	5797.64			20.656	13.264		16.381	9.648			1.566	1.386		0.634	0.641			10.641	7.439		8.514	6.902
		113.965	48.752		99.045	51.441			112.602	80.703		123.497	69.681			425.232	241.004		163.828	264.024			3288.85	2285.87		1132.55	2287.14			10.612	31.404		11.325	14.067			1.302	0.316		1.215	3.323			9.345	10.355		6.984	10.058
		69.517	91.122		61.836	18.255			118.004	103.385		48.16	20.062			368.36	285.39		181.484	81.631			2774	3686.85		1610.4	2324			9.448	23.031		9.501	3.646			2.582	2.764		1.114	0.171			9.517	9.934		6.899	1.941
		155.541	71.464		71.268	91.073			112.847	47.528		68.836	76.946			315.283	76.876		131.803	280.373			2908.22	1748.2		1914.64	352.296			11.833	14.567		9.798	1.985			2.488	1.299		0.532	0.466			9.086	8.724		6.595	1.446
		114.49	83.858		46.816	43.296			143.775	110.62		22.977	30.464			450.354	225.027		87.259	98.431			3536.08	3964.46		2303.32	4077.42			29.189	12.407		9.388	18.628			0.995	1.708		1.404	0.316			28.583	7.234		7.332	10.054
		75.527	67.39		51.576	124.853			77.241	77.189		34.898	235.015			263.26	69.332		261.865	412.266			2062.51	5109.99		3154.2	959.282			13.47	22.823		8.956	12.3			1.468	1.245		1.605	2.612			7.124	28.819		12.368	11.485
		110.649	121.378		59.973	51.21			44.881	136.935		51.656	43.565			196.204	311.771		185.463	121.835			1747.04	3087.74		4053.14	3165.24			12.571	15.358		17.107	7.708			0.418	1.503		0.764	1.051			5.61	10.46		12.493	6.966
		100.213	44.72		144.304	85.638			108.159	73.662		109.08	67.202			473.892	223.445		147.911	124.732			3246.91	1646.95		2761.76	2571.48			24.507	15.365		11.424	10.936			1.45	2.638		1.484	1.674			7.412	13.288		7.738	4.55
		67.576	62.473		42.169	127.766			133.128	86.858		30.588	71.63			314.028	288.657		259.866	248.374			2753.14	2500.61		3010.09	1519.09			22.803	8.249		34.6	20.059			1.847	2.445		0.58	1.18			10.036	14.347		10.094	8.207
		80.954	63.078		42.908	51.496			91.864	55.445		55.497	44.826			255.31	179.557		250.002	239.402			2164.42	3083.41		2022.82	1469.67			10.523	20.724		18.439	20.37			1.743	3.446		1.537	3.65			9.258	6.44		5.54	11.736
		49.806	71.937		35.5	67.736			51.26	36.799		46.673	115.06			142.984	212.304		191.101	324.14			1231.68	2775.12		2215.82	2192.03			12.236	20.501		36.737	13.421			1.85	1.796		7.861	2.482			4.932	11.386		8.742	9.859
		259.943	76.126		106.186	9.872			224.509	63.784		101.431	11.3			241.055	229.917		226.689	51.689			4068.24	2257.09		1876.93	991.678			15.907	8.675		37.177	5.66			4.015	1.106		1.383	0.268			26.031	3.932		12.354	1.723
		68.128	45.299		127.637	41.491			58.257	86.378		110.457	65.504			178.511	197.703		310.892	128.289			1521.67	1306		2089.95	3743.68			22.846	8.366		43.354	23.655			1.36	0.624		2.252	1.133			18.562	9.224		14.878	12.535
		128.02	52.085		36.175	62.432			74.73	71.067		31.858	95.299			562.598	207.155		174.753	230.368			3362.09	2398.6		1885.71	2737.92			27.6	11.234		18.61	14.632			3.532	1.296		0.698	1.957			14.007	17.697		8.848	9.52
		22.357	72.139		37.736	48.063			16.945	65.042		50.649	55.472			194.283	469.941		164.871	146.247			1141.78	3856.74		2622.91	1689.45			10.709	20.48		15.171	9.635			0.519	1.841		0.593	0.433			4.691	9.341		5.859	9.174
		111.845	83.967		52.019	56.84			48.35	96.621		65.473	85.156			142.041	264.229		220.715	199.802			1435.33	4926.3		2324.73	563.89			24.785	13.916		17.716	14.619			0.693	1.47		1.604	2.354			5.912	5.908		12.278	14.744
		41.858	92.085		25.722	62.35			41.489	44.093		51.089	100.057			266.212	346.887		139.088	308.235			1562.2	3418.79		3438.24	1774.35			29.083	27.928		8.523	8.541			3.798	1.986		2.289	1.396			17.792	11.866		7.506	5.492
		52.593	88.476		52.291	54.557			40.448	55.528		48.368	57.275			144.041	245.822		160.64	254.115			1118.01	2972.28		3893.67	1985.71			9.777	16.352		6.454	6.182			0.986	6.933		1.188	2.671			12.623	14.572		3.953	7.007
		43.176	103.365		80.991	69.019			91.147	100.107		72.776	84.477			154.642	279.292		140.914	200.296			1589.89	2998.73		1061.3	2385.4			5.7	19.417		15.091	4.799			2.305	0.478		3.892	0.589			10.537	41.233		12.91	13.79
		128.603	48.039		45.174	44.769			201.583	26.626		50.812	32.952			449.268	96.286		145.617	114.283			4098.52	901.472		3138.87	1410.63			16.586	11.851		8.601	19.044			0.919	6.483		2.159	2.284			7.045	15.492		3.445	9.169
		84.794	51.743		69.26	89.667			64.48	38.793		29.619	96.327			178.606	136.036		64.164	198.213			1642.31	2006.1		1608.81	1995.8			11.212	12.047		11.449	8.15			1.816	0.705		0.709	1.176			8.526	4.78		5.195	6.55
		71.009	82.429		85.199	62.522			77.2	101.325		61.364	70.063			232.378	371.964		153.236	313.138			1885.79	3823.43		1860.64	571.96			5.67	9.209		7.366	12.329			1.158	0.746		0.536	3.793			10.908	5.556		5.901	7.391
		77.295	75.003		42.817	65.404			61.986	63.05		27.92	51.629			327.583	297.522		98.57	94.18			2176.52	3856.21		1604.4	1882.11			9.407	9.884		14.91	6.546			0.754	0.594		0.933	0.378			5.488	9.228		9.121	3.208
		101.483	104.167		33.069	20.116			76.384	105.585		21.513	23.508			378.282	288.538		149.053	108.529			2602.08	5039.96		2283.47	632.591			19.963	13.624		2.341	8.64			7.209	0.522		0.975	2.379			18.438	6.724		3.107	6.244
		43.228	76.192		47.424	48.658			72.862	70.454		42.475	63.443			170.938	364.144		77.729	161.316			1489.88	2865.36		1050.81	1956.1			6.731	38.188		6.266	13.354			1.052	1.512		1.044	0.52			6.552	12.501		4.285	5.385
		116.287	53.739		44.472	35.912			73.949	69.706		27.442	25.244			295.825	176.3		21.552	96.371			2322.14	1666.08		2400.66	1269.55			29.719	12.134		1.526	26.256			4.133	0.961		0.762	1.303			18.742	8.145		2.079	7.015
		57.383	105.394		26.732	43.624			16.492	74.273		14.522	33.786			221.077	214.917		97.078	131.433			1195.94	4772.77		972.121	1489.69			28.653	12.948		1.391	16.027			1.466	0.992		2.025	1.579			12.762	7.531		5.715	7.394
		77.791	24.316		77.817	54.035			121.872	51.777		76.812	71.964			212.125	140.392		162.202	302.268			2334.28	1503.7		4114.83	2651.53			29.674	13.276		15.058	21.147			1.23	4.283		2.285	4.025			19.517	12.166		8.029	11.928
		99.139	64.462		36.146	86.427			58.518	46.282		20.469	99.758			273.225	48.628		77.488	442.424			2187.43	1715.7		1657.84	1442.79			16.409	12.017		4.278	13.925			1.016	6.156		2.06	0.759			10.467	16.418		3.854	10.281
		109.044	60.447		35.429	6.481			72.299	47.653		48.17	4.503			194.72	216.205		95.975	62.899			1860.18	3078.62		5109.09	4481.2			11.41	21.103		9.294	4.879			1.192	2.16		0.329	0.137			8.187	12.755		5.333	1.023
		72.804	67.973		67.064	53.874			99.746	59.241		79.056	13.364			157.987	341.343		158.953	115.738			1753.47	2183.38		1921.57	932.256			56.229	12.497		16.955	9.907			2.134	0.709		1.743	0.703			18.394	8.528		13.883	12.991
		83.577	73.138		73.026	36.369			70.405	68.587		52.035	25.944			225.642	102.172		191.468	173.569			1836.23	3521.22		566.172	1456.25			18.923	17.286		9.033	11.965			0.527	0.966		1.376	0.37			8.085	7.56		6.837	3.442
		75.759	69.204		66.394	42.949			37.374	46.44		24.345	25.437			225.66	154.136		174.972	134.08			1521.25	3017.77		4095.59	1496.22			26.875	14.292		45.078	8.742			3.589	3.615		6.362	0.379			17.648	26.788		33.597	5.519
		39.004	83.261		46.283	30.026			53.937	95.353		44.613	32.101			181.586	233.835		156.294	162.204			1346.35	2311.99		2470.52	2006.43			3.63	12.338		13.992	13.19			0.51	1.708		1.092	1.218			3.933	12.728		10.157	5.679
		136.514	82.451		77.373	52.403			132.107	103.371		49.317	21.118			459.846	336.826		147.838	108.489			3606.74	2785.18		1353.05	1334.47			6.327	14.793		11.666	10.849			2.675	1.295		10.848	0.4			6.5	9.423		9.295	7.166
		37.433	85.599		61.204	98.121			73.484	73.444		49.278	62.857			293.224	147.763		85.183	287.704			1964.73	3378.31		3537.05	3596.33			13.268	10.79		10.096	13.407			1.032	1.721		1.305	1.761			10.25	8.176		7.574	9.338
		23.961	77.349		69.73	27.957			3.178	102.15		58.747	108.409			236.835	308.216		129.878	152.41			1000.21	2320.65		2004.39	1069.29			6.939	10.082		22.212	31.5			0.646	3.61		0.687	2.613			3.658	9.623		7.873	10.45
		96.687	70.478		68.334	79.307			30.755	147.591		65.615	64.125			180.658	339.577		230.867	298.697			1375.1	3232.75		3333.59	1297.54			19.361	13.295		18.271	12.206			0.686	2.579		0.326	2.529			18.721	13.103		8.429	7.62
		99.68	82.043		38.099	105.466			153.671	99.948		26.897	136.141			163.812	257.594		168.853	258.717			2365.21	3989.15		1060.11	3134.96			33.806	24.197		12.73	24.752			2.026	1.475		1.66	2.227			18.111	10.389		7.549	16.259
		46.114	107.797		100.314	55.515			29.911	105.046		82.498	64.032			188.589	193.629		149.525	162.823			1217.43	2022.4		2312.68	2708.21			26.422	23.362		10.588	10.074			1.035	1.419		1.14	0.601			9.568	9.903		5.159	10.464
		72.341	52.276		53.581	77.707			84.906	35.032		53.687	110.584			449.788	235.942		176.197	353.894			2836.82	3264.84		1608.53	1216.89			21.828	6.768		12.871	19.11			4.629	0.192		2.065	2.245			16.862	4.886		6.708	10.262
		80.428	67.607		54.987	63.197			189.58	61.872		63.321	33.348			373.296	475.241		143.568	82.341			3431.61	4024.91		1176	1254.73			24.656	25.429		11.685	13.716			1.597	0.725		2.389	1.991			13.487	8.629		5.155	6.668
		63.585	86.397		89.693	68.329			60.048	98.038		70.867	87.055			191.334	294.638		165.854	375.229			3411.34	3448.02		4744.14	5546.16			16.911	11.06		18.634	13.174			1.918	1.264		1.949	0.87			8.089	9.365		8.467	7.499
		63.959	56.926		87.812	38.706			53.454	81.269		102.065	38.114			222.845	213.797		204.041	141.032			950.893	1416.44		797.297	3068.05			18.367	17.724		23.436	11.338			1.533	0.348		2.042	1.049			12.992	6.465		11.93	5.455
		74.889	112.301		27.908	33.854			45.565	68.911		26.701	35.2			229.543	345.38		129.369	216.974			2594.68	6171.76		1853.83	1045.15			25.359	12.09		21.974	10.582			0.791	1.5		1.893	0.566			10.47	6.745		11.239	19.437
		170.166	52.969		61.546	82.102			176.672	33.534		58.956	55.806			238.402	168.661		242.896	176.188			5331.67	1639.4		2494.53	4010.87			3.241	12.125		5.011	29.729			1.583	0.707		0.718	2.981			7.302	6.906		2.901	9.463
		76.332	106.979		58.756	69.998			40.771	159.384		64.879	28.149			343.56	262.773		295.541	100.715			2234.32	6482.96		1639.11	2307.36			17.405	4.464		9.709	11.599			6.357	0.984		1.092	2.23			15.653	4.435		10.652	7.932
		53.217	56.989		43.361	26.496			81.467	75.898		50.206	24.423			378.429	267.991		191.47	123.875			2687.53	3064.76		2746.15	4340.56			10.058	25.792		7.721	5.338			2.892	2.869		0.331	0.367			9.074	8.882		3.573	3.283
		17.753	90.448		71.641	18.176			59.945	83.547		44.045	25.986			117.553	392.13		62.121	86.568			929.66	2433.47		2337.82	1523.9			12.052	24.267		24.732	19.994			6.334	1.767		0.932	1.978			8.176	10.172		9.973	7.822
		133.651	48.154		56.549	55.5			60.536	44.124		63.535	40.097			339.336	262.584		201.346	153.117			2593.88	1816.93		2569.74	2201.82			10.815	12.603		13.958	10.052			0.829	1.174		1.02	0.866			11.984	10.259		6.68	7.718
		95.678	53.916		42.944	37.577			97.653	90.597		32.784	42.568			368.021	262.913		203.757	156			3107.05	2476.95		1408.36	2769.25			18.435	20		29.989	7.091			0.539	3.069		2.072	0.608			4.365	9.888		9.475	5.389
		99.572	46.952		67.524	28.084			148.39	63.56		93.332	59.587			318.568	218.802		157.117	191.442			4902.36	2889.26		5813.48	4822.9			12.447	46.818		5.771	7.789			0.716	0.894		0.794	0.427			5.658	17.52		5.549	3.445
		60.933	83.345		32.745	39.202			68.289	77.538		59.061	100.479			268.163	467.142		292.714	155.218			3691.99	4597.66		4252.61	1930.83			25.372	15.583		7.844	20.98			2.413	1.899		0.499	0.999			11.35	9.048		4.713	6.761
		51.798	87.874		70.293	47.398			21.408	103.102		16.393	52.27			388.105	316.608		116.551	167.72			3888.13	3834.84		1998.67	1057.42			46.299	19.709		27.277	30.571			4.547	1.91		1.523	2.391			19.723	12.894		11.22	14.663
		61.324	73.288		59.506	62.043			58.619	92.659		48.323	25.358			267.345	381.773		274.154	266.296			3672.06	2014.71		1512.63	4099.06			26.485	14.67		16.025	10.592			4.669	1.103		3.016	1.473			13.217	5.807		6.634	5.892
		67.456	93.746		56.518	67.326			47.829	91.15		61.658	55.607			378.756	250.359		263.349	237.706			3738.72	3618.47		536.308	2347.61			24.262	23.533		3.366	9.41			4.51	1.135		0.263	0.682			19.945	13.22		2.379	3.586
		69.721	47.02		83.115	70.408			76.841	28.515		74.365	122.663			228.144	260.171		275.426	224.291			3835.55	2135.49		1897.74	1227.35			7.122	11.858		12.448	10.6			0.486	1.218		0.694	1.329			7.14			14.657	16.365
		150.807	47.245		55.51	30.841			144.603	57.512		69.579	13.215			362.596	276.303		119.498	270.107			6153.72	2071.63		5341.62	3225.69			15.038	22.369		9.201	40.367			0.49	3.367		0.31	0.988			7.244	9.537		4.443	10.435
		88.569	95.55		13.17	53.264			46.033	129.684		9.419	83.99			289.149	280.675		94.396	399.951			2606.78	4201.93		2622.68	3557.04			7.771	14.343		10.14	27.985			0.618	3.607		1.939	0.319			3.91	10.08		5.902	12.889
		84.249	118.198		33.399	58.244			84.552	81.176		30.863	21.516			193.023	137.058		133.023	162.39			2444.61	2092.68		1194.44	2010.39			7.546	10.69		5.333	12.3			0.716	1.671		1.13	1.625			11.56	8.993		2.861	7.597
		75.823	59.558		82.855	61.856			107.57	41.155		48.413	19.643			248.493	155.247		333.889	177.861			3006.73	2130.02		1592.92	2325.35			13.906	14.905		15.182	31.218			0.504	2.755		0.485	0.498			4.448	10.193		8.951	10.826
		112.065	48.539		49.572	78.179			113.378	63.365		29.136	59.753			461.678	208.904		211.765	217.508			3871.17	3044.73		1216.39	2152.04			20.254	25.201		18.903	14.734			1.888	1.332		1.411	0.708			16.835	10.253		6.174	5.667
		203.649	50.865		100.618	30.75			151.112	30.384		46.588	61.2			141.115	181.304		238.172	212.74			2335.45	1952.57		1644.78	4819.45			28.95	26.453		13.781	20.271			1.292	0.986		0.406	0.894			10.532	10.582		11.862	7.929
		143.23	49.095		98.798	93.365			107.71	100.45		90.287	77.384			415.748	163.848		341.091	417.213			2737.61	1798.14		1389.12	3717.68			30.986	16.929		15.609	3.227			1.859	2.929		1.898	0.763			13.975	20.859		9.018	2.637
		46.723	119.268		123.811	44.608			78.989	76.681		88.022	43.158			98.01	316.75		260.261	45.341			4750.86	3065.51		4143.4	3029.97			18.238	16.911		17.73	39.473			0.922	2.941		2.383	1.62			25.564	8.137		12.761	13.905
		75.955	35.824		46.164	60.691			48.173	20.068		102.905	43.625			171.393	98.86		273.7	133.457			3343.86	1227.61		2087.88	2173.16			41.273	11.182		17.198	19.11			1.914	1.861		2.286	1.761			20.951	6.943		12.354	14.845
		62.138	89.795		66.552	84.453			39.241	90.034		80.994	40.54			347.453	323.028		243.784	338.181			3090	3518.89		4363.07	1511.74			7.613	20.249		14.661	15.378			0.395	1.877		0.934	1.368			12.697	10.185		9.81	4.954
		52.85	146.945		65.613	66.27			77.1	67.728		40.11	43.789			408.151	314.044		87.828	141.324			1973.59	6418.95		2970.01	1762.61			11.952	8.493		11.395	5.063			0.692	0.463		4.055	0.628			6.007	7.695		5.317	3.507
		74.408	158.821		21.497	105.885			137.037	57.673		8.455	72.171			345.486	347.319		93.142	352.381			3789.38	5008.52		1641.26	2845.32			10.091	30.948		11.215	13.2			0.457	1.321		0.133	1.237			17.179	9.035		3.515	7.668
		46.992	79.148		71.526	38.118			90.826	29.886		69.246	6.908			328.591	274.944		163.005	240.982			2723.22	2476.88		1741.61	1485.27			17.952	11.645		7.663	18.178			1.5	0.897		1.698	0.185			8.982	3.354		8.575	3.808
		34.386	59.396		32.237	18.468			55.648	60.435		24.427	13.963			216.54	216.092		190.386	122.16			2540.66	2101.89		1269.08	1191.88			63.625	4.239		12.317	5.171			1.871	0.553		0.327	0.255			24.08	6.364		8.756	2.338
		52.658	48.339		81.445	41.375			17.578	51.325		33.669	27.315			406.055	157.722		73.711	102.17			2013.16	1734.09		2722.38	941.382			18.759	18.534		8.583	38.149			1.744	2.251		2.014	1.836			8.229	16.71		6.853	14.29
		35.01	132.941		46.832	81.45			23.277	93.436		31.425	49.925			237.402	283.266		163.671	242.679			1786.24	2381.01		2140.71	526.378			22.524	12.479		8.588	19.717			3.021	0.733		1.705	0.774			13.112	5.741		8.607	6.671
		67.217	36.618		51.728	68.432			57.577	16.505		52.592	92.42			345.904	193.529		156.786	247.389			2685.37	1984.05		4864.12	1856.29			26.59	17.267		7.068	16.467			2.522	0.386		1.042	2.373			21.333	10.948		8.897	8.781
		70.273	68.979		43.622	23.002			22.188	118.809		58.501	24.232			136.802	386.924		211.029	67.214			1543.81	3017.36		751.769	1032.36			13.869	19.536		12.842	6.099			0.816	1.283		0.793	0.669			6.261	24.851		3.292	2.643
		41.058	88.9		52.281	59.143			27.142	141.2		73.373	71.689			224.711	260.457		325.032	246.011			1407.8	3298.95		2038.94	2099.63			13.671	19.89		13.499	16.888			2.892	1.458		2.003	2.499			12.65	10.544		15.332	7.875
		55.165	95.326		77.794	41.383			51.23	135.945		28.366	56.148			245.933	286.385		158.336	217.168			1171.19	3622.33		2473.49	1372.5			24.871	11.576		12.87	19.728			1.512	1.609		1.737	1.123			13.388	10.615		8.738	9.208
		99.232	89.543		49.512	72.707			79.331	64.573		21.84	51.626			151.827	209.603		23.232	109.302			2356	2514.76		1596.62	2733.77			17.485	15.037		12.605	15.25			3.878	2.298		3.578	1.752			17.494	10.848		8.71	7.542
		85.338	44.036		68.307	63.379			51.5	73.109		73.28	15.528			215.403	270.269		149.851	191.889			2900	1928.06		3123.93	1116.61			12.689	9.826		7.607	10.735			0.792	0.624		0.339	0.376			8.271	8.13		3.597	15.595
		141.373	45.449		38.769	52.154			71.898	63.064		42.279	103.305			277.729	213.789		144.669	186.34			5449.06	3357.71		5399.77	2760.19			21.507	79.01		7.765	6.697			2.09	1.958		1.841	0.733			17.112	24.707		7.57	6.665
		110.125	126.758		84.71	27.773			234.808	161.189		51.387	35.168			298.728	181.46		134.894	129.556			6318.77	4288.07		4554.1	1092.21			22.262	22.282		8.807	60.792			1.451	1.636		1.049	1.016			13.576	10.505		5.679	10.575
		116.557	56.822		49.232	81.23			168.285	91.47		52.817	64.355			449.333	216.569		331.253	319.616			6151.69	2276.89		1562.79	2374.82			9.728	24.04		4.372	19.983			0.82	0.848		1.778	1.724			8.99	12.9		7.747	16.085
		104.939	59.965		39.263	57.173			115.296	46.705		36.291	48.613			259.811	230.4		124.556	172.442			5018.4	1774.46		2020.25	1791.02			13.319	18.38		7.685	18.362			1.4	0.49		2.006	1.832			27.411	6.367		16.162	11.321
		78.58	41.099		29.082	53.922			37.421	48.202		33.695	46.893			128.892	139.443		223.135	102.986			1487.95	1792.71		3403.47	3146.26			27.629	20.504		6.663	10.807			5.488	3.367		1.473	1.716			14.675	12.343		5.016	6.031
		55.49	78.855		86.573	166.976			56.359	62.344		71.18	146.33			256.968	282.232		264.262	485.635			3469.16	6118.22		568.275	3999.93			35.603	26.686		10.742	16.246			1.557	0.581		0.363	0.795			17.062	9.663		2.674	6.129
		180.19	56.481		73.33	18.523			122.088	72.665		28.707	6.428			298.617	336.762		124.863	58.263			3773.33	4445.12		974.701	2969.95			12.533	13.797		27.346	16.944			2.36	0.448		1.626	1.926			14.142	13.578		9.236	19.869
		85.841	51.828		12.226	60.009			49.904	44.517		9.326	66.221			184.343	67.982		99.752	131.099			3367.16	2444.42		1762.76	3630.88			19.76	15.662		14.417	3.558			1.677	1.008		1.469	0.17			13.691	5.194		5.132	2.979
		50.287	50.071		27.357	34.585			59.371	120.899		33.731	63.864			178.011	304.942		135.562	191.976			1868.11	2552.04		2927.28	3389.08			35.022	8.664		8.3	7.574			2.184	0.896		0.78	2.258			11.905	6.508		3.062	6.587
		49.872	58.92		49.761	44.402			80.912	38.08		43.474	40.301			284.686	208.646		187.102	289.764			2280.78	5593.45		2616.84	2150.55			17.624	19.464		2.963	22.811			1.205	1.918		1.066	3.078			9.522	11.686		4.621	10.057
		92.769	80.19		59.361	116.191			49.174	68.941		50.193	112.304			280.363	171.619		162.716	313.785			2222.1	1879.4		1060.44	7850.63			16.344	11.928		6.819	23.049			1.061	0.181		1.573	1.49			10.423	4.444		3.7	11.127
		52.084	77.512		95.113	76.912			41.143	155.124		45.722	74.774			261.564	308.409		127.601	307.28			2384.85	2990.86		1577.12	2994.3			4.365	14.006		23.322	16.395			1.105	0.509		4.324	0.825			6.719	5.958		11.709	5.742
		90.554	66.395		65.154	49.482			84.251	68.473		37.02	64.877			327.381	188.841		214.688	232.895			6947.53	3344.2		2266.85	1188.87			16.905	20.548		22.65	21.259			1.553	1.18		0.998	3.945			11.213	8.567		6.236	29.764
		106.032	43.452		47.618	16.119			84.322	94.26		92.633	6.172			335.24	170.404		206.382	62.405			3184.36	4773.13		1897.56	2302.94			5.655	32.123		11.95	9.959			2.087	4.165		1.113	0.427			10.66	12.911		11.709	3.807
		73.899	93.264		58.435	83.32			136.111	71.422		58.831	89.112			263.249	149.505		233.411	270.081			2219.91	1761.15		1559.81	1303.35			28.381	11.627		11.137	7.218			2.204	1.29		1.519	0.889			14.848	10.395		10.326	6.015
		99.43	98.576		28.171	62.865			70.865	84.356		17.805	117.984			336.118	146.438		40.269	257.834			2377.07	2945.23		833.811	2258.86			9.411	29.07		18.86	13.47			1.37	1.599		1.669	0.461			17.082	8.665		7.429	5.873
		97.06	161.568		71.31	86.269			73.219	77.729		106.148	110.894			152.098	209.429		312.417	340.317			2476.71	3189.76		2431.29	979.04			16.908	7.461		6.678	14.664			3.408	1.491		0.184	1.391			15.163	10.302		4.097	10.257
		70.714	85.64		65.492	17.103			91.597	33.758		51.469	28.751			224.224	519.635		237.232	123.547			3063.18	3645.15		2532.84	11134			13.533	18.533		60.579	22.884			1.686	1.076		0.658	0.474			9.959	10.449		19.65	8.137
		39.606	133.601		60.272	43.243			63.439	72.88		32.251	37.724			257.844	344.116		133.976	275.352			1719.78	4637.91		2609.25	4109.89			8.663			13.19	11.848			0.6	3.163		0.247	0.433			4.913	1.863		4.921	6.613
		52.185	61.686		27.095	72.199			71.821	53.572		23.807	110.468			298.045	223.398		82.396	187.876			2924.95	1892.79		1820.17	1374.03			17.352	32.051		7.823	12.73			1.933	3.323		0.486	0.703			16.028	17.282		6.947	5.845
		172.261	85.702		49.893	62.267			111.971	73.064		96.829	42.075			156.148	223.056		141.987	166.763			5141.82	4122.74		1898.54	3964.06			21.524	14.432		25.899	15.916			1.287	1.745		2.59	0.477			18.394	9.207		13.941	4.915
		138.142	90.098		34.822	24.319			68.72	74.537		71.04	16.436			416.652	323.479		201.819	84.412			6076.02	3532.04		2295.49	1782.71			8.294	29.37		12.124	15.27			0.991	3.67		1.48	5.77			11.401	15.523		11.51	10.756
		79.438	101.203		54.603	55.137			56.483	93.212		70.182	78.032			459.838	187.59		155.832	156.483			4562.05	3732.49		3033.16	2393.59			22.938	8.171		8.866	7.63			2.495	3.596		1.693	2.055			17.841	10.932		4.202	8.676
		78.006	110.354		59.963	49.849			86.129	94.067		42.914	84.182			340.613	287.159		252.214	209.376			2965.04	5671.47		2110.11	1564.69			12.971	15.399		12.174	8.645			0.973	2.736		2.409	2.123			8.709	10.196		6.233	7.664
		75.475	90.627		61.175	80.074			67.065	106.869		30.957	79.036			170.395	294.074		304.432	150.452			1894.03	3150.12		5192.04	5710.18			16.009	20.126		22.179	17			0.768	1.226		1.761	1.384			6.336	12.554		8.651	6.969
		122.07	64.074		37.871	44.347			124.187	42.828		66.796	57.172			220.662	158.239		150.677	217.793			2443.1	2517.77		2406.77	4565.83			22.264	9.102		21.213	23.102			1.578	1.327		7.85	0.817			11.327	7.296		20.183	7.285
		151.491	91.997		45.228	79.867			109.596	83.64		33.559	64.831			522.129	268.894		205.564	192.974			5087.05	4658.62		3873.55	2388.64			29.703	10.29		19.608	17.999			2.283	1.552		2.89	1.633			13.561	8.603		10.615	8.491
		36.223	26.494		95.269	39.373			43.317	49.65		57.984	19.505			244.408	150.005		282.87	59.227			1558.23	2707.62		2576.78	2804.03			11.414	22.676		20.558	8.105			5.018	2.668		0.961	0.822			14.153	27.79		6.67	3.868
		151.952	87.48		65.993	81.868			149.449	80.863		60.069	118.669			201.718	402.727		188.511	314.977			5563.79	3127.69		641.64	965.072			8.032	18.663		7.721	33.452			1.508	1.429		0.553	2.481			14.326	7.579		5.071	12.977
		55.685	30.224		117.925	65.797			38.891	37.438		73.597	51.383			230.631	71.568		219.319	223.724			2528.42	1185.78		2890.68	4436.86			10.012	8.342		14.738	14.874			3.936	0.235		0.857	2.176			7.163	4.976		12.83	8.885
		32.977	100.413		84.413	24.759			48.225	63.206		35.855	24.956			133.076	340.149		278.568	86.634			1370.24	3857.54		1505.37	1994.98			9.415	15.748		24.441	12.587			0.419	2.357		3.259	0.329			7.143	4.158		11.483	3.009
		65.117	65.612		116.908	71.768			63.452	111.758		108.76	61.098			249.765	320.183		308.736	336.367			2566.85	4611.32		2587.39	4032.95			12.991	16.045		9.196	16.492			1.777	2.315		0.536	0.811			6.154	9.023		11.236	11.118
		68.063	38.763		56.986	80.886			100.68	65.641		50.029	84.635			296.453	237.889		312.657	314.385			2167.32	2156.45		1445.57	2868.96			16.503	19.463		16.103	10.296			0.531	1.391		0.384	0.303			7.698	8.054		12.482	6.915
		238.072	95.574		30.47	50.551			196.19	58.707		34.286	53.299			237.731	399.279		144.082	233.446			7478.76	3558.07		3035.63	2634.02			22.116	13.912		9.423	15.444			0.876	0.723		0.827	1.013			7.349	8.812		4.902	6.486
		92.166	66.011		66.759	87.095			80.83	27.174		35.856	82.962			336.61	156.303		230.885	180.702			4760.93	3225.42		1358.86	2793.6			33.634	11.826		16.08	5.685			0.744	1.598		0.755	0.287			13.653	7.026		7.131	3.996
		58.198	97.746		49.2	33.912			98.084	97.561		76.173	21.445			460.75	186.258		94.053	199.391			2435.78	2626.32		761.833	4045.11			15.054	21.031		11.766	10.6			1.524	0.782		0.788	2.306			12.513	12.476		7.342	7.428
		44.529	91.269		53.865	27.021			35.465	29.75		41.005	34.39			196.216	181.584		111.511	170.845			1719.54	2312.2		2912.98	584.864			13.86	5.016		1.914	2.651			1.294	1.452		0.851	0.603			17.216	8.279		3.013	3.205
		45.096	56.214		89.725	241.34			20.604	96.851		40.892	217.781			172.596	236.274		274.036	211.565			2245.91	2514.54		1823.98	1375.73			12.206	11.047		13.469	15.021			3.671	1.464		1.875	8.903			10.058	8.782		11.181	20.509
		121.75	39.455		50.056	62.363			118.366	55.31		119.936	62.507			373.295	152.58		254.044	129.571			4408.53	2214.67		1286.31	3618.19			20.388	10.134		23.113	14.066			2.838	0.963		2.476	1.399			6.765	6.191		11.121	7.938
		119.161	81.977		25.032	37.624			79.63	81.474		32.253	48.308			309.946	199.748		124.113	123.4			2830.03	3454.19		1613.69	2097.67			10.945	47.523		7.38	14.667			1.403	1.602		1.074	1.654			6.651	17.214		4.477	7.698
		79.71	140.292		64.716	48.728			87.332	95.204		70.289	60.541			127.813	292.645		384.875	126.113			2277.67	4320.34		1393.72	1283.91			33.375	5.057		19.235	6.278			2.073	0.497		1.496	2.253			14.907	11.556		6.675	7.703
		61.122	81.065		22.238	46.428			51.479	106.235		34.127	90.608			231.371	297.418		105.085	158.092			2217.47	2966.75		2754.32	4042.19			16.032	8.849		5.804	17.225			1.586	0.601		0.507	1.989			7.739	3.825		4.1	7.759
		80.495	71.201		44.263	79.503			51.526	87.437		37.451	114.29			304.445	179.167		130.4	230.381			2722.85	3548.56		3552.28	1681.24			20.805	27.521		15.441	16.716			1.511	8.422		0.95	3.735			14.198	12.872		4.778	9.408
		163.079	22.861		39.005	82.236			92.28	55.061		22.175	101.367			164.285	173.076		84.989	174.846			4281.62	1619.52		1593.16	1594.01			14.311	27.166		11.396	22.124			2.003	1.172		0.367	1.52			14.272	12.642		2.833	13.675
		79.352	111.403		54.584	51.245			41.596	126.588		57.944	61.179			202.427	274.315		261.043	250.597			2021.7	4859.9		2078.49	904.829			15.293	11.733		10.08	10.705			1.251	2.132		0.863	2.059			12.189	8.962		7.202	7.44
		178.889	168.145		35.008	40.067			151.514	130.032		65.254	36.173			345.749	264.14		146.796	171.748			4785.8	3545.4		1679.16	3639.26			22.614	36.695		7.275	10.28			2.077	1.425		1.043	1.1			15.463	20.321		3.789	4.654
		40.743	80.449		49.526	42.607			45.377	74.748		63.328	26.189			177.563	412.648		166.212	90.956			1634.65	1959.85		2332.99	1410.27			34.947	23.648		2.229	32.837			1.651	0.416		0.213	1.09			17.734	11.259		2.967	9.228
		138.708	45.302		65.257	57.626			124.655	52.499		49.559	32.899			495.382	138.181		214.595	158.22			4717.93	1476.9		2726.06	3694.55			16.534	17.216		7.188	12.64			2.08	1.773		1.311	0.702			18.852	6.271		5.134	5.073
		65.765	86.909		6.666	60.159			101.33	86.356		12.589	69.488			432.849	462.199		53.98	315.591			3043.42	3910.21		3103.22	3307.79			21.23	12.666		0.669	8.97			3.381	0.386		0.511	0.566			14.853	8.978		1.651	6.793
		100.886	41.173		55.022	47.138			122.498	57.068		32.167	46.331			362.305	171.948		102.091	146.556			4417.29	1657.53		1957.26	4577.82			10.444	10.461		7.306	11.478			1.114	0.296		0.217	2.083			8.786	6.165		4.472	9.214
		97.135	30.575		60.627	112.677			52.614	32.419		25.09	115.28			395.742	189.516		88.147	350.93			2298.23	1609.33		2323.07	2952.28			19.734	14.185		15.418	13.486			2.367	2.049		0.955	3.038			11.519	3.935		4.077	10.973
		63.878	40.012		11.211	85.086			48.109	52.472		9.59	89.827			260.347	202.505		38.822	237.094			3402.07	2588.77		4669.48	3768.34			17.432	36.144		25.581	5.621			0.988	2.098		1.673	1.195			7.803	25.081		10.446	7.251
		83.503	70.293		69.254	50.711			129.684	72.91		64.925	51.962			541.316	364.381		186.024	192.398			3827.9	2405.66		1055.89	1306.29			20.375	30.573		7.095	12.724			1.576	0.854		2.257	0.886			13.81	15.708		5.493	8.174
		48.02	136.049		49.305	141.829			42.453	101.246		21.508	106.645			210.348	295.522		61.661	208.479			2691.13	3612.16		2110.25	1558.67			14.583	41.461		27.825	23.899			2.092	3.549		3.774	3.077			8.455	13.093		12.63	17.69
		129.496	55.416		55.402	100.702			164.193	41.138		25.013	134.355			554.419	298.417		115.839	361.759			4752.1	2266.04		3406.11	2917.56			16.839	3.028		7.099	6.467			0.811	0.666		2.97	1.646			10.375	14.798		5.193	4.447
		39.039	61.544		83.643	102.258			52.214	50.535		78.42	74.291			89.983	269.721		263.228	210.955			1834.51	2245.48		448.55	2461.88			12.365	36.578		16.033	23.151			1.052	0.607		2.713	3.626			8.873	12.061		8.088	9.642
		70.6	66.884		43.064	46.793			94.062	77.74		47.679	49.53			243.145	293.22		132.447	195.91			2664.77	2599.95		1788.32	2466.12			26.921	20.822		17.495	31.487			2.509	1.831		1.86	2.956			12.466	9.979		5.764	11.792
		72.924	88.014		50.658	36.347			61.082	66.731		22.936	41.906			345.264	321.398		193.695	82.541			3291.94	2199.72		1782.92	2132.97			27.539	16.604		14.856	19.058			2.502	1.794		0.333	1.313			18.443	11.516		5.222	7.637
		113.439	113.498		54.414	43.239			83.35	91.086		69.77	21.869			258.09	363.349		173.695	182.47			2577.09	4140.24		1676.7	2533.47			22.223	30.057		14.751	15.578			2.225	0.874		2.475	0.444			15.797	14.317		8.974	6.293
		75.33	53.164		29.922	21.555			45.936	40.422		40.781	21.086			277.3	331.933		89.613	90.565			4326.51	3050.05		1244.49	1783.99			24.863	7.311		3.327	3.993			1.371	0.941		0.209	0.991			10.786	5.875		8.836	3.59
		49.934	46.367		71.493	29.721			31.398	27.346		61.783	23.231			188.683	188.038		196.887	140.31			2105.94	2369.16		1675.57	1127.11			17.5	29.131		4.018	15.528			2.538	1.269		1.016	1.254			7.106	12.078		5.789	7.073
		70.26	121.048		107.13	35.666			49.757	78.68		113.754	29.734			304.576	309.197		228.316	136.356			2804.84	5068.77		823.661	3574.45			28.483	9.85		27.156	10.916			1.097	1.209		1.335	0.374			14.818	5.388		12.076	5.446
		79.805	58.33		106.908	94.786			70.564	39.929		75.082	79.344			400.435	350.008		377.64	289.592			1761.79	2976.23		1461.99	2224.52			15.966	6.715		16.419	7.102			4.764	0.882		4.168	2.058			14.806	10.632		9.425	10.556
		91.877	59.431		85.617	55.675			62.748	90.117		56.033	82.721			267.813	226.216		155.787	136.361			5037.14	2346.52		1135.45	1720.06			11.861	14.094		11.178	4.949			1.317	0.436		1.304	0.857			12.473	12.316		8.139	5.009
		55.965	72.284		79.914	44.944			57.52	43.379		122.645	29.676			194.117	278.172		326.35	55.452			2675.51	2609.89		1792.59	3411.03			13.787	3.965		12.128	25.968			1.004	1.62		2.179	1.945			10.503	3.214		11.357	12.802
		132.455	47.289		38.928	68.736			117.703	84.469		63.962	64.622			286.935	122.831		267.139	360.042			4197.23	2049.97		1545.34	3637.14			23.826	32.416		10.162	26.791			2.056	1.82		0.768	2.218			13.943	12.962		9.041	11.123
		95.584	109.204		102.294	76.178			98.49	74.114		82.962	43.574			201.48	266.393		127.942	169.447			4249.15	3779.22		298.804	4458.45			15.054	14.05		12.933	34.956			1.211	1.454		2.046	3.848			13.999	13.89		7.335	18.811
		85.327	106.705		28.949	38.616			38.322	78.785		56.548	49.816			168.715	300.33		189.875	200.768			3093.2	2984.41		2086.47	3893			17.607	27.465		10.715	27.925			1.138	0.75		0.583	0.7			5.943	16.522		9.454	18.026
		57.127	107.324		52.072	102.978			36.304	95.382		56.921	184.66			216.688	183.938		295.034	289.238			1950.58	3329.81		3801.51	2070.93			20.362	15.434		6.89	25.79			2.029	1.193		1.064	0.542			13.708	15.341		4.802	9.567
		69.462	35.929		42.763	39.072			106.011	51.835		33.027	31.522			303.65	170.36		70.42	196.237			2882.22	784.029		1815.35	2126.47			13.596	14.948		11.695	15.204			0.702	1.731		1.763	0.685			5.088	7.594		9.05	6.692
		54.23	92.955		57.706	54.388			57.262	77.306		32.596	28.24			227.023	269.894		141.624	140.671			1421.77	4315.75		1212.56	1645.25			26.206	3.503		16.479	9.595			1.343	2.737		0.499	1.027			9.955	4.688		6.313	5.256
		85.842	71.331		83.67	112.476			76.796	53.501		41.131	84.754			249.409	298.912		221.867	211.887			2603.06	2511.37		3128.06	1900.68			10.699	29.72		16.54	4.871			1.183	0.345		1.516	0.349			10.947	20.804		7.896	3.534
		19.647	93.542		35.488	64.737			22.258	63.004		39.991	111.448			208.721	174.202		67.173	192.792			468.24	3593.27		2827.93	4299.35			21.874	18.028		25.352	8.08			2.035	2.136		1.58	0.595			14.157	7.291		8.796	5.127
		60.037	88.813		34.174	35.261			65.188	35.224		29.642	31.454			307.944	150.942		197.568	143.941			2040.08	2895.56		1600.51	5493.44			18.853	26.955		10.775	8.436			1.305	3.894		0.355	0.429			12.563	12.405		5.87	6.243
		65.222	71.637		10.72	76.313			72.521	104.661		6.612	53.37			172.18	410.627		53.178	174.255			2277.36	3819.89		3725.35	2795.01			13.536	19.254		10.069	19.733			0.359	1.76		0.439	2.842			5.883	12.757		4.168	8.56
		115.69	77.551		84.414	116.467			52.479	51.29		121.025	110.607			128.485	110.638		177.608	272.294			5811.44	1621.95		3265.63	1642.14			24.569	20.36		10.411	12.284			1.982	2.394		2.636	1.266			10.569	13.84		11.132	5.53
		75.919	70.909		7.8	61.532			50.888	83.783		0.857	28.065			333.675	298.109		96.199	67.384			2476.67	5485.55		875.094	1371.9			28.347	7.284		23.685	6.503			2.61	3.317		2.602	0.513			9.699	11.646		8.933	7.118
		103.039	135.154		12.142	18.687			103.702	77.956		5.78	23.12			262.381	330.808		57.658	84.337			3352.04	11465.9		992.731	971.178			14.742	9.604		7.217	6.316			0.852	1.316		2.33	0.374			10.065	5.562		15.755	3.014
		131.148	77.318		83.235	45.891			48.004	96.988		68.975	45.731			138.442	164.037		201.475	205.903			2541.99	2297.2		2272.62	1276.55			16.046	10.364		16.992	4.369			0.403	5.597		1.022	0.681			9.55	6.881		13.29	3.256
		82.424	75.173		90.95	41.015			69.475	47.101		104.431	61.27			289.268	200.53		142.362	124.282			2897.09	2753.41		3288.82	2085.89			7.628	8.709		1.553	15.287				1.733		0.175	0.997			8.437	16.21		1.61	10.373
		14.593	76.178		39.73	54.649			7.623	69.076		63.215	53.153			275.58	519.405		163.46	344.411			757.5	3086.72		3384.46	4223.49			9.062	9.546		20.758	23.878			2.123	1.15		1.647	2.025			9.14	7.17		9.681	19.911
		89.365	59.623		47.779	121.084			61.685	95.677		93.709	126.848			247.745	330.343		226.518	403.134			3647.91	2319.98		1306.39	1985.08			10.188	20.029		11.165	22.275			1.882	1.811		2.112	1.524			15.342	8.461		6.456	9.422
		53.408	52.045		65.145	58.62			49.546	92.535		34.987	59.572			219.023	349.202		173.826	236.65			1612.53	4676.31		2256.47	918.38			12.002	8.191		9.018	43.877			1.608	2.347		2.627	0.78			7.744	4.729		6.707	10.909
		64.345	29.452		58.555	150.063			87.598	15.47		68.272	127.294			379.557	6.675		258.175	146.001			4504.59	997.151		1504.39	3900.2			8.07	18.945		22.319	11.345			1.39	2.408		1.999	1.071			10.523	12.415		10.502	16.207
		35.511	82.514		55.721	53.663			18.941	104.483		28.912	65.226			157.974	181.385		146.962	281.796			2105.34	2597.17		2130.72	2534.46			13.986	18.027		15.85	20.841			0.669	2.031		1.3	3.089			7.804	7.962		4.784	17.106
		65.873	64.523		103.394	56.094			167.154	44.155		77.719	73.443			449.304	296.102		241.422	122.607			2806.7	3288.07		1900.24	1011.54			19.984	17.008		1.455	16.446			0.501	1.605		0.625	1.82			7.663	7.831		4.504	10.95
		83.056	68.286		26.537	120.352			113.789	39.188		21.679	78.281			139.101	268.319		86.886	298.302			3432.42	2368.06		1295.4	2977.15			4.289	17.838		5.177	18.884			0.287	1.747		0.723	1.881			7.237	8.523		3.097	10.583
		41.135	86.151		47.838	40.689			30.285	62.074		61.828	123.082			266.097	477.83		144.308	183.962			3022.19	3397.5		1208.11	542.002			5.058	29.616		12.815	16.86			0.245	1.888		1.106	2.99			2.313	14.156		6.894	8.571
		62.775	121.477		27.778	59.834			116.751	111.321		24.294	59.855			301.366	336.16		46.616	213.81			1391.23	3399.5		3764.82	2751.75			27.412	15.376		7.625	12.65			2.442	0.996		0.229	3.696			10.758	7.258		2.402	8.815
		99.675	57.023		23.893	14.628			58.544	55.081		19.8	5.351			125.459	290.631		97.746	195.288			3160.22	2393.85		2526.19	1432.11			9.497	7.893		1.875	22.463			2.372	2.433		0.103	0.32			7.463	6.237		3.539	4.132
		45.876	78.213		42.458	35.564			56.91	86.374		67.058	21.092			200.149	197.695		124.023	154.887			1487.22	3038.61		857.915	2142.31			28.602	18.622		16.48	20.345			0.646	5.547		1.537	1.66				10.89		8.372	11.519
		103.047	157.317		16.972	61.819			63.085	47.083		14.826	43.217			308.663	331.145		100.849	346.545			3116.55	3592.69		2207.01	3361.88			31.945	15.822		17.013	44.579			1.173	1.015		0.741	0.947			9.627	15.302		9.538	12.771
		77.573	118.558		79.33	55.89			84.045	62.318		58.778	44.588			430.862	191.057		251.401	173.19			2724.95	3413.95		1194.31	1326.09			18.394	16.787		9.501	16.502			2.215	1.529		1.139	0.638			12.653	13.31		9.284	7.218
		108.408	45.949		28.296	97.722			113.629	43.206		47.15	58.602			676.037	281.769		134.635	223.695			3290.98	1769.55		3407.1	2127.38			0.215	5.935		4.954	8.352			1.643	1.449		0.554	1.282			7.428	3.056		4.302	5.748
		53.307	82.006		128.82	56.461			62.696	92.03		95.915	50.989			142.852	475.536		166.905	251.117			2268.36	3938.28		2840.57	2441.48			19.638	15.275		3.95	11.564			1.338	0.375		1.337	1.382			14.655	8.54		9.394	5.182
		75.371	107.49		11.474	46.652			62.278	111.581		28.381	35.782			125.232	245.505		161.376	119.767			3892.62	5172.18		3396.87	2633.65			15.193	6.296		31.097	3.136			0.586	1.229		1.215	0.792			9.359	14.09		17.602	5.264
		81.418	71.817		60.583	69.263			82.133	78.524		71.248	85.307			413.038	348.895		97.286	245.126			2961.3	2332.01		3424.55	1840.41			26.583	5.121		10.886	39.525			3.36	0.53		0.38	1.714			17.351	6.324		3.767	17.677
		29.623	59.721		73.113	75.771			47.823	37.921		69.373	104.594			184.607	183.287		352.799	449.182			1172.71	1976.48		1640.12	2685.15			22.824	12.464		22.38	21.702			2.073	0.481		1.607	0.823			14.044	11.742		8.187	8.33
		74.719	23.239		37.239	111.028			80.243	20.818		22.258	114.047			155.935	188.805		199.245	222.992			3948.02	1857.7		1669.31	2258.83			29.875	6.358		19.375	30.179			3.1	4.649		0.444	1.857			14.121	7.909		5.691	18.248
		76.835	71.137		44.61	130.166			96.846	81.543		30.104	76.561			482.075	234.071		101.049	189.972			4575.36	3076.48		1972.13	1056.53			23.309	7.952		23.22	9.179			1.267	0.981		1.585	2.123			15.471	13.776		8.523	10.484
		47.382	69.698		33.849	59.645			44.488	56.926		29.59	55.614			318.807	233.301		118.936	267.712			2066.28	3059.94		3707.78	5418.91			15.072	29.919		27.699	18.867			1.446	0.696		1.685	0.52			9.049	17.334		8.809	27.739
		141.087	66.34		28.416	48.147			149.127	45.607		25.567	37.03			547.905	160.547		77.768	144.465			2561.23	2055.13		2596.11	1219.07			7.232	28.677		16.493	16.848			1.934	2.004		0.547	1.557			9.131	7.584		8.68	11.239
		58.472	79.243		34.774	98.559			67.368	67.832		23.376	74.409			314.8	335.184		171.054	92.986			2400.2	4273.94		1063.3	3197.08			5.699	11.241		11.304	21.284			0.582	1.691		1.246	1.444			3.691	10.06		6.706	7.031
		74.015	58.002		46.451	59.575			78.965	40.415		36.08	61.262			239.159	187.072		125.385	169.75			2589.95	2324.1		2392.53	3431.89			34.469	20.148		9.741	18.185			1.964	1.403		0.286	1.948			24.227	9.953		5.13	6.02
		109.278	61.915		44.581	24.216			148.754	38.755		54.672	35.123			477.823	344.42		186.962	134.584			5036.19	2018.26		1174.23	5515.09			11.029	13.105		9.764	8.259			3.224	5.761		1.146	0.999			24.937	8.157		6.081	7.511
		75.61	89.841		45.441	129.127			127.013	68.616		14.861	155.33			358.393	264.826		142.289	240.863			2872.26	2970.57		5554.9	1996.21			31	26.775		18.962	9.495			1.91	0.885		0.492	0.783			6.544	18.341		5.798	2.999
		49.266	75.281		35.96	159.442			59.695	98.334		70.448	76.306			221.421	457.342		183.827	216.673			1430.61	4365.98		447.085	3045.8			39.794	17.412		11.195	10.058			1.755	3.564		1.398	0.291			21.515	13.017		8.093	5.437
		279.812	55.664		40.156	96.478			199.519	48.25		61.93	30.914			95.96	130.233		150.53	182.283			4477.08	1919.37		852.153	2058.32			2.093	38.439		7.229	32.004			0.348	2.208		1.899	9.813			2.891	16.592		4.934	15.38
		105.125	34.018		62.244	63.872			64.124	39.585		77.596	52.827			217.003	149.175		238.12	202.673			2415.52	2201.12		5006.7	836.783			14.429	15.66		2.88	27.712			1.03	0.52		0.426	2.315			10.736	11.363		3.723	16.801
		42.588	71.457		71.634	91.743			44.042	78.989		60.82	120.952			257.662	192.585		177.855	524.823			4659.23	2508.01		2249.55	3114.95			30.036	9.634		22.478	5.969			1.451	3.045		0.402	0.919			9.699	2.938		5.424	5.963
		102.065	78.605		25.187	69.19			68.093	56.769		55.554	70.183			167.623	200.952		172.135	139.789			4310.16	2445.54		4516.99	1886.4			18.857	14.554		23.171	7.629			0.91	1.463		0.775	0.614			15.311	11.865		8.757	6.843
		17.645	65.73		45.569	64.384			43.795	58.864		28.221	52.839			145.123	226.238		176.734	120.541			1071.74	2253.05		4599.94	2753.22			13.29	10.96		12.271	17.34			0.859	1.351		0.582	1.726			6.025	8.273		4.964	8.864
		88.449	52.884		26.158	45.996			129.253	38.444		16.921	41.247			356.272	169.484		188.905	223.062			4536	2964.03		4364.82	3492.3			38.216	15.358		9.676	9.372			3.924	0.933		0.661	0.915			20.131	8.618		5.533	5.621
		185.009	72.978		57.288	135.036			116.585	90.309		19.975	119.986			544.824	328.494		144.582	302.459			7272.04	1979.42		2065.22	2518.95			9.606	19.117		15.564	18.501			0.879	1.213		0.828	4.127			6.438	25.04		5.607	13.034
		59.434	59.082		33.685	58.883			68.274	126.365		18.296	79.755			218.574	293.569		53.892	164.267			1361.16	3412.21		1069.77	3756.4			25.878	10.886		26.213	8.949			1.832	0.332		1.123	0.225			10.421	13.87		9.225	4.618
		148.078	70.673		57.702	17.067			215.254	35.326		75.7	9.494			400.101	532.217		291.954	114.663			5732.27	2697.84		1087.31	1837.61			7.543	7.569		7.521	9.447			1.763	0.962		1.245	1.116			10.676	2.913		10.173	7.858
		76.842	49.365		43.048	60.282			58.324	62.134		56.355	53.924			414.395	144.742		188.333	227.663			4307.55	1713.29		2218.43	2317.23			17.939	23.61		5.944	23.442			2.818	1.735		0.875	3.32			9.973	9.52		6.569	15.559
		90.144	106.966		22.922	116.492			53.36	45.844		36.131	79.276			230.571	160.137		178.391	236.001			1853.87	3306.82		214.247	2560.45			11.042	25.539		10.492	4.099			1.916	0.814		1.191	0.803			8.434	11.465		4.744	3.792
		64.403	100.004		100.833	16.752			58.427	110.399		137.543	23.62			342.554	279.186		185.859	63.159			3397.98	2846.62		1381.91	2142.99			13.654	11.27		32.434	12.634			0.823	8.621		3.604	1.106			12.088	5.936		21.803	8.079
		64.067	109.45		36.127	31.887			93.625	64.389		39.291	32.955			397.381	259.519		136.432	113.541			3542.96	3227.01		1656.66	1822.53			9.949	26.767		11.366	25.509			0.353	1.768		1.081	1.485			4.856	12.951		5.561	13.508
		73.425	144.484		64.235	65.363			93.735	146.762		35.502	45.147			213.197	206.858		179.424	125.503			1963.91	5591.66		1311.94	4029.03			12.721	12.376		30.864	3.566			1.144	0.606		0.609	0.359			10.41	9.847		9.66	2.705
		171.402	71.644		15.722	60.527			161.519	46.249		29.891	43.147			408.061	409.642		97.741	229.438			5480.02	3333.62		2550.42	1607.91			9.899	4.838		18.731	28.017			2.627	2.16		1.86	2.111			19.656	3.64		8.624	10.685
		84.85	93.348		33.143	63.495			73.777	141.927		43.938	91.014			276.395	346.46		121.463	323.468			4495.12	4210.75		1675.81	1712.93			12.619	19.754		3.464	35.975			2.749	0.185		0.369	0.857			14.559	7.949		2.233	10.23
		101.945	101.342		59.243	91.233			77.555	44.804		84.399	73.572			152.687	232.451		186.09	226.005			2222.41	2559.2		1595.81	4910.02			16.718	3.434		12.469	17.017			2.888	2.529		2.368	1.576			9.546	4.432		7.231	8.376
		90.964	37.963		100.808	41.549			82.388	19.175		99.581	39.61			244.876	111.173		130.579	141.265			2869.93	1070.62		2565.44	1039.32			26.645	14.606		3.07	10.155			2.515	2.667		1.201	1.069			6.547	13.511		3.952	4.88
		40.177	81.416		62.956	71.897			29.12	114.094		75.473	33.672			236.38	238.118		175.554	179.76			2421.92	3120		766.404	2930.99			19.464	21.779		17.899	27.274			1.227	1.41		0.867	0.856			30.562	15.135		8.842	10.359
		52.342	67.492		32.951	78.441			45.792	68.225		49.145	57.148			243.484	156.009		197.984	311.879			2093.8	2984.95		560.393	2060.33			11.487	17.349		9.355	17.959			0.807	1.623		1.392	0.61			9.816	8.541		11.528	9.286
		72.355	48.231		26.518	28.585			67.592	64.911		16.112	58.606			207.052	231.91		171.076	51.788			2297.51	3585.68		1813.48	4073.36			51.589	1.201		7.313	4.564			2.556	0.565		0.162	1.071			28.264	3.951		5.457	6.187
		111.111	72.818		32.673	20.787			125.623	45.67		33.849	9.501			498.646	295.02		186.808	61.436			6081.98	3844.52		1978.15	1203.22			7.58	11.53		12.327	13.12			1.895	0.984		0.549	0.417			7.622	8.449		4.309	4.948
		160.201	116.903		48.588	66.132			122.262	104.086		43.953	99.003			219.764	360.106		161.234	463.123			4975.29	5187.57		2133.61	2066.16			37.2	9.072		12.66	23.303			0.169	0.764		1.682	1.89			5.882	5.152		7.616	11.327
		201.453	30.479		19.259	77.952			100.273	20.195		7.429	60.015			328.847	108.696		120.664	292.936			5036.92	577.9		712.095	2299.26			10.483	26.733		4.627	14.461			0.804	0.732		0.14	0.605			7.125	22.04		2.573	6.232
		49.644	80.509		47.087	47.951			48.991	59.363		31.389	30.987			253.603	333.286		159.648	143.761			2309.47	2009.1		2790.38	3447.56			9.214	20.301		14.219	40.496			5.846	1.112		0.756	1.338			13.641	5.758		7.749	22.951
		44.637	77.772		13.841	43.473			48.857	91.562		11.966	56.225			226.079	290.959		223.064	176.303			2483.12	3456.16		2105.22	3075.25			15.395	5.839		4.697	21.09			0.697	1.865		0.044	0.956			3.966	4.888		1.805	9.455
		24.322	27.318		45.237	90.644			32.836	74.206		65.7	84.467			219.387	314.395		270.809	277.303			2195.15	643.854		1822.45	1512.89			37.551	27.016		49.987	26.328			2.313	1.555		3.048	2.165			19.247	9.85		29.006	9.753
		101.604	57.205		43.582	63.686			50.178	176.507		48.617	58.615			145.77	245.376		341.793	169.737			3346.52	3291.63		2614.63	2020.21			11.154	13.004		3.356	9.3			0.518	0.922		0.408	1.68			5.525	8.223		2.05	6.924
		36.088	92.675		88.022	44.013			25.701	65.335		77.9	72.956			164.69	211.75		194.989	78.164			1309.09	2458.03		1558.83	3393.96			13.957	28.174		8.669	13.952			1.428	1.214		1.075	1.505			4.878	14.168		5.488	13.211
		95.996	14.355		35.594	42.92			107.85	29.831		41.883	50.855			306.102	149.243		103.038	340.5			4769.8	610.358		1796.22	3791.04			7.233	8.22		7.052	10.389			1.594	0.513		0.374	0.762			8.059	6.128		5.497	5.134
		80.398	51.789		75.383	64.459			117.447	53.68		66.896	76.221			220.955	250.971		195.286	151.458			1199.64	2863.52		1501.62	1376.73			8.178	6.032		21.69	4.908			1.11	2.026		0.752	0.963			8.994	3.737		6.228	2.926
		106.868	68.997		47.541	53.925			91.022	19.196		41.937	40.577			201.545	92.597		184.671	229.694			4684.25	1524.14		1852.17	2616.23			13.254	16.405		17.553	10.263			0.585	0.434		0.865	0.692			8.571	10.248		6.86	5.838
		48.432	88.582		82.623	21.639			43.044	59.947		74.66	24.53			217.951	142.545		333.929	83.069			2842.03	2491.74		3404.34	3089.46			17.73	10.364		26.572	20.068			1.854	0.691		2.741	1.28			12.814	6.744		13.361	5.68
		238.381	104.925		65.119	37.445			125.74	69.979		40.987	36.177			350.245	331.951		213.128	104.128			5932.66	4696.01		2239.05	1541.1			23.881	3.446		10.672	16.025			4.016	1.766		2.05	1.258			17.853	7.58		12.113	7.883
		56.611	101.505		65.985	38.468			64.774	48.97		44.545	26.828			408.805	210.293		184.607	119.257			2521.35	2854.77		3460.31	3246.49			24.026	7.707		10.033	20.234			4.878	3.267		0.847	0.656			15.908	11.548		4.397	22.937
		72.974	32.55		90.328	38.046			38.408	40.373		52.49	45.391			143.911	107.049		201.467	186.085			2627.77	1144.01		1052.28	1585.65			17.248	8.133		17.801	14.123			2.23	1.653		1.374	9.232			16.504	10.059		12.118	10.704
		49.644	72.177		78.518	61.081			21.331	36.381		87.303	84.268			316.854	220.808		310.951	255.141			2337.03	2749.49		3290.93	1220.83			3.107	8.69		10.6	8.762			1.386	1.15		1.087	1.803			6.327	10.513		8.069	6.773
		89.112	37.402		45.816	49.693			177.065	32.599		58.376	56.941			263.672	166.335		201.665	136.805			4105.97	1159.02		1302.46	2903.38			11.49	10.347		7.003	14.247			0.502	1.026		1.829	2.074			8.647	5.557		5.652	10.094
		96.592	68.55		94.453	29.672			122.559	94.077		105.596	36.532			283.967	200.893		381.289	186.39			4683.43	2974.52		1746.24	1897.54			15.142	6.49		9.862	3.534			1.87	2.519		0.42	0.156			12.651	16.6		3.355	4.129
		62.382	36.315		23.548	54.286			42.463	28.957		24.687	39.26			209.052	175.686		184.798	229.177			1520.64	1535.21		1944.34	2264.1			17.31	23.202		19.211	10.181			0.884	0.948		2.518	0.522			12.027	11.309		13.423	4.224
		93.429	98.655		30.307	65.565			64.535	24.113		21.793	44.545			422.159	86.087		78.561	162.711			3898.39	1813.93		1250.99	3325.87			11.091	19.817		10.725	11.443			0.611	4.112		0.552	1.574			7.479	9.751		3.506	5.76
		69.892	50.746		30.433	40.132			72.463	38.875		35.557	32.527			182.287	231.033		235.277	171.336			3978.47	2337.95		2772.97	1945.58			17.453	11.607		12.311	29.493			2.843	2.534		1.838	0.855			9.51	11.321		5.892	8.101
		73.658	86.695		82.748	89.541			169.113	58.277		103.201	45.33			482.678	238.351		200.992	194.757			4463.45	3523.66		2390.06	2689.51			11.638	11.271		7.807	22.703			1.588	0.934		0.742	1.814			5.76	9.025		3.314	12.852
		79.046	82.487		20.496	106.279			71.694	63.861		30.535	105.958			208.991	386.833		158.917	296.532			3405.86	3290.73		2642.84	1271.41			35.231	9.755		8.438	11.943			3.815	5.578		1.802	1.04			13.879	6.112		6.565	8.698
		115.532	47.292		27.325	77.138			100.316	50.15		32.334	53.574			201.67	119.142		119.381	311.704			3585.1	1537.16		8216.54	2121.53			20.353	25.611		3.672	20.134			2.262	1.744		1.184	1.224			11.429	23.993		3.678	12.021
		195.155	21.215		37.962	98.493			99.105	11.137		31.901	60.993			152.571	150.465		113.947	243.374			3274.28	1189.75		2240.24	4207.84			22.833	9.754		26.684	35.645			1.051	3.059		2.204	1.792			17.444	7.56		12.721	12.292
		52.086	67.595		74.783	92.05			93.165	81.281		87.749	74.461			196.672	302.952		225.795	164.792			2272.74	4096.82		6146.37	2348.57			23.252	8.578		6.402	10.017			2.979	1.472		1.2	2.882			13.637	10.334		3.957	6.312
		156.49	89.75		31.24	10.106			71.41	51.901		19.411	15.476			154.166	182.976		129.941	78.837			2147.7	2465.68		1307.87	2678.87			35.34	21.067		22.529	10.274			0.599	1.098		0.513	0.155			14.118	9.476		10.16	3.243
		86.285	84.274		78.158	60.648			74.815	48.266		82.354	97.509			341.019	140.836		340.265	119.704			3166.73	1885.4		1439.22	1349.57			8.578	24.447		17.253	15.811			3.789	5.325		1.383	0.928			9.483	17.662		13.75	5.08
		133.418	104.831		32.491	58.517			52.189	99.508		32.35	75.968			210.56	175.788		151.762	190.709			3194.11	2348.47		1353.72	1044.14			21.688	14.946		14.297	13.703			3.288	4.169		1.723	1.24			8.986	15.423		7.15	9.051
		50.01	91.023		49.153	49.021			86.909	102.328		38.528	64.417			370.04	233.525		111.875	273.613			2532.11	4053.07		2313.85	1434.3			16.74	18.889		15.238	2.745			0.74	1.522		0.685	0.36			5.147	13.609		3.711	2.418
		78.568	191.908		69.671	23.066			75.329	79.195		78.786	31.637			216.217	161.615		255.712	132.308			4573.29	3414.61		5289.82	3343.02			15.475	6.376		10.701	23.923			0.877	2.504		2.158	2.143			10.596	3.226		9.9	9.923
		55.643	61.083		32.814	25.548			54.527	23.838		65.274	38.311			281.789	81.132		210.06	160.18			3404.77	1262.41		1264.49	1923.46			14.67	21.709		15.478	12.744			3.78	3.922		0.291	1.117			11.939	10.846		12.518	8.1
		159.534	57.582		58.312	57.176			82.805	51.633		73.935	49.85			423.199	450.601		218.692	202.764			5769.42	2387.64		864.504	1817.99			51.95	7.339		22.864	11.732			0.795	1.469		0.513	1.195			36.802	11.432		6.894	12.627
		123.897	109.321		19.091	31.278			141.896	70.195		28.77	22.475			221.805	318.197		171.298	213.184			2888.14	2992.43		2389.37	2987.96			15.891	18.268		25.723	24.687			1.077	0.668		2.519	1.497			9.09	4.946		7.282	9.59
		58.219	40.55		30.877	96.318			51.969	50.545		38.347	58.922			262.189	253.133		256.279	268.956			5147.24	1104.54		3955.87	2529.92			32.41	14.004		13.921	10.344			1.454	0.45		0.511	1.181			14.05	7.721		3.499	7.773
		51.656	100.114		35.864	55.459			59.226	102.835		56.772	58.157			125.233	281.272		285.512	160.198			2318.35	3176.96		2396.43	1982.69			5.447	11.103		22.786	31.464			2.152	2.682		1.364	2.252			7.975	7.659		7.436	10.158
		97.79	61.939		109.659	70.483			78.274	64.435		89.844	87.314			274.209	246.563		391.066	381.376			2097.19	3512.48		704.128	2007.73			11.971	16.039		17.898	27.302			7.272	1.922		3.442	1.253			8.603	9.068		12.453	12.404
		76.091	68.771		99.091	132.763			78.746	135.055		100.598	49.889			243.741	232.418		217.947	194.249			3458.69	2896.89		218.762	1839.1			20.791	15.993		24.194	20.853			3.935	0.412		0.637	1.306			32.1	7.67		15.078	9.304
		83.898	170.324		16.837	35.931			107.099	146.385		50.58	56.446			142.753	232.575		135.926	139.17			3408.05	5764.05		2587.83	2870.16			14.631	2.926		22.705	8.752			0.69	0.727		2.527	0.747			6.83	11.687		10.989	5.457
		51.509	85.084		66.445	84.527			52.736	57.958		27.01	24.795			192.374	166.602		128.535	321.34			2637.68	2190.68		454.444	1014.97			11.242	6.527		5.145	29.703			3.062	0.949		1.584	0.255			16.816	2.421		2.676	10.145
		84.436	79.428		97.588	63.164			79.191	123.816		125.018	54.945			308.857	163.167		329.105	165.077			3143.96	3367.65		1435.71	2241.39			10.327	13.993		10.144	7.265			0.363	1.885		0.712	1.005			9.014	7.712		7.024	11.478
		95.225	56.405		52.826	124.738			127.611	55.917		44.024	52.254			350.309	352.44		321.847	78.81			3099.5	2907.8		1656.02	1439.02			30.082	18.167		11.149	5.115			1.169	0.491		0.529	0.463			8.504	11.302		5.729	6.091
		74.303	102.108		41.94	74.719			122.912	43.741		35.786	90.398			287.707	368.676		134.049	170.596			1825.96	5139.97		508.798	2472.42			17.194	5.148		13.338	7.416			0.944	0.774		0.212	1.082			7.814	7.484		5.476	7.751
		76.105	93.605		46.55	26.315			48.636	133.305		29.009	25.725			241.564	309.13		174.606	95.044			3238.32	3776.66		1987.49	3355.42			13.677	22.572		7.492	16.791			2.057	2.056		1.094	1.01			9.384	6.076		5.755	6.412
		71.561	110.039		37.172	65.94			71.979	86.455		20.109	105.53			275.342	191.972		192.54	370.058			3306.24	3206.45		1231.39	3997.55			31.632	6.882		26.913	5.578			2.383	1.173		0.363	0.828			10.54	6.134		41.63	3.578
		61.238	42.474		66.193	42.963			62.361	33.875		58.854	48.116			265.522	215.215		110.799	151.45			2369.93	1876.52		2314.7	2518.81			5.315	3.499		23.085	28.627			0.76	0.607		0.97	3.393			6.13	3.526		6.388	12.225
		98.88	88.152		45.672	42.315			104.287	62.296		42.721	49.789			340.194	309.824		180.841	295.893			3785.31	2149.09		2033.09	1311.1			11.01	24.509		7.259	14.445			0.488	0.656		0.561	1.535			11.615	12.937		4.989	6.766
		78.156	100.487		28.469	65.164			79.896	113.094		24.244	78.93			447.067	373.253		201.512	301.679			2975.92	3308.31		1670.57	4167.69			10.649	9.526		7.374	32.219			0.783	1.726		0.789	0.387			8.044	8.761		6.98	11.608
		95.31	49.321		36.321	41.605			73.851	28.996		32.749	31.495			239.61	254.669		169.962	186.601			4580.48	2260.8		1438.34	4228.33			20.228	14.528		16.091	13.704			2.088	0.523		0.608	1.036			10.595	6.947		5.537	6.257
		43.589	68.793		39.479	42.648			39.759	41.383		30.683	31.341			255.12	226.285		187.333	159.497			3023.14	2533.25		2089.81	2993.71			9.887	17.57		10.466	11.758			2.069	1.122		0.406	1.029			6.24	5.257		5.991	13.385
		73.347	64.843		43.916	56.451			56.096	47.388		52.644	34.403			282.956	300.505		297.633	133.591			3746.61	2811.75		1451.13	3148.31			20.922	15.437		9.541	22.143			3.213	1.891		0.632	0.615			12.408	8.607		6.84	10.57
		33.189	76.76		88.679	68.482			29.707	69.02		48.598	70.605			204.354	239.761		228.473	222.606			1799.73	3720.1		410.932	2575.34			16.536	34.65		7.774	7.397			1.13	2.671		0.291	2.099			12.44	13.622		5.068	6.828
		41.489	76.716		96.169	12.964			22.745	51.792		62.614	16.055			175.116	197.088		116.883	43.575			1790.56	2687.65		1169.17	2400.99			13.427	19.692		11.965	9.012			0.638	2.735		0.67	3.468			10.006	20.228		3.383	8.411
		86.171	86.542		54.689	32.018			52.282	15.968		42.627	48.461			228.201	167.873		245.713	230.542			2815.16	1562.8		5836.09	2029.96			20.505	16.54		10.047	16.821			0.585	1.063		5.171	2.21			18.777	8.635		8.852	16.843
		70.159	17.841		37.773	37.724			54.528	11.572		27.464	48.105			232.512	132.176		107.018	167.259			1929.31	936.459		479.382	2831.87			22.299	7.672		16.739	28.351			0.986	1.299		0.626	1.842			11.57	2.59		7.784	7.048
		59.331	90.458		42.227	148.238			61.98	62.718		33.793	130.732			123.581	323.639		227.053	244.086			2649.83	3742.51		4582.18	782.288			32.193	8.438		12.839	32.707			2.195	2.672		1.728	1.07			5.992	7.239		6.481	14.729
		91.143	66.156		32.011	109.846			59.459	42.854		19.023	61.007			226.218	281.921		91.489	345.039			3784.94	2262.92		1713.85	1594.45			18.156	12.94		17.438	2.968			2.313	0.663		5.837	0.277			9.624	8.935		8.641	0.997
		218.333	56.572		49.052	57.518			99.909	23.426		41.988	48.104			388.963	47.691		306.696	112.651			8995.02	1400.64		1343.78	3680.05			9.526	12.811		15.868	16.787			0.315	1.865		0.349	1.351			3.566	9.037		5.413	5.967
		114.665	41.591		44.53	21.733			152.684	32.404		40.446	30.358			371.264	179.155		156.051	124.231			4465.55	1968.22		3076.61	2070.22			9.466	28.843		27.526	25.283			1.704	0.356		1.792	2.208			7.251	10.68		8.939	12.847
		118.255	56.223		78.453	91.397			82.726	65.219		99.488	103.566			194.024	174.549		210.316	201.004			2805.51	2542.15		1585.76	2886.52			10.605	13.114		30.459	8.866			1.531	0.332		1.699	0.896			6.471	10.855		15.477	3.207
		36.892	50.672		24.7	45.148			50.65	31.988		41.212	55.705			145.96	111.488		196.858	157.43			1024.55	1156.4		3745.94	1877.7			13.735	19.845		15.678	16.683			1.4	2.371		1.81	2.121			11.662	6.987		5.941	17.663
		71.865	99.155		52.334	46.826			57.314	106.421		75.725	57.396			428.324	408.561		243.907	273.506			1856.54	4960.02		854.378	2338.86			16.091	20.567		14.945	19.057			2.209	1.804		0.621	1.244			8.381	10.009		17.513	8.918
		58.34	45.266		20.499	45.777			69.596	22.999		25.089	48.68			431.529	279.922		123.773	145.128			2289.53	3201.53		1538.97	2828.56			22.377	13.844		17.271	6.272			3.977	2.605		3.036	1.254			13.418	9.558		10.772	4.256
		59.07	55.975		22.976	48.645			76.622	57.524		8.647	51.651			190.186	149.856		134.927	170.076			3296.75	2339.42		3753.8	1595.78			10.983	13.783		7.594	7.764			1.732	0.563		0.925	1.657			8.506	13.295		2.079	8.452
		86.357	26.768		36.888	65.233			75.922	21.64		46.822	78.426			270.703	211.343		207.718	226.988			3395.26	1280.73		597.395	3575.39			8.825	5.855		25.681	14.016			1.852	1.64		1.06	2.647			16.763	4.821		15.949	19.843
		56.838	67.57		67.391	38.077			27.917	59.489		65.013	53.801			376.282	409.48		183.312	239.251			1718.92	3775.66		2384.83	820.021			12.424	22.225		12.775	10.883			0.146	0.91		1.634	1.683			1.652	14.225		8.102	6.844
		98.444	100.108		74.891	49.064			103.409	48.26		58.091	55.209			351.319	218.264		210.041	91.597			4485.9	3230.72		1581.19	3867.63			26.302	2.963		4.878	12.138			2.313	0.73		1.367	0.432			13.561	3.131		5.374	8.632
		75.93	109.266		66.871	21.818			67.25	89.995		53.512	18.128			351.463	263.679		146.794	118.878			2314.58	2570.28		1772.39	2061.31			11.459	13.21		11.58	11.168			2.531	0.517		0.542	2.6			6.948	10.176		4.596	19.263
		107.373	81.797		90.721	34.916			111.506	104.285		88.068	43.38			479.49	210.186		135.325	148.439			5166.69	2534.04		880.458	2267.39			19.862	11.545		14.739	6.744			2.303	0.65		3.706	0.381			10.282	7.362		14.454	5.675
		81.674	20.303		26.174	58.367			61.944	18.718		20.216	106.7			296.392	117.577		161.368	239.633			3570.82	685.005		1216	756.726			23.651	24.796		25.174	9.141			0.226	1.357		1.814	0.318			8.279	9.851		10.336	4.897
		58.377	73.329		123.354	97.454			92.939	53.899		116.236	104.086			270.341	239.763		207.48	319.718			2497.86	2358.46		1716.68	2546.62			11.318	8.436		10.383	27.277			1.205	2.763		0.748	2.085			8.927	6.171		9.034	10.015
		103.49	87.079		51.977	84.953			60.901	88.408		30.457	64.401			491.301	159.717		129.607	195.984			2797.52	2745.79		2359.64	1266.89			4.165	10.213		15.696	14.712			5.919	2.128		1.165	1.74			11.851	9.99		7.22	6.043
		80.938	74.743		11.989	60.76			49.061	37.655		15.939	51.994			320.923	185.903		148.927	217.089			3482.91	2758.34		1836.02	2949.22			12.222	18.754		10.904	12.572			0.772	2.679		0.452	1.212			7.379	13.159		5.551	7.963
		85.586	51.75		42.424	57.762			151.228	72.251		36.038	94.184			302.482	377.867		131.859	406.387			4482.45	4030.46		1122.65	2900.02			15.774	15.708		21.239	30.29			3.363	1.742		0.89	0.871			9.508	9.704		6.768	16.64
		93.72	80.09		43.893	80.569			90.093	80.845		37.025	80.311			383.28	121.514		159.966	350.661			2996.19	2422.87		1601.42	2504.24			5.325	11.734		15.483	16.273			0.703	2.569		3.358	2.387			8.664	5.485		13.239	9.643
		75.718	46.491		48.731	69.953			48.192	16.227		44.99	98.168			304.538	173.033		250.717	135.488			3357.09	4999.9		2090.52	1034.7			5.309	15.251		11.424	9.878			2.069	1.176		0.44	1.437			7.7	7.301		4.829	10.21
		77.431	118.827		73.568	76.858			81.182	56.029		52.053	60.015			161.168	270.093		288.589	184.508			3198.63	3080.38		1964.63	1682.4			18.463	30.027		9.178	13.993			2.759	4.637		0.469	3.098			10.233	16.684		5.462	9.368
		88.964	85.673		52.998	59.243			128.745	93.432		81.788	39.629			228.805	218.213		167.485	124.463			2497.29	4156.24		1602.52	3514.13			6.155	12.687		2.733	19.359			3.374	1.362		0.695	1.034			7.54	15.167		2.587	8.221
		131.934	95.651		35.936	41.474			93.823	82.158		65.091	57.365			350.598	349.456		104.611	167.731			1854.75	4177.08		2802.62	3530.27			40.028	23.388		5.318	9.975			2.909	1.563		1.56	0.984			17.291	11.983		6.282	5.081
		109.529	39.405		23.79	31.47			90.226	37.651		38.322	28.264			210.448	222.639		153.139	156.132			2405.42	1283.29		857.01	1894.51			12.139	19.791		14.417	12.955			0.274	1.353		1.285	0.365			10.128	7.159		7.42	5.099
		271.468	119.751		30.101	51.284			127.861	44.721		40.675	32.196			409.312	331.524		454.521	177.346			5286.91	4933.23		1470.14	3754.96			19.166	7.696		23.888	14.592			1.632	1.588		0.692	0.19			21.877	8.26		7.09	4.961
		126.735	29.513		30.084	129.94			87.26	41.251		35.95	71.768			420.358	124.449		183.665	332.082			3859.51	1095.12		4692	618.74			9.934	17.64		8.314	23.632			2.305	1.27		0.468	0.872			18.084	15.069		6.343	10.113
		67.347	63.579		55.421	122.778			27.092	66.857		85.055	114.707			386.963	242.809		476.199	191.398			4196.26	1534.86		1334.6	2295.61			10.031	5.988		26.161	20.148			1.755	2.589		1.898	0.45			4.834	6.967		6.756	4.953
		39.678	39.973		67.858	40.487			32.38	26.033		22.177	27.508			297.999	175.261		126.249	211.906			1457.87	1920.02		3489.19	2150.16			11.829	18.993		7.01	16.69			1.444	0.587		0.289	0.844			8.749	11.899		4.458	6.685
		99.292	33.267		47.198	34.169			49.643	20.314		79.146	58.505			291.477	226.393		212.787	249.343			4310.25	2048.87		1117.79	812.899			28.124	18.991		13.991	20.839			3.255	0.698		0.777	0.533			12.664	11.149		7.668	6.629
		74.835	41.118		39.351	115.825			67.714	41.126		31.329	81.03			284.599	148.217		129.409	273.865			3650.73	4247.74		3588.09	1621.65			11.076	12.675		18.177	12.521			1.173	1.798		4.185	0.616			9.449	7.203		18.902	16.797
		108.268	88.525		9.759	32.353			74.053	108.004		32.285	13.187			483.611	205.892		102.878	324.789			4704.13	3823.56		4233.79	1672.2			20.588	22.54		4.844	13.754			4.72	0.907		1.267	0.653			11.48	13.249		1.392	5.224
		69.352	113.606		35.372	59.093			52.132	112.307		30.311	35.864			218.38	359.762		170.977	287.536			1765.18	4203.62		2195.7	2575.98			21.302	22.797		8.258	5.48			2.008	1.245		0.63	0.506			9.964	6.904		4.034	2.062
		113.762	90.557		73.502	53.676			105.035	103.638		88.635	52.216			276.583	132.803		242.41	216.27			4780.33	2827.04		1077.09	3388.18			16.934	16.066		20.571	10.685			1.395	2.399		2.283	1.031			7.858	5.486		10.598	4.908
		163.016	71.724		122.158	14.709			75.056	58.278		51.725	11.634			454.673	213.207		199.074	95.549			6500.11	2275.93		2703.36	2521.76			31.653	8.756		18.163	33.59			4.368	1.993		1.607	0.638			13.724	8.825		7.761	24.783
		25.085	26.98		55.908	78.322			21.745	70.951		41.299	63.02			196.403	224.139		182.711	195.319			906.816	2169.94		3532.66	1697.67			8.939	11.822		3.385	12.863			4.355	1.478		0.381	1.236			9.274	10.439		2.611	8.093
		114.303	115.403		20.784	31.349			115.109	75.589		19.843	15.888			287.232	294.302		162.622	77.345			6127.95	3531.79		1899.56	2513.53			23.67	8.175		16.736	1.892			0.992	0.284		1.102	0.922			10.334	17.253		5.843	4.187
		132.933	75.896		69.691	91.853			105.216	79.178		39.913	51.761			317.482	265.86		231.545	248.72			2992.83	2048.19		1163.11	2286.01			2.69	3.285		11.39	15.028			1.527	0.936		3.607	2.454			11.041	4.837		12.761	8.133
		131.23	44.832		136.795	66.717			158.726	55.665		94.201	51.216			423.779	311.705		274.879	260.081			4493.84	3858.17		1929.6	1853.41			13.579	19.452		21.174	10.854			0.83	0.485		0.813	0.983			9.351	5.054		8.091	5.512
		107.915	61.483		86.814	45.701			37.319	73.15		88.319	39.749			187.692	169.993		272.126	230.72			1899.95	2123.66		2603.68	1207.29			13.486	8.896		19.984	21.414			1.989	0.653		3.746	1.148			9.636	9.254		11.62	9.815
		191.376	81.152		24.73	49.039			137.137	50.9		33.899	49.821			421.822	186.912		101.323	155.354			4790.41	4917.04		1743.73	2107.76			16.391	25.312		15.277	6.576			1.402	3.055		0.645	0.914			8.031	21.55		5.5	4.263
		96.357	122.802		78.624	34.868			89.648	83.458		99.869	19.05			343.618	315.337		436.616	141.047			4209.82	5266.92		646.09	2543.39			22.304	19.63		9.412	26.396			8.091	3.313		0.306	0.238			28.7	6.549		5.297	11.564
		108.847	47.634		38.446	44.852			68.809	41.133		36.13	30.834			208.491	159.616		173.536	223.384			3045.32	1559.96		1151.17	1981.15			32.219	14.574		5.466	1.962			0.869	1.557		1.794	1.215			10.751	14.406		15.056	4.673
		57.453	65.603		51.224	35.349			49.276	76.725		37	77.933			253.161	135.304		157.17	255.243			1791.03	2912.03		3851.28	2129.62			10.854	24.458		12.066	5.841			0.591	0.436		0.786	0.806			6.262	12.391		6.958	4.706
		150.055	62.764		73.626	67.913			187.568	22.177		86.663	49.125			309.582	339.631		208.454	161.156			8231.9	3251.47		2388.35	2225.92			25.446	2.621		9.543	20.604			0.557	0.503		1.57	1.615			9.397	18.079		5.222	9.21
		89.962	63.33		49.792	122.738			107.714	61.552		28.492	120.905			356.186	227.291		188.81	215.334			3608.37	3125.7		885.416	1954.84			51.5	5.892		17.502	16.558			3.922	1.242		3.364	1.378			24.049	3.641		10.194	16.656
		79.863	52.289		68.169	40.901			112.538	52.636		53.781	51.4			273.059	148.069		152.064	232.38			3162.16	3841.26		2180.99	2109.41			19.485	20.055		14.476	8.591			2.444	1.619		2.346	0.219			10.398	9.104		8.545	3.274
		69.903	68.485		72.781	59.349			56.351	34.139		82.971	68.876			257.197	173.891		241.767	222.739			4642.03	3668.98		1246.05	1977.91			19.212	10.45		5.879	19.713			0.668	1.43		2.012	3.102			8.781	4.146		4.371	11.138
		108.29	63.334		87.934	36			68.712	42.588		47.194	34.442			477.564	156.218		259.487	276.598			3638.08	3666.66		3813.89	2011.5			36.836	14.333		25.444	22.076			1.166	2.697		1.59	1.743			12.909	8.165		10.977	6.583
		64.772	34.976		50.25	91.681			73.823	30.151		66.434	57.924			195.742	252.363		179.125	225.925			2897.37	905.251		2723.3	1762.99			6.952	9.46		20.915	13.53			3.022	2.204		1.871	2.519			8.705	16.745		7.768	6.086
		78.772	81.284		32.198	26.283			89.844	77.492		59.604	20.996			296.481	311.341		116.341	163.805			2855.22	3420.7		2782.32	1701.49			38.215	16.639		9.557	18.88			1.817	3.192		0.363	0.541			15.593	9.486		10.651	5.388
		66.179	116.925		65.764	29.769			39.665	98.978		32.039	28.75			142.582	200.849		101.7	134.244			1726.69	4491.02		1891.74	1527.47			7.587	9.932		10.494	10.35			2.651	0.508		1.689	1.415			6.461	10.026		5.243	4.794
		55.283	32.251		43.396	75.979			54.478	23.495		60.55	70.384			162.892	53.578		206.225	179.203			4324.55	600.311		5221.19	4208			19.656	7.823		7.323	1.688			2.714	1.846		1.559	0.046			16.659	4.109		8.221	1.87
		110.566	27.352		71.789	48.728			99.549	23.873		69.127	29.022			334.162	172.886		215.251	136.919			2680.51	2162.11		2485.14	2698.8			12.845	14.058		21.009	14.102			3.386	1.246		3.752	0.493			10.399	5.478		9.817	6.244
		81.6	48.716		44.286	55.435			83.963	46.8		31.019	40.626			447.651	175.604		124.811	182.762			2875.07	1398.9		2429.1	3122.53			11.568	11.836		10.907	7.075			1.359	0.639		1.185	1.4			8.602	7.194		4.142	6.428
		119.3	135.64		54.794	7.88			131.668	83.92		57.931	5.043			405.992	356.005		173.2	78.563			5572.1	3973.84		1766.12	3093.71			10.357	7.2		11.44	9.605			0.792	1.402		1.494	0.55			9.657	6.356		9.611	4.781
		163.167	74.215		43.054	58.547			108.935	65.895		73.126	62.204			256.471	359.951		149.401	197.916			4920.07	3277.41		1151	1842.66			17.556	18.869		13.911	1.806			1.084	0.603		0.872	0.57			10.772	7.566		7.43	1.601
		133.169	140.535		42.33	89.596			78.724	85.196		79.964	64.851			299.988	187.294		291.132	414.928			3501.09	3070.45		2777.14	1038.81			21.393	12.147		23.393	15.524			2.403	0.927		2.446	1.659			10.054	5.478		8.534	5.499
		59.205	116.062		86.992	15.361			38.869	77.112		80.963	11.738			279.056	371.527		300.512	78.877			2589.78	3252.94		2694.91	3623.73			29.079	21.879		4.66	13.479			4.365	3.243		0.336	1.029			10.37	8.402		16.886	8.291
		88.291	42.974		27.849	30.311			104.372	76.056		19.646	42.958			169.303	231.683		72.65	230.323			2894.37	2683.89		2350.99	1522.11			15.983	30.724		10.869	26.944			1.485	0.989		3.211	1.558			9.355	15.374		6.349	7.963
		103.161	92.359		123.626	23.189			130.618	68.086		175.738	32.797			270.725	242.383		204.254	221.572			4472.95	3243.3		1192.03	3552.64			25.162	17.133		13.254	5.607			1.309	2.132		1.246	0.726			10.155	9.293		7.017	2.84
		102.665	70.203		81.97	23.48			100.589	61.97		105.305	32.496			214.687	271.179		362.875	136.291			2677.78	3016.58		943.069	434.462			26.776	15.45		9.565	23.432			0.867	2.291		0.624	1.017			12.843	4.085		6.967	7.784
		101.363	74.977		50.744	56.961			149.297	60.238		76.235	79.678			268.628	299.537		223.742	215.982			5581.11	3606.93		1996.11	1528.49			9.499	16.803		18.466	7.988			1.73	0.894		2.822	1.673			14.747	10.015		9.656	8.161
		77.527	143.932		40.948	26.847			79.156	79.098		29.688	19.556			256.59	167.816		194.767	106.013			2581.32	3191.88		1815.13	1849.31			35.22	28.255		15.207	10.054			1.509	1.086		0.937	0.215			15.006	7.823		7.679	3.752
		36.428	107.658		22.217	110.438			22.94	131.876		24.046	63.549			251.978	177.6		126.219	187.365			1111.34	5637.37		5239.49	3049.01			19.974	17.437		14.403	14.724			0.857	1.921		2.697	1.409			6.874	19.761		9.356	11.731
		72.412	76.289		100.386	42.608			58.143	69.827		111.109	67.935			546.812	292.609		240.775	187.425			2639.87	4823.17		4123.26	372.001			9.009	9.732		18.618	9.575			1.898	1.135		0.464	2.949			8.073	4.763		7.7	5.398
		99.309	50.548		101.178	66.268			123.351	49.754		78.286	61.941			367.817	272.834		382.093	220.507			3917.8	2300.72		2016.66	1444.59			27.665	9.168		26.215	7.321			1.131	2.242		1.271	0.701			8.6	5.783		27.039	20.923
		95.646	86.607		18.579	29.474			149.516	98.503		5.355	25.524			383.17	183.931		214.967	182.154			5055.08	3256.82		2079.67	2552.84			4.529	22.225		31.879	20.262			2.522	0.117		0.495	2.63			9.307	6.503		3.51	7.391
		144.117	43.994		51.321	73.68			106.861	62.688		48.67	43.647			247.753	154.227		183.275	108.874			4674.93	1845.42		3709.64	1728.14			6.595	1.76		12.526	19.725			0.516	2.403		2.214	2.013			6.642	1.752		6.753	7.21
		114.778	75.196		44.184	61.55			86.64	85.915		89.476	70.58			215.909	159.041		172.769	195.432			3380.15	2792.36		5484.79	3527.89			13.33	7.45		27.261	21.761			1.348	3.697		0.228	1.167			13.437	7.153		6.226	8.23
		66.58	65.798		105.535	97.145			37.684	75.59		100.861	63.412			223.874	345.582		244.534	308.603			1645.14	3747.6		2016.04	1591.45			31.424	15.132		18.601	25.929			3.568	0.742		1.846	3.037			23.463	8.611		15.108	10.205
		27.744	73.303		76.713	55.131			69.289	70.701		111.283	30.777			317.856	173.391		295.219	121.013			762.411	2423.16		2233.85	1871.04			23.666	8.472		1.802	39.996			1.672	2.508		5.801	2.073			17.724	7.136		8.218	22.392
		74.58	54.103		34.52	24.392			107.14	59.75		23.992	11.59			229.877	236.117		246.117	86.678			2648.31	1677.01		3171.6	2659.49			30.148	29.285		7.718	10.934			2.175	1.302		0.495	0.608			12.209	10.275		6.667	8.87
		41.799	73.133		82.348	59			34.249	84.535		84.109	56.078			179.189	313.057		279.683	286.598			608.759	3459.81		306.164	4137.83			13.145	11.152		11.688	14.762			2.059	0.403		3.051	1.539			11.02	8.256		10.107	4.815
		54.449	87.686		112.228	42.034			57.482	109.821		153.126	65.971			211.332	252.71		130.345	291.6			1946.05	3695.79		1440.6	9125.33			10.054	13.516		11.123	11.062			1.996	1.897		1.54	0.744			9.136	8.557		14.217	10.581
		85.302	55.934		67.769	46.62			50.386	36.926		80.877	70.54			305.589	262.26		172.929	131.711			2929.22	3340.18		2692.73	1878.7			15.504	21.993		10.515	26.171			1.722	2.731		1.926	1.518			10.915	11.425		7.926	10.855
		96.53	153.614		115.042	60.899			72.461	80.259		96.938	33.418			378.587	352.91		234.296	258.102			4597.36	1871.55		1255.51	1513.5			16.696	6.435		18.616	14.317			3.482	2.695		2.441	0.802			9.892	11.139		11.283	10.072
		71.074	49.068		84.542	44.783			81.951	36.946		64.476	59.259			220.983	190.296		289.447	275.031			2502.69	1313.81		1418.18	1526.89			16.195	17		13.073	15.269			1.298	1.878		1.268	0.401			14.723	8.808		12.461	4.732
		54.149	43.262		37.384	72.758			56.288	46.511		23.214	68.97			240.889	192.131		163.955	311.813			4100	2055.34		1487.93	1509.55			21.911	28.095		25.329	22.356			0.511	0.938		4.668	0.887			7.86	11.65		14.914	5.545
		94.218	73.878		103.305	32.018			114.605	33.073		74.063	6.673			207.655	220.819		291.934	147.448			1663.97	2686.5		4944.52	1719.94			13.733	6.783		23.855	11.1			1.148	1.607		3.697	2.844			7.166	4.873		10.174	6.936
		69.741	51.358		45.504	66.462			64.665	32.782		38.665	28.332			163.754	376.965		306.394	83.506			3490.65	1369.29		1360.76	3168.35			18.081	14.071		12.196	13.744			0.226	0.289		0.715	0.479			6.814	9.328		10.078	9.863
		80.662	60.062		62.494	40.603			71.358	92.881		50.993	35.767			201.64	332.423		242.292	261.502			3209.89	3080.9		1675.19	3433.81			10.287	6.653		9.153	38.505			0.459	0.527		0.892	1.178			4.027	20.249		6.386	8.676
		75.404	72.576		55.645	51.531			44.412	61.475		27.517	69.255			228.311	220.125		199.027	193.245			4263.44	3119		554.574	1255.3			7.547	12.033		12.248	17.109			1.617	2.104		1.609	1.714			6.716	8.646		6.075	8.971
		39.062	53.756		63.726	57.288			43.053	76.826		56.958	56.577			361.444	99.705		118.028	224.962			3185.04	1873.99		3017.14	3491.08			9.579	26.585		31.829	32.249			0.947	0.645		0.997	1.862			7.775	10.817		11.92	12.047
		58.402	99.061		45.13	33.878			49.99	139.651		37.121	20.726			125.609	292.787		196.542	162.06			1849.16	3456.4		1658.67	2691.07			9.739	26.608		9.72	10.599			0.311	1.596		0.353	1.752			8.64	9.211		4.805	7.015
		49.705	107.364		52.172	29.602			75.853	102.417		48.544	35.285			248.917	186.536		145.961	133.848			3402.88	2682.58		3318.05	1885.92			9.531	12.964		6.827	32.999			0.899	2.809		1.473	0.713			8.851	8.83		3.925	29.87
		65.734	86.061		10.18	75.957			80.559	69.956		22.711	56.635			228.285	230.686		127.612	361.359			5041.39	3310.67		133.815	1358.44			36.731	39.951		22.401	11.076			3.119	1.851		2.529	0.284			27.816	11.719		7.66	4.686
		132.421	114.481		49.355	41.787			32.014	53.991		42.798	34.654			162.197	295.538		89.618	213.272			2047.08	3121.35		2471.24	5019.49			22.706	26.671		4.118	13.951			3.61	0.935		0.562	1.135			17.49	17.901		2.812	3.957
		71.372	37.023		23.472	44.783			65.864	33.002		21.944	34.619			130.834	236.615		190.457	223.987			5082.09	1789.57		2025.3	1909.93			12.158	11.838		20.319	21.959			4.152	2.955		1.233	0.83			15.092	12.992		7.343	5.088
		81.559	121.943		69.528	36.773			145.894	101.746		82.133	36.902			257.374	334.106		293.858	225.067			2880.29	5003.83		1530.23	2208.99			15.004			10.259	21.464			1.106	0.535		0.287	0.702			8.074	9.969		7.987	8.052
		86.704	146.153		33.303	28.887			106.958	91.51		31.756	20.631			517.397	329.343		134.684	101.351			4027.83	4012.87		2992.14	3363.62			49.287	19.82		27.883	14.346			2.125	0.817		1.25	1.289			11.329	2.269		13.394	8.454
		51.977	76.631		50.856	39.615			31.915	90.233		26.734	37.85			265.182	203.746		212.444	172.547			6152.99	2959.37		1116.9	1227.57			28.7	1.871		19.592	21.22			1.198	1.538		2.885	0.524			12.267	5.678		7.851	7.048
		171.184	58.313		44.177	120.487			124.167	127.048		57.969	91.271			185.795	239.44		244.896	286.836			4780.63	2320.83		1265.71	3811.34			10.173	7.2		1.012	11.175			1.091	3.149		0.087	3.283			8.49	14.458		0.708	9.855
		141.444	63.335		51.823	36.657			89.316	128.538		46.699	30.112			228.691	273.703		306.111	230.15			4068.38	5188.68		1188.39	2431.16			24.458	18.833		7.168	12.031			0.83	0.18		0.749	1.474			10.792	8.221		5.275	3.994
		109.627	97.7		8.397	18.73			98.006	73.524		4.566	43.24			215.406	232.099		68.905	170.013			3111.75	7962.26		2942.51	2206.22			29.772	5.775		8.302	7.524			0.52	3		0.303	1.128			9.952	4.901		2.362	3.8
		80.967	74.39		82.19	34.927			75.883	91.397		54.494	27.549			202.021	365.504		156.853	124.26			1826.19	2992.27		2261.74	5579.73			30.326			30.47	7.789			3.171	3.164		1.527	2.107			12.874	9.721		14.306	8.893
		58.821	76.979		39.597	75.37			26.23	73.432		45.807	63.852			300.581	270.221		227.53	228.995			3618.72	3197.72		2971.68	2120.48			33.961	27.799		8.828	13.782			1.575	3.426		1.177	0.571			11.344	15.59		6.255	7.321
		70.314	19.512		35.277	63.323			31.769	17.445		28.293	68.034			292.836	120.358		114.61	170.277			2259.88	1275.49		3463.56	2516.32			14.055	15.475		10.491	10.555			1	1.726		1.067	1.355			18.74	12.324		5.759	7.74
		65.872	42.6		38.079	56.095			61.313	57.804		43.247	36.186			170.711	258.753		117.162	188.718			3975.17	3263.86		2500.92	1701.26			15.741	20.408		12.811	4.094			0.971	1.551		0.297	0.976			19.696	10.883		5.991	5.847
		123.993	58.356		41.31	46.677			57.848	47.787		57.774	55.611			298.418	247.994		133.865	198.584			2465.3	2907.15		1983.92	1417.03			19.795	34.808		23.35	17.367			1.173	1.783		0.777	2.8			9.196	26.266		8.494	11.841
		169.359	52.343		93.219	65.604			178.125	15.521		121.451	51.581			189.989	234.769		297.654	174.456			2633.36	1759.26		1248.48	470.882			19.341	11.891		16.316	22.882			0.807	3.339		3.082	1.541			9.011	12.303		14.097	7.741
		41.032	94.669		29.431	31.474			37.241	62.18		34.422	20.957			207.849	181.096		206.524	175.993			3021.68	1800.6		1417.7	1461.92			14.94	51.23		20.131	8.769			1.638	1.074		1.107	0.212			28.107	13.694		4.151	14.448
		22.978	35.986		4.794	77.726			38.742	27.132		3.243	117.422			151.709	269.107		66.46	334.136			3592.77	1591.28		1172.8	5402.79			16.595	13.887		7.38	10.398			1.593	2.903		1.352	2.068			15.128	10.333		4.139	5.288
		37.974	35.866		62.654	19.229			100.629	35.794		56.809	17.612			164.072	152.254		201.061	148.17			6491.94	1926.09		1522.46	2106.43			11.821	20.1		12.144	6.331			1.317	1.67		1.013	0.662			11.584	9.475		6.71	32.815
		121.412	55.976		14.06	60.733			125.493	65.293		21.572	76.305			357.651	304.973		67.167	150.41			5092.48	2519.14		2449.39	862.545			12.284	18.833		1.587	12.132			1.775	4.985		0.298	1.275			10.603	10.967		1.661	11.61
		147.741	35.185		48.105	64.812			189.718	74.744		33.436	45.252			468.836	196.756		124.125	258.634			4702.74	1560.35		3117.02	1257.35			12.455	12.487		17.363	36.798			1.35	0.9		1.491	2.382			11.375	9.047		10.396	22.651
		112.763	116.724		72.964	50.345			97.607	91.278		57.518	52.627			232.158	182.035		170.554	285.731			2419.34	2957.38		3224.05	4093.51			17.029	27.235		11.441	9.802			2.931	1.05		0.885	11.833			9.328	5.341		4.371	8.03
		42.047	122.668		43.144	35.881			87.81	87.254		42.404	19.44			342.262	195.663		141.966	164.043			6360.16	2791.59		1980.89	2271.06				10.294		19.619	49.737			1.924	0.354		1.608	1.572			14.023	6.072		12.196	16.016
		131.271	93.391		66.373	66.144			182.922	91.002		70.931	66.358			497.284	285.158		222.529	237.724			3693.92	3389.15		718.944	1690.18			11.295	7.373		15.005	11.459			0.54	0.672		2.369	2.221			4.72	4.958		8.449	7.237
		135.678	55.2		29.279	58.063			153.325	101.069		26.452	52.627			260.284	276.975		142.789	225.331			4267.41	3285.57		929.594	3202.34			9.704	8.781		5.634	40.677			2.122	2.073		1.042	0.785			7.533	5.286		3.434	9.867
		66.708	67.785		74.068	31.986			81.443	84.51		69.205	78.127			381.626	334.43		331.72	233.526			3529.48	3792.07		1444.33	1878.56			6.42	19.234		8.204	11.625			2.297	3.324		0.95	1.835			8.131	15.455		5.11	5.02
		51.252	78.783		45.204	72.375			38.663	61.436		32.63	34.719			214.707	178.314		198.234	135.732			5881.75	2641.14		2018.22	3272.18			11.698	7.167		8.95	21.421			3.506	1.714		1.08	0.75			16.414	11.608		7.041	8.911
		89.091	85.954		70.208	51.252			139.769	100.924		126.204	38.996			332.004	415.185		355.257	161.341			4081.08	3848.38		1563.31	2103.33			43.515	39.441		38.719	11.678			2.069	0.725		2.802	0.719			10.605	7.113		12.741	5.688
		98.396	123.302		99.97	83.168			94.346	79.122		102.33	92.412			353.664	369.695		265.375	287.77			2828.47	2559.97		1882.97	3423.44			19.455	9.374		6.023	13.052			1.142	2.45		2.419	0.748			8.96	6.567		5.962	7.854
		104.876	49.132		23.774	61.26			60.919	61.725		16.355	54.833			185.143	163.291		125.254	228.158			4414.11	1953.8		4195.56	1580.54			17.602	14.102		8.275	15.209			3.436	2.295		0.415	1.307			13.899	5.6		3.68	7.882
		78.66	52.817		77.295	54.616			95.251	28.156		49.938	64.703			362.01	101.388		142.656	231.394			8588.85	997.738		4315.33	1812.04				3.956		22.847	9.012			0.751	2.749		0.838	0.652			9.876	12.098		9.195	5.908
		73.42	61.416		46.272	30.382			84.825	49.579		49.437	38.084			371.236	149.514		130.594	114.364			2667.93	2704.38		2215.08	1775.93				7.118		1.75	6.669			1.459	1.435		0.031	0.746			9.459	5.797		1.312	3.669
		90.919	40.987		65.842	118.273			102.304	35.329		75.568	102.399			128.522	124.062		206.164	262.099			2492.87	1245.97		2378.27	3251.44			16.997	27.009		14.997	20.554			1.723	1.774		0.755	0.711			7.809	7.038		10.085	10.8
		65.84	58.995		101.195	45.949			95.162	127.988		83.495	66.1			378.098	108.782		229.194	182.786			2513.1	2389.05		2061.53	1453.47			14.75	10.783		26.814	14.105			1.777	0.65		0.324	1.412			8.346	6.552		7.702	8.359
		116.571	138.72		9.875	53.073			139.046	68.794		11.095	35.433			154.523	135.718		211.536	235.594			2016.63	2822.81		1789.47	1818.63			42.711	28.466		20.519	13.15			3.156	0.486		1.114	3.878			13.308	6.315		17.925	8.187
		87.009	82.923		68.168	49.732			126.031	76.434		83.202	29.469			247.411	161.878		209.249	117.002			4134.98	3819.82		2432.26	1437.39			16.317	20.976		16.446	8.347			1.968			2.835	0.649			8.442	4.816		7.928	4.972
		50.113	75.868		59.661	43.38			45.603	92.597		46.416	28.118			162.637	248.781		240.589	220.869			4479.1	2172.52		1831.02	1724.87			15.613	10.067		11.953	3.779			1.898	1.105		2.766	0.562			6.304	11.553		8.014	3.646
		88.208	32.287		76.707	30.475			101.122	30.478		75.853	6.503			121.056	82.289		310.212	207.738			2526.49	1350.69		577.079	2373.38			9.186	17.688		8.141	12.235			5.451	1.117		0.285	1.115			15.993	8.71		4.132	6.981
		52.382	65.564		31.478	71.474			125.13	59.4		8.671	44.816			274.593	107.364		294.09	259.695			2615.43	2596.65		2457.92	2209.25			22.009	6.815		24.179	40.852			2.108	0.808		1.484	0.671			22.698	8.388		9.139	8.18
		43.715	75.372		62.831	29.643			66.399	33.722		68.836	39.631			174.556	199.076		328.457	402.16			1762.79	2931.26		2000.26	2831.44			13.652	16.266		20.501	10.698			0.55	2.251		2.085	1.417			4.403	4.35		8.692	4.399
		127.645	56.819		62.688	66.289			146.07	45.898		52.593	50.581			364.558	106.635		406.693	287.879			3190.23	2196.54		2648	1718.31			36.567	7.657		13.137	11.254			3.05	1.86		1.361	0.858			16.639	6.602		6.691	10.868
		52.844	53.992		24.967	36.484			46.846	35.885		37.828	54.71			264.001	249.385		134.885	132.106			1482.21	1495.94		2801.61	2110.96			24.808	6.029		42.103	17.18			1.121	3.456		0.82	1.167			12.7	9.956		10.685	12.041
		40.577	36.51		62.569	48.772			25.431	36.557		70.431	75.52			242.44	244.909		366.545	261.656			1215.95	2690.14		2200.73	2238.33			3.444	21.185		21.446	17.251			4.01	0.839		0.819	1.22			15.237	14.07		10.224	8.704
		64.41	62.466		87.685	64.461			37.758	33.611		78.515	75.121			158.026	189.362		166.556	155.196			4060.86	2290.86		1063.27	1859.05			14.887	16.356		28.944	10.208			1.881	0.2		1.597	1.874			6.962	9.05		10.195	7.089
		173.779	108.034		77.432	47.293			193.736	115.192		112.108	36.987			423.133	316.821		345.339	231.58			3128.67	3666.39		3706.67	2215.85			16.838	17.405		8.221	11.938			1.214	1.66		2.257	1.15			6.976	2.383		8.774	5.203
		78.053	96.473		66.089	20.161			77.734	56.189		59.749	31.189			237.017	277.763		218.39	121.983			2472.83	1886.51		2662.91	1150.4			24.222	11.235		15.771	9.241			0.788	2.774		0.757	2.845			11.658	8.111		8.9	10.102
		64.667	61.424		44.185	63.258			46.76	38.96		61.95	64.594			182.57	118.104		193.615	115.904			6060.32	1482.14		1265.19	1617.09			6.814	5.737		19.59	10.915			1.346	1.772		0.76	0.441			5.882	14.073		8.276	4.362
		164.937	50.848		55.424	44.103			97.341	61.656		51.898	32.935			136.321	133.237		263.308	183.934			4203.54	2667.25		615.973	1288.31			19.27	17.578		18.536	11.044			0.568	4.538		0.576	0.895			10.96	11.942		12.057	4.885
		99.967	73.609		96.271	58.207			64.033	61.074		56.699	43.556			395.066	208.678		182.85	241.891			2539.53	2249.98		2247.98	2334.54			28.428	31.74		8.935	26.568			2.629	1.267		0.41	0.681			19.01	25.149		6.469	9.268
		79.318	68.873		37.783	76.682			65.88	63.633		31.534	69.392			246.154	226.533		68.037	240.254			2526.86	4818.79		2361.7	1941.41			6.811	31.19		11.96	11.167			1.693	1.544		1.73	0.693			8.003	3.691		5.559	3.753
		127.603	55.623		47.987	54.975			114.177	49.255		68.51	30.465			303.769	103.149		295.858	149.154			3521.56	1367.62		2125.06	2238.18			21.085	26.394		10.995	3.575			1.271	1.263		1.096	0.321			8.221	7.729		8.667	4.931
		153.825	48.178		15.136	60.755			200.044	49.466		14.736	15.35			121.594	95.173		239.591	456.247			2700.39	2371.01		1266.71	811.346			15.172	10.769		10.411	13.487			3.299	2.281		0.704	1.411			5.948	7.306		3.814	13.012
		86.218	37.877		48.451	70.195			80.541	47.283		46.275	62.356			255.33	224.739		133.239	403.853			4584.59	1709.96		1953.53	2124.17			15.715	11.54		14.747	8.105			3.675	0.601		0.84	1.406			12.021	21.272		7.159	3.908
		74.37	11.905		104.369	19.338			77.057	18.45		129.292	39.781			250.851	125.883		285.587	90.438			2504.34	327.925		2361.57	778.733			11.087	14.366		48.05	17.103			2.407	0.8		1.842	0.77			15.868	7.775		20.736	9.826
		56.57	50.534		37.149	53.717			30.399	124.676		20.469	32.746			209.114	153.775		127.14	148.059			2829.53	3008.59		3777.98	4114.73			11.564	25.62		12.985	5.495			3.207	1.518		1.706	2.575			13.394	24.045		5.737	8.426
		61.756	106.248		37.352	35.798			59.321	83.66		29.592	21.748			294.082	286.686		184.956	139.701			4270.6	2900.97		1544.44	1896.6			27.891	11.268		32.526	12.361			2.671	1.977		3.889	1.161			9.897	17.2		18.25	15.797
		89.549	57.827		36.759	35.415			76.812	52.054		20.617	42.577			382.101	209.388		52.24	229.748			4299.63	1975.86		1258	3864.36			18.407	36.984		7.299	13.376			4.167	2.132		0.361	0.372			16.993	9.165		4.055	7.744
		126.1	79.008		37.181	59.47			166.319	74.17		35.903	102.227			220.825	301.03		139.053	316.949			2915.01	3748.97		2152.16	2928.89			8.485	27.767		23.528	17.865			3.864	0.638		0.254	0.665			15.992	10.046		3.459	14.688
		89.837	84.059		27.35	90.948			79.657	67.598		19.519	48.036			249.774	166.553		122.215	204.339			5005.73	2897.68		596.022	1414.54			30.177	23.154		12.066	19.001			3.395	4.346		0.547	2.271			24.703	8.663		7.469	6.41
		74.695	35.862		58.83	98.023			110.739	36.887		58.766	49.841			226.67	226.06		271.309	265.042			3411.68	1825.43		703.222	1170.18			18.6	25.238		11.093	24.812			0.396	0.462		0.288	0.874			6.444	11.958		4.883	9.385
		24.635	62.652		13.973	38.708			57.293	103.772		22.439	32.06			238.042	257.37		57.859	190.691			3658.84	1852.56		2079.39	3209.59			15.063	13.007		12.579	9.729			2.414	3.014		0.545	5.171			15.146	6.252		8.367	13.246
		40.342	70.723		72.244	73.279			40.658	106.514		106.593	53.282			323.976	289.269		120.553	227.714			3998.49	3244.27		1639.31	2115.61			19.379	29.449		8.059	12.504			5.386	0.637		2.222	0.35			17.612	16.734		8.399	4.844
		48.042	66.162		48.254	26.64			73.464	107.286		35.496	32.178			246.918	297.164		171.507	281.326			4700.93	5596.8		2190.89	1960.65			11.214	17.779		11.942	9.094			1.138	1.671		0.955	1.006			6.153	13.407		25.524	4.825
		67.695	74.481		61.083	55.668			69.235	65.203		19.978	33.947			246.12	293.975		213.087	173.678			2433.51	3832.55		1656.29	2277.25			13.344	23.009		5.923	31.068			2.427	3.838		1.429	2.633			14.739	13.434		3.215	20.262
		160.244	35.977		28.165	50.725			99.226	52.19		27.663	36.817			254.415	176.793		64.726	195.435			5732.78	1854.75		1227.88	1825.22			27.378	21.151		10.589	6.656			1.81	0.733		1.478	0.615			10.194	8.563		4.184	3.889
		95.885	69.412		39.093	51.007			115.273	55.908		31.713	37.632			317.254	234.552		82.907	168.373			2581.2	3020.45		2238.04	1613.05			5.727	32.622		8.038	15.856			14.358	2.75		0.412	0.626			10.808	6.171		4.505	5.567
		93.998	42.067		55.18	41.197			106.15	20.226		65.123	40.065			301.86	151.801		220.956	101.289			2460.16	2205.09		2860.74	1415.76			24.979	14.566		12.128	14.062			0.597	2.188		1.933	1.201			8.282	9.8		8.632	5.514
		115.314	48.98		60.905	41.436			116.451	30.91		57.384	78.709			378.9	192.401		219.295	137.525			3272.74	2658.39		6224.54	7346.56			20.064	18.821		12.573	23.63				0.539		0.767	0.546			11.656	11.354		7.72	6.075
		183.016	89.556		51.852	101.214			108.516	80.106		84.8	94.273			405.81	248.249		184.04	142.73			1976.64	4090.86		1509.33	869.006			25.42	11.961		10.048	7.954			3.56	1.45		1.075	1.903			19.257	7.453		6.315	5.748
		100.862	41.745		39.311	9.222			153.645	67.882		48.841	13.474			459.792	178.155		152.324	61.559			2056.71	2588.43		974.028	1848.54			20.873	21.473		10.942	11.67			0.46	1.723		0.753	0.576			12.42	5.608		4.855	6.296
		80.795	72.992		155.335	141.596			111.056	72.029		57.293	111.696			236.884	216.935		221.827	258.451			4174.47	2924.21		1628.82	1511.47			21.316	10.082		24.674	31.8			1.701	1.623		2.76	4.561			7.767	6.301		19.956	16.638
		88.921	100.174		36.84	22.434			75.387	84.504		20.102	43.663			259.213	399.04		31.44	81.338			4505.18	3065.47		2585.05	982.318			20.06	12.57		13.958	48.664			3.147	3.451		1.853	2.638			14.568	8.528		6.825	26.002
		59.961	95.754		41.267	64.723			45.653	104.995		28.168	50.415			220.185	344.169		181.487	160.237			3763.7	4794.28		1876.81	512.612			24.145	21.138		6.89	16.477			1.281	2.741		1.365	1.157			5.694	9.543		4.652	12.343
		91.477	95.344		45.803	26.86			104.981	71.448		24.009	31.244			410.042	199.589		114.636	127.878			6525.92	3140.26		5035.49	2634.84			8.479	22.604		7.925	21.758			6.259	0.869		0.743	2.537			20.713	11.566		4.786	11.07
		71.677	59.821		40.3	58.399			116.986	53.614		42.698	60.454			222.278	202.066		149.489	324.725			4667.19	4170.56		1689.51	2675.88			29.146	23.217		9.5	7.395			1.852	2.034		2.014	0.758			7.317	9.255		9.982	6.741
		66.236	114.77		38.104	58.904			56.181	54.579		58.538	76.336			320.059	210.503		155.051	245.376				2502.83		2543.96	2364.84			23.604	14.047		8.53	12.41			0.385	1.8		2.617	0.858			4.065	17.945		5.393	7.866
		81.535	19.898		58.464	39.478			76.26	16.657		72.082	44.064			389.159	73.181		174.243	160.398				2080.43		3577.54	2609.71			19.585	4.081		18.718	11.429			2.145	2.7		2.122	0.374			7.21	18.137		10.717	14.599
		52.536	63.574		26.721	70.478			116.021	36.315		55.891	49.704			278.948	190.031		166.018	228.145				2661.33		2001.74	3979.39			10.953	26.577		25.136	8.116			3.187	1.855		2.451	0.731			20.985	8.996		15.718	8.343
		139.62	66.347		50.233	73.802			144.757	72.475		55.317	75.189			437.347	198.423		309.936	141.421				2927.63		2762.93	4077.06			7.561	38.051		3.944	11.02			3.613	3.653		0.75	1.943			8.769	7.452		3.761	5.39
		89.81	88.557		80.887	44.241			119.162	56.041		29.184	10.582			185.505	85.013		30.069	262.277				3215.61		3277.77	1448.24			8.013	14.521		8.36	18.175			0.817	2.179		0.62	0.174			5.228	6.709		8.172	6.43
		116.715	53.368		19.38	75.158			46.116	43.33		45.412	42.157			296.272	191.961		251.61	219.813				3456.23		1147.53	3017.83			24.423	16.074		7.214	6.016			2.712	0.357		1.372	1.22			25.427	17.158		7.079	5.693
		71.963	33.42		65.326	75.769			65.428	9.402		50.557	51.48			277.184	161.838		229.682	196.572				5332.81		2656.51	2357.49			19.783	3.001		10.396	23.078			1.289	2.16		0.153	0.567			10.785	6.43		5.017	8.027
		100.381	73.007		73.875	31.01			75.721	110.085		61.678	53.544			329.67	259.288		233.786	203.671				3039.19		1515.79	1047			9.036	41.203		26.806	4.254			2.167	1.631		0.684	2.099			13.451	7.654		10.013	5.793
		135.237	123.07		44.922	48.587			103.803	109.581		44.156	55.322			256.735	301.201		386.69	212.775				3391.87		2172.23	1871.81			14.76	6.154		2.35	15.315			2.404	0.23		0.416	1.684			15.276	7.212		3.304	8.872
		108.483	72.086		50.803	42.828			80.609	123.077		35.764	47.901			278.906	384.723		282.162	156.896				3238.42		1631.5	2522.88			21.793	24.942		6.681	11.289			4.095	2.628		1.028	1.323			21.304	4.761		7.675	6.43
		81.361	60.895		27.842	61.805			74.992	111.515		23.156	62.621			338.537	252.07		189.771	148.773				2031.16		3653.84	1270.18			17.476	17.518		12.932	12.462			2.968	0.39		2.424	1.247			9.496	9.399		8.353	5.544
		53.431	58.969		40.309	31.904			75.906	49.448		65.966	35.491			277.371	471.955		178.169	141.119				1103.54		1154.17	4979.68			12.253	13.048		9.11	9.177			1.423	1.085		0.313	0.862			7.687	7.126		8.028	4.506
		99.736	55.029		15.309	1.778			135.958	76.097		32.443	4.019			401.7	219.505		107.847	21.053				2194.07		2020.9	2155.89			8.001	17.254		4.489	1.318			2.354	1.107		1.684	0.175			13.819	9.664		1.752	0.778
		52.095	99.104		41.166	28.511			49.75	83.843		7.584	37.771			325.509	359.289		212.427	128.514				4200.72		779.286	2914.38			26.736	6.442		9.121	14.338			0.924	0.919		0.767	1.201			10.667	9.319		15.052	9.021
		78.866	96.85		34.255	15.992			80.885	70.025		26.645	31.505			374.33	262.807		98.543	93.366				1314.13		1217.83	3784.88			12.961	17.938		15.613	8.876			3.334	2.945		0.39	1.213			7.503	6.903		6.313	3.988
		72.329	112.275		40.885	24.354			124.11	96.524		50.313	24.023			219.204	216.311		163.814	107.196				2007.06		1747.48	1621.96			13.411	13.168		16.318	3.218			0.544	2.824		2.964	1.123			4.014	8.154		6.596	4.762
		53.586	96.102		70.497	78.652			54.317	63.478		33.085	89.513			211.529	346.607		109.679	98.424				1900.5		5513.4	6255.35			26.395	14.905		10.562	12.778			3.954	1.352		1.376	0.867			7.363	7.558		5.761	11.465
		67.62	153.316		77.88	36.864			87.218	92.958		64.959	31.96			298.148	350.953		189.209	236.902				3368.62		2683.21	1132.77			12.745	11.96		34.673	4.068			3.06	3.127		3.31	2.436				10.937		13.838	8.521
		30.764	30.033		46.15	69.533			12.859	26.012		56.276	50.403			245.591	188.496		274.206	218.691				1905.43		2031.73	1183.9			9.708	14.098		11.286	6.576			1.346	2.085		1.536	1.859			13.323	7.357		5.73	3.147
		64.792	45.555		78.378	61.493			119.07	81.622		124.959	56.647			185.615	187.977		272.58	320.616				3347.32		1261.9	2244.72			6.849	21.685		7.816	11.248			0.096	3.265		0.327	0.784			7.241	11.449		6.335	8.355
		52.734	12.992		70.133	22.007			67.824	16.716		58.26	74.907			252.179	129.317		205.308	158.341				2345.62		1352.84	1389.34			8.461	26.152		14.31	23.562			0.704	0.107		1.295	0.593			2.8	9.881		7.28	5.339
		99.431	43.364		26.445	30.803			133.594	29.413		29.218	22.926			320.561	166.892		192.202	121.009				3930.75		2215.56	2221.93			25.087	28.738		17.639	30.514			8.288	2.556		4.43	2.927			8.563	9.444		11.185	12.812
		56.786	98.243		27.977	33.011			53.082	90.383		8.814	72.414			211.977	309.543		95.395	360.936				4167.6		2051.22	4474.22			10.998	19.663		12.863	8.626			0.668	0.675		1.336	0.452			13.197	12.522		7.265	4.522
		16.204	88.208		37.702	38.047			40.937	87.337		40.398	43.212			155.453	328.866		259.499	174.101				2584.5		2478.22	2620.2			6.515	7.337		24.866	10.302			0.969	2.173		2.435	0.468			9.666	6.021		7.937	5.033
		47.367	81.601		67.442	65.788			37.389	67.691		41.053	84.307			305.043	388.575		313.338	325.255				1629.07		2191.63	3374.3			17.932	12.723		11.444	24.97			1.812	2.54		0.993	0.845			9.351	14.086		3.982	9.86
		122.575	66.223		64.195	54.927			109.857	20.041		17.625	85.32			290.34	270.531		172.416	254.966				2861.12		424.288	1713.61			21.059	20.278		6.74	16.258			1.14	1.217		0.84	0.272			15.048	6.314		5.842	6.329
		48.77	63.328		34.559	107.36			37.87	88.647		27.476	44.011			122.554	286.789		121.492	125.415				2490.86		2944.03	3003.45			17.182	24.133		5.815	13.404			0.744	0.252		0.566	1.544			17.626	5.429		3.727	9.537
		84.441	70.918		79.696	46.498			46.315	67.681		87.996	51.916			305.847	333.46		362.512	203.646				2920.57		1520.07	2549.3			16.518			16.687	11.671			4.971	2.191		2.766	0.644			6.911	2.942		9.462	6.937
		118.587	52.612		86.726	68.74			76.893	85.663		57.26	71.679			293.428	246.548		162.879	159.588				1908.6		1531.37	2069			22.591	6.027		23.407	8.674			2.288	0.653		1.952	1.505			18.813	5.947		13.26	6.949
		77.751	66.68		86.48	83.553			72.081	52.887		71.763	63.05			314.192	164.036		191.965	166.138				2741.34		1343.11	3443.5			27.807	9.974		28.561	12.056			1.268	2.955		0.849	2.35			13.387	12.722		6.231	8.028
		65.662	38.072		65.6	70.869			61.556	82.89		58.444	68.255			215.367	214.283		180.137	369.232				3194.66		1418.26	1317.36			8.447	14.043		13.335	16.188			3.309	0.869		1.808	0.74			6.378	8.583		6.743	7.43
		143.784	49.721		57.359	71.336			141.815	61.556		46.58	40.665			369.501	204.791		276.545	279.181				77.048		2170.92	1471.16			17.24	14.087		24.159	12.316			0.58	0.201		1.984	0.621			8.917	11.534		8.729	5.544
		85.727	34.483		59.905	40.121			100.828	14.216		39.823	30.935			422.218	205.558		169.472	163.727				2259.89		1599.13	3964.69			37.531	45.24		21.835	17.681			1.42	1.677		1.006	1.834			7.261	6.814		11.991	19.274
		60.879	131.11		43.552	62.038			42.986	161.493		42.608	42.222			174.451	209.306		261.325	213.53				1914.29		590.763	1037.88			7.803	8.018		25.308	13.016			2.542	1.845		3.317	0.69			8.318	9.519		10.434	7.351
		123	55.566		51.639	25.595			127.824	54.348		60.521	28.573			171.203	169.311		221.598	145.179				5106.91		2460.68	823.842			8.083	30.106		12.307	14.231			1.456	1.267		1.383	1.248			9.447	5.908		11.421	9.471
		52.885	89.586		67.484	75.719			61.318	61.247		65.261	75.116			320.162	63.145		97.498	194.254				2072.68		2098.54	696.66			17.681	12.359		16.051	28.689			13.819	0.82		1.263	1.684			11.018	11.261		7.146	13.273
		75.723	45.746		49.619	43.676			64.849	24.888		40.287	32.603			190.243	175.17		272.068	299.755				3170.53		2392.84	2221.91			16.754	12.78		12.953	13.175			0.225	2.291		0.718	1.461			20.703	12.085		7.873	7.52
		93.501	63.32		58.196	76.922			82.508	28.607		50.14	57.328			394.018	115.345		163.939	197.876				4006.23		1879.74	2621.39			16.848	16.615		24.402	9.614			3.404	0.777		2.812	0.874			13.24	14.437		12.446	8.112
		77.726	104.277		110.568	17.152			60.728	62.318		123.066	19.879			108.059	280.004		218.206	98.747				1353.19		2748.14	2541.43			11.083	12.217		25.438	32.396			1.905	1.305		1.899	0.374			15.886	11.23		10.252	5.249
		129.144	139.523		62.691	42.083			104.934	113.969		35.796	58.381			192.158	288.518		133.622	129.739				2020.98		1559.36	3380.73			24.483	12.359		8.088	34.806			2.339	0.18		2.281	1.021			12.361	9.112		6.266	9.347
		106.761	82.103		29.834	48.965			102.058	37.51		35.258	28.453			247.609	111.761		98.939	274.077				4156.32		1763.73	2160.02			17.016	30.485		18.613	11.889			1.167	0.761		2.839	0.528			13.642	5.731		27.908	6.261
		133.034	19.291		53.692	55.944			102.173	9.506		48.236	40.391			464.038	66.815		212.817	125.949				1951.3		1981.52	1534.45			17.452	21.099		13.805	9.459			1.466	1.146		2.062	1.139			11.039	7.028		6.145	4.39
		83.38	68.05		57.185	44.813			144.69	62.832		71.445	36.258			243.813	202.265		228.661	199.54				4412.27		2845.53	2572.24			13.479	19.482		10.462	11.261			4.288	0.132		16.201	1.352			11.385	6.639		11.17	8.642
		100.079	82.013		52.481	46.952			73.505	95.927		30.871	43.912			376.965	386.412		197.716	241.916				4013.74		2047.51	1918.27			31.192	21.385		28.195	8.951			2.081	3.708		1.603	1.142			8.91	4.294		9.949	5.897
		95.42	53.254		63.509	64.339			54.748	63.781		28.177	61.391			258.991	360.745		161.299	307.63				2264.5		2868.67	1019.4			15.03	14.229		5.431	4.783			1.562	3.355		0.681	1.571			9.956	12.988		4.488	6.307
		52.647	72.518		134.616	46.773			92.328	121.085		125.5	89.391			108.798	398.552		292.507	186.052				3134.68		3432.31	4433.01			20.639	20.099		11.49	17.677			5.229	1.115		0.314	0.781			6.752	5.392		2.667	7.402
		114.532	36.809		43.839	58.446			94.768	24.237		56.291	57.031			233.1	133.261		287.179	201.302				1546.84		3300.35	2590.94			30.695	11.35		9.756	17.737			1.528	2.157		1.196	1.135			15.873	6.813		7.162	8.216
		73.532	68.184		63.82	34.068			73.448	58.185		28.505	36.74			302.758	273.497		194.034	78.913				5759.14		2466.47	2371.59			25.907	17.841		10.713	4.359			2.746	4.16		1.081	0.232			5.469	14.912		6.011	6.31
		36.882	70.689		30.693	35.465			82.356	74.301		22.419	30.783			227.759	180.401		194.626	120.551				2867.86		1656.92	2247.45			9.94	13.777		11.939	8.435			1.957	1.224		2.269	0.893			9.822	13.012		8.595	5.786
		132.74	90.681		26.39	43.185			132.004	78.263		26.356	56.15			355.849	349.785		84.819	130.122				3007.91		2655.76	3502.09			16.71	18.448		11.557	7.558			1.005	2.301		1.276	0.642			9.85	5.763		3.663	8.898
		74.159	49.058		44.715	64.651			42.242	51.156		38.282	46.757			204.161	269.346		180.375	257.656				2776.55		1965.62	3491.68			11.583	38.208		12.691	9.288			0.978	4.304		0.468	3.532			5.51	8.048		4.363	10.478
		79.968	118.059		76.542	17.3			74.106	46.479		32.722	22.111			244.294	277.373		318.378	116.378				2099.44		1892.65	2943.62			22.199	25.929		17.452	12.265			4.688	0.954		0.998	0.744			5.105	7.429		6.92	7.116
		58.259	93.532		66.248	32.733			112.793	94.471		68.744	27.429			252.913	236.366		197.321	189.075				1754.98		2799.81	3220.01			14.19	12.728		3.736	25.509			6.205	2.019		0.988	0.386			13.767	7.874		3.9	8.999
		60.415	71.992		39.506	32.31			37.734	43.334		29.774	26.991			238.611	102.922		311.287	157.617				1150.1		2836.34	1247.46			12.456	20.722		15.643	32.104			1.315	1.134		1.043	0.462			26.841	21.899		8.905	5.501
		37.631	106.435		41.812	17.88			62.306	58.474		35.218	14.113			213.269	313.668		79.897	332.754				4088.76		1397.62	1089.49			17.005	5.104		6.02	15.895			2.344	1.579		2.809	1.496			10.654	10.641		5.84	9.214
		98.264	72.964		57.728	81.931			167.886	25.399		42.92	61.168			421.79	312.079		465.664	211.668				1318.43		1486.18	1907.13			19.385	7.622		12.151	10.898			3.699	2.392		0.685	0.428			12.74	6.902		6.825	5.444
		276.074	88.237		59.859	62.402			130.224	92.602		60.228	80.079			219.914	352.951		151.207	238.005				2746.6		1291.22	3181.44			13.235	24.369		19.399	25.836				1.121		2.521	1.331			12.631	10.783		10.155	20.63
		143.849	71.69		13.435	64.313			69.919	42.068		8.09	44.492			278.484	177.135		124.551	119.323				1509.68		1469.15	3614.04			13.583	20.074		11.361	6.755				3.854		1.409	0.434				13.652		4.183	2.855
		80.023	103.314		14.956	90.292			83.481	118.514		22.831	36.099			440.735	269.88		159.586	146.912				4431.25		3463.39	1797.81			23.069	7.405		12.004	20.133				1.072		0.896	1.338				4.333		4.031	11.924
		106.607	55.027		49.265	25.34			121.904	31.458		58.56	48.913			246.533	296.94		238.877	89.074				2166.57		1409.66	1389.1			18.4	10.675		14.638	14.624				1.476		0.572	1.234				5.887		5.858	6.129
			86.233		40.642	101.73				88.932		43.907	138.334				425.164		164.035	288.833				2884.97		2021.6	4043.09				8.091		5.753	4.83				2.656		3.652	1.088				4.978		7.803	3.58
			67.91		40.922	66.077				102.586		39.827	97.406				225.8		176.97	406.016				2938.49		2610.86	605.791				15.443		12.728	20.157				4.92		0.454	0.576				10.369		12.266	7.465
			55.795		85.632	51.568				51.542		116.113	42.188				184.966		189.813	219.394				2238.2		2871.83	1959.33				20.946		15.766	19.798				0.956		2.649	1.511				16.069		7.335	6.151
			95.01		88.518	40.281				55.96		107.603	34.015				129.503		156.796	179.935				2005.6		2384.78	3202.36				10.066		7.404	31.527				0.953		0.433	3.478				8.677		4.225	14.056
			83.492		63.794	63.034				73.966		57.299	49.659				279.84		216.273	253.311				3313.78		3275.24	1560.67				30.492		6.066	25.123				0.872		0.502	0.418				11.645		3.766	10.972
			36.067		47.53	54.895				67.386		48.456	64.197				102.982		141.503	210.993				3118.33		3799.44	3184.37				27.868		11.358	18.51				0.361		0.351	1.286				6.433		12.886	9.638
			40.637		109.743	27.312				55.762		89.395	30.584				204.352		231.384	64.255				3603.36		1921.14	1172.86				18.638		13.444	9.724				0.962		0.391	0.514				3.417		4.482	4.453
			48.251		24.029	26.254				80.96		15.365	29.13				169.93		114.512	130.614				2341.12		1302.3	2795.3				35.253		7.07	11.308				1.241		5.1	1.91				6.737		6.513	3.926
			63.394		29.448	72.197				90.93		35.315	57.881				252.491		56.21	289.311				1563.93		2599.05	2329.49				24.796		5.598	12.43				3.032		1.762	0.818				8.052		4.198	11.084
			100.143		41.561	23.311				81.88		59.265	49				167.15		208.892	112.858				2220.96		4501.03	2636.07				11.489		15.109	14.343				0.672		0.452	0.939				10.491		10.557	5.641
			115.929		103.665	59.757				106.196		107.987	81.704				195.646		171.668	246.822				2925.41		4635.7	1735.16				17.228		9.342	10.598				1.143		0.952	0.453				6.98		7.691	4.276
			116.309		26.831	33.072				43.183		30.82	58.865				77.362		88.294	150.65				3797.24		2798.4	2884.78				12.533		19.047	9.971				1.159		3.246	1.127				6.206		14.599	4.604
			57.229		55.511	46.724				92.092		73.544	66.778				213.15		228.408	282.195				4323.88		166.502	949.455				22.997		11.772	20.223				2.031		2.061	1.436				11.471		9.48	9.668
			72.924		38.377	63.827				68.437		66.34	75.635				331.647		58.953	211.878				2390.02		1283.9	1505.54				9.089		11.154	25.243				1.246		0.913	2.68				10.319		9.311	15.991
			82.535		24.709	57.454				96.295		46.068	59.823				204.161		136.683	303.064				3369.38		1410.46	2227.07				11.295		9.851	9.512				2.227		0.703	1.56				13.713		6.434	8.275
			38.802		78.794	74.738				71.1		67.126	46.205				145.985		220.898	199.941				1951.3		3422.27	2631.42				28.907		7.453	18.509				2.866		1.667	0.843				13.683		5.617	9.493
			66.235		40.524	43.233				77.2		64.532	35.37				354.029		140.238	136.488				1371.82		1814.34	1564.64				7.644		12.952	11.017				2.93		0.834	0.713				11.795		12.776	7.091
			169.661		21.013	46.786				121.857		28.747	24.092				272.311		335.228	87.896				1772.8		3544.23	2354.19				16.699		38.514	11.738				4.227		0.664	0.991				20.63		7.123	4.721
			43.176		69.817	61.465				66.558		115.284	79.114				177.98		309.759	170.278				1436.59		2008.51	4288				29.963		11.574	3.709				4.522		3.571	1.246				10.102		6.396	5.353
			47.944		29.442	39.372				87.467		35.691	34.055				299.193		108.972	148.459				3357		1531.4	1022.13				8.492		22.073	11.173				4.016		2.206	1.769				10.065		6.475	6.316
			63.979		46.372	42.463				58.189		25.975	45.355				215.148		170	164.717				3112.6		3255.94	2959.8				52.692		2.238	1.244				0.415		0.144	0.651				13.385		1.368	0.923
			43.794		28.09	14.041				38.805		7.903	15.845				223.986		129.529	77.158				2580.16		2346.64	2964.58				31.17		15.66	17.175				0.593		2.201	1.369				8.122		14.2	6.843
			120.631		62.161	67.856				67.968		48.939	44.015				148.561		262.011	194.837				3961.94		2680.39	279.954				12.42		10.009	7.101				0.977		1.197	0.408				6.872		3.497	6.781
			74.675		108.693	63.208				36.795		81.64	58.305				101.028		186.931	251.311				4578.7		1947.85	454.821				18.487		21.88	15.841				0.118		1.174	1.026				13.756		16.598	6.471
			65.978		103.728	57.586				67.342		119.188	88.085				313.669		185.785	298.833				3725.98		820.395	1679.42				9.368		12.036	26.441				0.478		2.008	1.441				1.67		11.662	9.381
			70.571		44.247	51.772				46.039		31.659	36.707				218.624		87.298	229.512				2522.33		2092.13	1601.76				6.21		18.449	17				1.128		0.348	1.006				7.641		5.879	5.806
			35.501		52.836	48.395				38.652		39.207	19.492				130.91		122.152	168.614				2860.99		3222.97	2856.41				50.855		11.75	14.256				1.812		1.102	0.966				12.394		8.383	7.449
			33.345		42.806	28.42				102.644		32.202	22.929				233.277		95.996	176.095				4857.56		2045.7	1763.58				1.1		7.298	12.978				2.746		0.662	0.367				9.281		5.408	5.508
			34.87		68.419	42.959				49.072		49.765	35.334				271.298		180.075	220.667				3421.28		955.27	2378.25				19.11		21.101	11.47				1.73		1.439	0.312				10.364		8.692	7.19
			111.724		71.565	30.094				37.651		29.859	52.265				486.883		290.905	157.309				3071.58		3917.08	3343.89				14.458		33.65	23.07				0.626		3.031	0.45				11.896		34.298	6.337
			68.046		50.548	47.198				71.921		58.328	63.732				252.654		122.8	242.061				3621.98		3752.67	805.89				16.386		16.624	8.371				1.671		4.672	1.428				6.933		9.207	9.839
			56.022		42.476	34.795				60.951		22.41	14.23				277.224		179.044	240.898				1559.9		1591.24	2167.91				23.287		10.83	40.587				2.349		1.128	1.207				11.025		8.175	11.943
			88.191		22.229	62.582				68.205		27.197	43.871				399.579		51.058	285.222				2197.19		2008.07	2505.97				16.836		15.662	18.518				2.477		0.581	0.138				9.498		5.394	5.793
			29.311		96.897	38.129				25.191		62.856	42.938				85.402		265.112	150.99				1536.09		1812	7286.52				4.63		12.116	27.252				2.665		0.434	0.749				11.525		4.899	7.341
			108.653		31.564	68.327				72.348		24.924	66.07				327.241		173.675	220.015				526.598		2271.26	666.833				7.063		7.721	7.204				1.447		0.372	2.407				11.692		2.41	6.995
			39.623		30.334	12.042				26.469		41.993	9.541				214.966		178.401	84.007				671.076		1253.8	3381.98				13.096		6.328	9.43				1.474		0.789	0.421				16.99		3.63	3.101
			141.246		82.543	10.525				120.355		69.726	10.675				239.834		225.726	62.713				5047.95		1800.16	1162.64				19.256		8.316	6.547				1.724		1.054	0.26				14.943		5.443	1.587
			132.875		45.676	57.695				116.445		71.76	68.502				302.702		137.45	301.539				3963.62		2135.46	2345.63				24.408		23.589	5.986				0.659		5.504	2.001				11.802		12.334	6.833
			57.417		21.947	59.112				60.068		33.923	41.294				79.472		98.412	163.514				3272.29		948.538	1409.52				37.293		2.363	40.7				3.362		0.275	2.205				7.936		2.24	11.301
			44.083		35.641	88.154				36.007		27.339	94.523				160.736		94.848	219.131				3239.6		2086.13	1902.71				25.249		5.283	7.064				1.233		1.537	4.002				10.521		6.284	10.223
			17.651		79.432	37.732				8.829		67.722	81.028				140.158		410.948	174.499				2699.95		3307.06	3432.48				16.857		18.115	6.416				0.452		0.456	0.596				6.918		7.771	2.703
			39.553		46.224	40.439				76.711		89.494	24.236				173.166		222.889	63.442				2480.02		1444.64	2335.31				19.167		17.497	5.083				0.27		0.465	1.626				8.509		11.504	3.939
			63.482		35.44	51.055				38.426		39.855	25.049				237.2		156.256	118.692				2612.84		2979.79	3465.59				24.869		27.073	11.547				0.537		1.423	1.086				2.8		17.814	3.508
			100.256		82.813	43.539				74.196		120.722	37.344				130.017		229.814	100.106				2581.57		1133.27	1994.13				30.968		12.273	28.428				2.119		3.928	1.112				4.087		9.578	8.163
			98.254		51.532	40.572				42.246		39.663	50.946				358.918		393.589	153.943				1847.28		1992.14	1493.31				20.363		21.667	8.528				1.791		0.841	0.988				2.947		14.897	5.362
			35.892		38.728	47.386				12.54		36.269	44.492				256.014		306.943	214.865				6089.14		2624.09	587.15				1.851		7.584	7.911				0.239		1.168	0.513				10.188		5.497	4.84
			62.834		23.257	52.209				93.224		38.166	79.904				228.628		102.076	134.488				5269.66		2290.27	1009.97				8.875		19.632	13.302				3.841		0.321	1.109				5.784		10.515	7.697
			64.019		71.76	27.018				59.108		58.826	33.988				193.837		377.81	52.788				4935.51		1558.03	1439.57				3.51		18.922	21.123				1.584		2.254	2.256				8.756		13.092	10.476
			97.08		98.016	34.506				90.645		115.467	33.634				328.145		345.359	237.003				2143.34		4806.65	1996.67				21.886		12.73	30.806				1.871		3.575	2.434				11.061		7.799	12.211
			94.796		50.166	175.941				96.191		38.018	74.262				202.752		197.057	174.48				3552.59		1941.98	1965.12				9.824		14.454	22.104				2.094		0.626	1.654				8.305		5.474	5.716
			78.072		53.945	83.868				127.989		42.572	115.472				253.53		288.217	205.685				1545.83		3267.13	2377.13				16.55		10.847	17.094				2.044		0.458	0.643				11.17		6.491	12.588
			57.24		38.847	32.085				73.857		31.307	21.195				350.437		128.916	123.815				3522.12		1155.1	2475.66				25.856		9.833	44.534				1.853		1.735	1.616				9.497		5.467	19.058
			61.309		46.75	61.67				51.795		79.945	70.851				202.776		478.63	230.007				1120.46		6399.56	2748.15				23.795		12.834	22.101				2.988		4.163	0.478				11.254		11.27	6.586
			86.657		95.149	36.657				109.556		94.734	39.419				334.3		163.399	324.324				1435.08		1903.6	1341.63				9.248		12.876	13.426				1.877		0.403	1.504				14.786		4.841	6.921
			60.867		26.967	36.27				96.212		7.629	17.998				302.202		149.308	141.172				1361.4		4955.02	2334.51				17.816		2.111	13.595				0.923		0.146	0.909				4.031		3.207	7.547
			66.388		54.652	70.974				46.483		57.066	96.244				542.873		284.418	405.806				2984.7		42	2566.16				31.566		15.033	13.452				1.553		2.216	0.153				12.142		5.303	3.387
			136.02		38.277	53.615				138.087		42.383	68.359				177.362		133.999	151.441				1514.81		4155.06	1541.15				22.355		18.375	21.864				2.642		3.34	0.629				15.064		11.5	5.918
			69.35		36.028	23.821				118.419		29.808	25.118				286.692		111.122	136.497				3379.87		591.685	1887.86				3.848		7.468	18.347				1.401		0.751	0.454				11.943		8.362	3.393
			52.346		60.525	53.792				66.617		12.565	56.025				239.907		85.552	227.745				1629.94		3180.3	1842.89				24.369		15.199	4.767				2.879		4.089	0.677				5.569		10.726	3.116
			79.899		95.881	68.386				94.933		108.052	23.107				369.489		371.93	142.271				3394.29		2860.32	1958.45				5.78		11.789	14.689				0.931		0.92	0.518				17.044		4.505	6.575
			54.187		63.685					74.656		82.068					222.697		227.854					3471.85		4801.81					10.937		22.469					0.636		1.199					7.881		9.618
			30.79		51.684					29.597		34.35					151.41		96.046					2327.11		3229.26					6.937		11.803					2.159		1.065					7.095		11.987
			21.292		115.961					43.407		73.257					194.687		285.416					3733.6		3329.1					22.924		12.333					1.645		2.47					19.076		5.351
			64.932		37.175					40.272		47.527					152.455		236.866					4521.62		3038.55					23.059		12.387					1.419		1.165					14.069		7.218
			90.926		62.746					124.094		42.649					239.075		192.795					1082.53		450.523					25.757		17.495					3.859		0.484					9.598		11.888
			42.022		18.005					27.196		11.239					198.32		95.708					3298.3		3103.5					14.906		13.912					5.476		1.509					12.953		7.714
			87.155		53.904					34.618		53.901					354.433		202.417					3273.29		3193.24					13.543		13.289					0.786		1.255					10.401		6.362
			57.407		46.665					76.74		28.131					358.736		145.292					3081.87		9001.73					25.602		18.035					2.727		2.01					5.983		6.938
			64.789		64.585					58.353		108.248					301.662		302.519					2258.5		4317.85					22.578		19.446					2.088		2.084					13.145		13.223
			55.271		19.011					94.13		30.186					209.237		130.371					3836.37		1846.85					8.623		17.095					0.764		1.417					16.892		6.273
			104.4		47.798					96.895		27.146					414.897		256.822					2479.44		1389.75					19.448		15.235					1.351		1.542					7.91		7.412
			80.901		59.065					57.695		52.374					113.529		191.543					2528.93		2424.56					14.751		3.363					1.429		1.105					4.039		7.12
			107.406		47.039					69.325		84.292					519.257		519.836					2033.13		1210.95					18.014		12.383					2.303		1.879					10.783		19.875
			97.331		61.954					69.485		57.418					433.549		127.166					2740.63		2133.24					16.293		17.609					0.708		3.258					12.407		8.402
			87.574		44.778					83.865		54.069					223.535		172.317					2104.19		1832.91					8.9		22.785					1.632		2.798					10.63		30.262
			37.665		63.08					36.284		76.298					139.158		202.064					3092.38		5583.76					26.235		5.006					5.027		0.848					13.783		5.989
			141.574		48.259					48.423		35.003					182.529		114.658					1796.18		2465.75					28.472		13.688					1.402		1.821					12.242		4.701
			66.027		91.335					38.237		65.156					211.494		210.393					1974.83		2271.14					23.109		17.178					1.083		1.48					8.437		8.803
			80.651		30.804					95.718		40.076					203.475		152.793					2004.12		5211.49					20.873		20.814					2.164		0.623					4.081		25.477
			33.804		71.707					26.885		64.738					146.661		144.031					3530.67		2588.93					15.999		23.161					0.718		1.841					18.557		9.924
			55.167		60.671					61.867		27.071					141.955		242.391					2524.09		1014.02					17.813		4.939					2.397		0.776					6.016		3.879
			65.818		69.569					80.784		28.951					277.586		41.41					1038.4		719.124					17.322		4.409					2.333		0.486					15.43		6.012
			15.038		25.96					30.234		15.948					50.717		107.806					5891.03		1158.61					23.417		8.221					5.491		1.322					9.725		3.555
			43.833		56.766					29.441		52.761					258.042		262.326					3969.16		882.527					17.249		4.886					2.485		1.038					12.939		5.923
			47.1		120.563					43.111		86.118					216.593		189.914					4281.79		1162.14					22.042		25.972					3.386		0.726					9.522		16.8
			86.431		64.977					99.923		58.194					393.144		308.596					3533.01		1513.05					9.012		19.793					3.361		2.42					9.203		10.757
			52.664		28.748					50.71		27.184					299.259		71.823					4606.03		1659.42					16.947		11.952					2.458		1.145					13.118		10.408
			66.06		59.196					37.136		25.205					253.67		194.364					2769.7		2302.91					21.116		31.293					0.423		2.035					12.596		14.31
			113.385		99.539					105.294		128.305					158.698		356.697					1400.79		2097.99					5.274		21.775					2.486		0.37					24.512		11.405
			82.84		47.767					75.794		45.059					264.331		166.065					2640.17		1774.44					26.807		14.137					1.881		1.777					8.398		8.406
			91.281		57.326					96.156		68.074					221.474		266.776					2248.99		2508.83					25.07		4.482					0.785		1.116					9.217		3.256
			91.253		34.14					167.929		27.693					137.807		187.936					5402.42		2173.01					14.967		10.181					0.541		0.428					7.511		3.45
			68.263		103.194					108.65		65.861					261.82		257.197					2658.9		2619.47					17.066		17.4					1.649		1.817					5.957		10.9
			113.513		58.107					95.902		43.512					316.809		231.194					2530.62		1140.72					11.877		24.445					1.899		2.294					7.925		11.242
			120.966		64.332					103.993		132.846					345.58		323.437					3003.31		2721.01					12.158		25.68					3.71		0.647					11.495		14.44
			83.438		48.69					112.748		50.116					285.466		107.224					3354.43		2513.08					14.873		7.859					1.027		2.014					14.887		4.417
			48.832		45.597					74.354		51.791					234.131		204.992					3237.92		1522.15					6.463		19.306					0.628		0.149					4.513		5.929
			83.466		28.361					43.973		21.188					152.844		122.894					2883.02		3164.25					18.033		14.257					2.319		0.649					8.937		6.833
			120.357		66.945					93.954		62.92					310.79		248.178					2574.59		503.971					17.231		15.093					2.24		1.667					24.104		10.382
			93.849		72.792					52.495		71.221					252.028		125.77					3231.34		2946.14					16.802		12.77					1.665		1.445					6.405		8.479
			70.566		80.004					94.171		64.748					166.62		230.402					3628.92		2350.38					17.419		9.224					0.326		0.543					8.066		5.249
			50.995		49.29					9.975		110.236					140.79		204.52					3941.77		2982.86					15.829		7.898					2.813		1.385					24.773		12.66
			61.71		38.465					70.893		68.793					244.82		206.979					2162.82		3495.62					23.167		9.595					1.004		1.491					11.273		18.909
			46.711		50.071					48.144		39.162					268.481		185.618					2789.51		2068.39					11.183		3.034					1.851		0.113					4.349		3.148
			29.346		71.586					49.204		89.189					217.855		250.755					5183.95		1876.63					11.791		5.586					1.409		0.896					5.74		4.025
			148.898		38.504					116.671		48.208					304.864		239.038					4995.41		3640.24					8.927		31.501					1.844		4.881					10.002		22.873
			40.565		115.053					72.908		136.498					245.178		164.104					1731.3		1487					7.291		15.193					0.497		1.484					10.117		5.34
			136.059		36.756					80.35		33.886					164.319		173.967							3105.72					6.614		17.1					1.688		1.44					2.893		22.978
			108.134		56.352					82.615		48.776					331.635		225.903							2858.83					14.823		7.261					5.548		1.193					10.974		5.084
			122.991		57.03					104.586		46.101					215.184		167.863							1123.53					34.696		9.994					0.536		0.755					18.198		6.409
			46.607		89.082					35.475		40.049					201.712		195.956							1750.76					3.033		17.061					1.641		1.331					4.607		7.181
			82.874		91.157					70.747		67.512					267.236		197.364							2809.38					20.325		6.767					3.549		0.944					10.172		6.859
			56.681		49.073					87.326		44.496					176.127		296.197							7210.64					21.253		15.117					3.093		3.516					10.863		11.536
			93.559		67.455					60.497		28.525					242.607		171.706							1431.27					7.471		13.696					0.261		0.358					13.103		5.794
			47.023		45.73					140.664		38.402					333.999		150.031							1667.25					17.627		21.291					1.886		0.963					6.58		10.937
			110.538		72.909					101.553		82.518					362.446		208.282							894.96					12.672		2.24					1.384		0.553					17.812		3.807
			69.35		47.703					50.577		51.246					272.002		238.24							3993.52					14.24		11.221					1.028		1.428					9.224		5.807
			62.691		31.93					82.593		39.077					240.152		130.974							1135.91					14.541		16.727					1.095		1.265					6.752		6.822
			73.061		33.883					29.57		44.77					283.719		144.119							2106.72					21.429		19.769					0.766		1.664					22.233		9.378
			74.15		41.31					53.85		27.541					142.774		74.577							2089.96					17.791		22.544					1.971		1.95					12.206		8.628
			46.069		50.811					48.211		91.911					243.002		273.289							2976.42					14.767		9.586					1.575		1.562					7.354		3.499
			59.323		73.755					68.124		33.954					216.96		219.62							2191.21					7.638		12.665					2.904		0.761					8.734		10.905
			62.507		38.304					78.818		50.428					336.436		182.148							3244.63					25.225		8.081					1.116		0.529					14.536		5.884
			133.617		55.401					108.119		54.066					334.147		141.816							2050.01					8.651		5.043					2.234		0.999					35.89		4.678
			103.355		18.828					65.026		23.925					100.295		407.198							3858.04					20.549		7.253					2.026		5.906					11.221		11.69
			81.46		85.545					56.422		27.181					347.779		170.42							595.585					13.708		6.934					2.087		0.268					11.984		4.35
			40.15		91.726					51.563		69.235					291.284		311.205							1434.07					6.694		11.453					0.575		0.505					7.089		6.443
			30.988		78.976					14.611		39.132					46.995		220.383							2950.6					17.847		19.833					1.443		3.472					6.902		11.802
			56.365		60.597					47.36		33.995					160.126		260.281							2165.51					14.061		21.735					0.49		0.418					7.885		15.506
			46.13		63.92					38.563		72.805					190.181		244.901							1756.77					6.155		9.815					1.095		1.432					7.076		7.334
			78.698		35.499					109.437		10.788					321.128		75.726							3261.26					6.181		8.635					3.439		0.162					14.007		2.81
			56.611		44.276					23.998		47.168					354.751		248.945							2770.67					10.326		21.985					1.986		0.446					23.374		6.964
			43.661		34.664					32.566		31.331					319.982		143.992							2843.06					2.524		12.37					0.813		1.938					9.573		6.267
			77.611		41.225					78.098		16.332					307.492		115.047							2689.05					20.428		9.962					2.731		0.327					3.948		5.44
			45.19		76.636					72.907		61.938					76.491		192.779							4688.53					37.99		4.878					0.681		0.503					7.061		2.615
			81.531		45.732					89.776		19.705					237.096		119.039							2215.47					23.711		16.666					2.393		0.415					7.007		5.029
			55.435		48.671					55.014		76.022					229.727		247.006							3592.92					8.743		6.318					1.909		0.342					12.558		4.016
			88.031		36.316					90.589		22.543					354.163		131.74							1996.81					12.933		11.673					0.979		1.218					9.706		4.923
			104.662		35.643					108.501		47.949					392.755		107.92							1738.98					12.263		16.487					6.236		0.396					17.714		9.947
			79.602		63.203					57.014		146.388					210.964		403.259							2665.4					17.303		9.524					1.524		2.131					12.453		10.567
			104.095		25.357					93.42		17.249					320.042		78.678							977.441					13.174		5.071					1.262		0.471					9.361		3.518
			85.179		67.263					89.055		89.938					399.302		222.984							2301.65					7.432		10.453					1.558		2.114					15.113		12.722
			55.742		23.381					23.328		38.698					90.479		157.367							1563.81					18.273		21.959					1.387		3.187					7.315		20.922
			64.697		36.049					62.316		35.023					193.225		179.308							2376.53					24.573		7.152					0.854		1.17					12.605		4.323
			55.145		33.663					59.393		56.693					318.879		237.79							2151.92					31.856		16.99					0.992		2.4					11.027		21.009
			36.317		49.369					5.947		72.413					27.576		323.24							1756.64					15.573		11.144					0.433		3.076					10.809		6.204
			31.218		52.444					39.498		61.895					100.992		299.098							3709.75					16.349		5.267					5.721		0.933					13.602		4.143
			149.43		43.154					86.96		51.971					393.654		250.473							2209.8					9.241		6.098					0.812		1.849					11.398		4.813
			84.056		33.059					76.53		24.896					373.202		172.903							1337.4					5.606		14.065					2.816		0.838					6.898		6.098
			57.103		13.166					92.756		25.725					307.927		164.287							4002.04					15.5		11.937					0.719		0.491					12.74		8.492
			146.206		61.452					97.558		51.626					198.801		196.136							4317.75					14.511		13.129					0.408		0.491					18.112		5.381
			59.354		15.067					67.702		28.446					359.863		221.118							1459.09					20.17		14.309					2.108		0.212					7.883		4.425
			91.625		49.376					97.497		40.41					316.737		255.883							1606.8					13.35		8.615					3.962		2.135					9.005		4.439
			97.262		43.556					109.802		84.194					212.691		132.245							1580.09					18.507		11.541					1.211		0.293					6.084		7.131
			94.067		45.559					55.039		26.378					345.576		242.288							2852.45					12.968		15.663					0.645		2.878					9.826		7.263
			104.309		89.755					61.886		64.609					234.04		219.523							2607.26					13.973		10.06					2.501		1.197					27.423		10.89
			144.17		47.094					106.436		91.977					324.7		198.683							2972.77					4.51		17.777					1.505		2.882					14.661		7.866
			84.481		78.576					104.23		80.661					384.177		236.859							3202.45					23.253		8.98					1.641		0.647					7.813		5.088
			89.242		133.884					56.132		74.324					249.663		337.017							1146.21					34.352		9.723					2.607		1.62					9.273		7.295
			76.324		19.963					22.298		15.645					160.953		54.243							1019.4					20.238		2.519					0.385		0.941					12.647		2.683
			73.916		23.176					89.597		27.231					322.207		184.638							758.969					13.75		2.108					0.294		0.168					3.494		1.286
			37.33		82.591					36.314		49.854					204.194		236.375							1884.07					19.868		21.366					2.987		1.53					11.306		7.152
			69.595		42.561					31.169		57.571					342.338		217.51							1704.54					29.99		22.085					1.18		0.645					13.013		4.304
			55.211		70.913					19.11		96.387					39.974		162.931							1497.98					1.12		10.572					2.5		1.367					23.521		8.108
			37.847		48.818					32.349		63.825					199.667		203.881							3289.64					10.201		13.85					1.262		0.732					14.803		15.731
			53.577		33.986					67.115		52.623					138.384		84.981							3065.04					15.617		6.272					1.778		1.357					16.796		2.804
			63.205		83.442					46.341		56.775					211.022		276.586							1849.67					22.94		16.501					2.544		1.496					4.27		6.866
			28.907		56.864					52.153		76.57					153.001		267.289							936.252					35.169		18.599					0.638		2.127					13.506		7.422
			68.339		77.441					83.955		50.006					192.358		97.933							1329.46					52.971		16.284					1.465		1.264					3.883		30.958
			52.896		46.697					79.225		16.471					216.259		236.484							840.454					3.952		9.603					0.714		0.825					4.784		4.853
			62.984		30.193					54.628		26.173					262.018		199.266							947.067					36.482		4.331					2.007		1.794					7.184		4.039
			106.013		101.589					90.025		98.226					149.837		302.134							2950.73					14.268		21.866					1.479		2.661					9.474		12.635
			55.43		33.229					84.103		62.506					302.197		157.447							2980.87					11.316		16.74					4.63		1.521					9.382		18.639
			71.767		55.461					106.966		38.321					239.609		189.593							2753.33					16.127		11.451					1.84		0.679					9.403		6.559
			102.731		78.942					127.343		51.962					308.143		277.478							2539.48					29.089		4.68					4.084		0.214					4.619		2.549
			45.874		91.375					47.566		73.097					60.822		280.797							4311.28					12.716		20.402					0.495		1.872					10.983		8.489
			80.244		16.192					53.009		20.974					343.128		70.266							4074.94					38.23		22.99					1.91		3.233					7.593		11.401
			96.741		46.874					62.341		70.209					109.993		317.444							5709.97					6.895		36.335					2.472		2.642					7.288		8.49
			63.004		59.497					78.279		30.42					408.09		107.107							2060.88					26.499		12.892					1.067		0.376					12.295		8.846
			69.951		80.75					33.884		120.228					151.941		428.567							1233.38					10.979		46.211					3.407		3.274					7.762		15.551
			114.198		60.09					153.903		31.786					224.609		175.344							1624.71					4.986		6.469					1.235		0.146					10.142		3.04
			63.577		24.321					39.473		28.336					301.594		195.379							1193.36					27.852		14.687					2.781		1.662					7.821		8.745
			92.368		41.493					26.487		28.98					248.131		197.287							1723.27					11.47		21.977					3.814		4.083					8.787		19.12
			89.402		34.443					83.525		38.024					259.08		189.105							1310.6					32.237		16.196					0.622		0.831					15.92		7.089
			92.184		105.801					80.242		75.342					223.121		240.928							1695.69					6.233		21.123					3.287		1.953					7.08		13.391
			37.88		55.072					44.197		98.629					165.742		322.446							1590.45					12.327		6.341					0.784		0.758					10.838		4.001
			54.255		59.652					143.132		70.462					136.59		164.219							1747.85					30.528		4.065					0.782		1.376					8.201		3.884
			86.085		52.542					102.42		58.3					291.808		290.342							1420.87					24.609		9.879					2.799		2.074					7.961		7.281
			55.311		65.687					36.439		57.247					232.677		155.745							2832.49					30.713		12.374					2.951		1.317					13.649		7.472
			75.186		40.11					141.91		81.778					205.311		243.846							1552.73					19.403		9.829					1.595		0.755					8.621		6.154
			139.802		65.064					71.366		41.676					164.554		252.755							811.786					6.762		20.419					1.701		3.001					17.159		14.919
			56.785		128.037					37.187		84.636					171.573		249.408							2643.95					10.357		20.526					0.405		1.302					17.779		8.412
			32.596		16.852					32.685		36.783					170.345		182.815							1894.62					13.045		16.557					2.256		2.177					5.198		5.39
			95.014		57.298					126.443		28.151					263.038		219.139							1364.94					38.8		5.78					0.638		0.773					11.034		3.577
			94.235		39.694					97.284		8.716					282.54		170.809							1064.92					29.079		28.131					1.882		2.178					6.992		12.544
			73.319		54.271					43.898		60.15					394.732		263.142							1686.51					12.724		10.36					0.893		0.876					12.246		4.265
			102.77		83.548					63.904		44.417					312.716		273.391							2268.19					35.453		20.208					1.334		0.167					3.908		6.916
			133.672		113.104					82.905		88.286					104.26		273.356							1824.37					16.253		20.163					0.076		0.964					10.61		8.005
			51.18		24.769					72.779		15.389					136.227		211.992							2028.25					25.459		8.038					2.463		0.85					13.629		6.991
			35.163		39.261					40.095		38.961					192.194		114.763							1531.25					2.367		4.892					1.308		1.359					12.509		3.766
			69.157		46.055					60.092		30.577					248.239		115.498							1834.43					35.991		9.431					1.01		1.52					12.56		5.425
			65.359		73.252					35.911		78.159					161.965		209.269							4032.11					11.518		5.386					2.78		0.919					8.089		2.691
			93.673		95.581					97.746		100.236					340.965		428.048							1827.31					22.677		28.748					0.491		2.333					7.916		16.804
			65.831		31.993					81.893		30.847					228.292		171.018							3541.48					31.967		19.941					1.371		1.571					10.02		11.819
			85.01		81.746					133.824		89.865					314.25		176.519							2392.63					23.337		13.729					0.876		1.857					7.288		8.301
			62.264		60.343					121.662		86.702					395.474		255.39							3034.51					13.881		0					0.781		0.036					6.656		1.06
			103.006		93.732					100.093		44.512					132.786		418.417							1902.39					34.512		10.841					3.437		2.663					13.639		7.546
			107.679		58.061					55.816		53.436					198.942		248.015							2768.39					10.324		11.026					0.989		0.17					18.505		16.472
			66.224		17.124					116.352		15.676					195.336		258.483							1859.2					7.578		41.567					0.775		4.154					9.892		11.055
			87.976		50.56					83.811		83.184					280.064		238.531							2353.11					18.391		15.614					1.293		1.721					14.727		6.729
			51.136		66.641					70.513		49.847					263.475		124.831							941.453					28.046		13.895					4.8		1.225					4.082		6.672
			79.049		42.659					72.911		34.393					125.344		130.781							2171.49					15.042		27.652					4.721		2.416					17.122		20.336
			88.631		77.833					57.845		60.272					304.181		353.508							3362.33					14.089		5.015					1.006		2.208					12.554		5.677
			39.392		110.141					49.966		80.915					253.699		345.601							1273.09					8.985		25.656					0.774		0.736					10.572		5.004
			52.986		88.621					67.066		78.264					121.7		300.329							1741.26					38.558		13.073							2.177					4.245		6.157
			77.284		49.333					78.824		92.854					407.433		305.929							1921.14					13.307		20.568							3.631							16.633
			85.368		39.83					116.997		52.935					223.119		364.47							1028.15					16.563		6.722							0.861							11.131
			37.725		103.136					28.857		73.083					239.791		441.264							2073.07					6.691		16.532							1.596							5.95
					44.577							13.211							292.84							3602.88							10.175							1.056							7.228
					80.696							66.836							268.878							3948.67							11.374							1.579							9.734
					37.492							62.572							114.507							1057.31							18.538							0.29							3.844
					47.073							43.622							186.102							940.603							8.633							1.737							9.626
					59.318							80.768							223.611							2275.28							15.97							3.399							8.787
					32.912							41.866							150.96							6536.63							8.288							0.443							4.096
					68.657							84.454							253.742							3508.21							8.504							1.606							6.216
					61.748							59.436							151.137							2245.11							11.647							0.376							6.769
					36.438							13.47							214.402							1810.72							57.028							1.279							31.239
					61.698							27.099							160.645							2801.79							12.084							0.475							6.47
					76.748							116.806							193.734							1523.91							11.995							0.682							20.356
					141.784							158.479							201.095							1235.78							22.832							0.945							13.77
					39.443							21.922							123.326							2069.42							11.081							8.344							19.744
					46.851							145.358							358.088							1303.38							18.403							0.372							5.216
					46.334							39							154.562							2789.04							14.024							0.893							13.726
					70.48							87.24							274.18							1007.91							16.98							0.594							6.708
					57.353							57.801							206.756							2431.07							4.984							0.66							5.443
					31.755							40.322							243.626							1726.18							11.382							0.648							5.068
					24.913							50.214							177.348							2507.41							14.987							0.659							10.814
					50.783							59.767							320.727							1721.95							18.778							4.4							8.701
					51.21							20.755							92.416							2104.68							8.87							0.322							4.211
					54.095							56.576							207.779							3246.38							5.295							0.697							3.331
					82.991							77.344							308.017							3041.24							16.287							2.598							9.93
					29.377							31.381							152.306							3517.64							7.653							1.45							8.169
					67.263							109.541							421.256							2363.11							30.339							2.148							15.281
					50.644							32.061							151.477							3037.78							10.802							1.006							4.969
					38.394							31.62							124.019							1986.81							12.753							3.652							9.999
					48.622							77.368							385.242							1162.29							23.519							3.57							13.055
					69.421							81.334							215.205							1798.03							12.689							1.44							4.063
					80.434							67.455							233.896							1933.94							30.702							1.02							10.775
					100.025							83.022							168.393							4690.05							25.093							5.163							8.484
					73.142							32.957							196.382							2887.3							14.317							1.515							10.829
					78.823							40.055							124.213							1939.16							15.914							0.806							6.22
					69.206							42.635							166.139							2557							15.185							0.567							8.155
					30.272							14.745							175.279							2069.35							21.104							1.062							6.798
					61.336							42.4							278.172							4368.84							9.746							1.339							6.2
					73.072							44.504							264.71							1019.63							17.802							1.439							11.146
					39.273							23.472							125.464							1701.34							13.302							0.221							9.352
					50.312							35.772							165.956							2879.4							3.327							0.416							4.586
					56.319							31.935							302.235							4004.76							7.761							2.838							6.27
					39.697							60.91							102.068							2334.39							13.021							1.823							22.175
					92.454							67.244							336.526							1213.06							9.331							0.992							10.727
					51.757							57.263							176.753							2339.54							7.031							0.108							2.251
					64.801							42.523							110.286							1965.98							16.374							1.806							7.443
					74.529							86.48							315.64							2267.69							16.771							2.957							7.627
					27.379							32.398							81.528							537.28							7.482							1.522							5.709
					53.056							60.557							164.101							2247.09							29.052							1.328							12.664
					58.201							69.813							258.685							2787.07							37.733							6.991							11.836
					73.035							112.825							386.417							1398.57							8.076							0.758							15.773
					51.726							63.056							220.279							4185.67							15.913							1.153							8.413
					41.802							20.826							133.543							898.063							16.565							1.649							7.375
					43.09							49.339							87.927							1679.4							35.507							2.509							13.135
					83.357							64.814							202.758							2136.44							5.789							0.276							7.332
					71.96							78.752							190.398							1162.34							13.753							2.348							6.268
					79.426							49.878							103.943							949.331							23.934							2.201							13.982
					33.83							27.586							172.624							1674.52							15.032							0.857							8.62
					16.014							12.292							50.631							3587.56							10.948							0.951							4.149
					75.612							69.264							186.525							2098.39							9.735							0.767							3.648
					36.512							16.933							177.755							2931.41							4.975							1.029							4.271
					29.898							60.696							173.046							2007.87							10.794							2.393							6.322
					35.408							50.784							142.24							2415.97							4.11							0.371							3.379
					42.46							37.475							137.385							1610.78							17.127							2.945							7.05
					69.601							53.891							129.593							1171.43							0.162							0.111							1.037
					39.618							64.208							162.195							2877.3							12.963							0.883							5.243
					38.192							26.672							118.721							842.212							20.328							1.968							8.716
					11.337							6.58							52.264							1648.42							13.497							0.524							5.039
					53.345							57.473							379.519							2821.3							14.831							1.069							4.989
					99.595							51.529							258.774							2885.06							15.814							2.365							8.789
					44.666							53.015							123.25							3331.43							8.529							1.102							5.59
					133.09							121.785							367.576							1482.57							22.871							7.54							11.515
					82.698							73.712							239.085							1045.32							18.203							3.224							14.715
					70.706							65.856							198.151							1822.21							13.296							1.742							14.428
					138.086							152.845							240.186							4124.92							11.045							2.147							8.734
					55.724							83.962							240.074							2642.89							55.01							1.087							26.941
					46.143							31.108							151.691							2646.84							7.218							0.748							4.768
					51.376							76.934							282.995							4106.62							8.357							0.655							9.757
					41.374							31.551							185.331							2727.47							9.255							1.884							7.2
					35.308							54.988							220.187							1578.99							10.03							1.135							6.927
					63.116							59.294							236.523							3305.72							19.856							1.877							6.912
					45.933							34.029							164.378							5708.12							6.319							1.069							5.462
					46.735							54.226							131.934							1836.2							19.985							0.573							5.88
					53.025							85.208							256.528							3178.91							19.445							1.215							5.573
					30.545							45.205							251.504							1053.12							14.959							0.977							9.408
					77.386							90.74							377.924							1469.93							14							2.379							8.772
					83.818							43.776							328.661							1344.1							15.763							2.824							15.156
					43.274							27.863							167.56							1590.99							12.014							0.799							9.759
					66.301							93.495							276.881							5356.85							22.033							1.943							12.097
					49.129							43.265							232.323							1779.04							30.165							0.519							10.601
					76.789							80.071							267.782							2462							17.333							0.981							11.769
					69.777							52.324							256.648							1731.51							17.056							0.312							5.511
					41.209							39.968							173.834							1813.97							27.187							6.1							13.974
					32.452							20.789							213.18							2295.28							13.298							1.27							6.073
					72.467							110.936							195.228							914.681							16.373							1.072							14.575
					121.987							114.541							183.441							1920.37							11.372							1.624							11.448
					61.089							33.135							177.944							2996.99							13.242							0.746							9.001
					32.319							35.466							227.983							2409.94							19.731							3.629							23.83
					53.441							79.426							262.13							2298.27							14.449							1.552							4.966
					66.045							63.986							163.595							2585.74							3.554							0.835							1.979
					19.959							16.526							172.544							2058.03							8.94							0.143							5.151
					40.905							33.332							217.085							1319.17							20.057							0.468							6.845
					85.453							110.468							212.17							1544.87							41.904							1.18							10.075
					90.555							101.309							156.858							5852.66							8.501							2.225							10.9
					45.254							45.078							223.759							1069.51							12.12							1.19							5.879
					82.084							94.039							405.134							1802.15							9.211							1.281							3.253
					87.052							103.738							165.923							2688.72							18.393							1.554							7.749
					37.269							59.156							184.353							1158.94							9.63							0.786							7.513
					23.898							25.034							147.647							2912.28							23.592							3.782							14.974
					20.022							17.697							78.691							1037.21							23.536							1.734							8.666
					28.582							46.706							215.455							1825.36							4.532							0.574							2.389
					78.623							40.417							92.782							4824.71							15.707							0.838							7.838
					74.216							70.074							359.14							1546.63							16.365							1.364							6.61
					56.851							33.919							159.328							1558.56							19.306							0.819							12.783
					41.116							61.715							275.433							2304.51							15.031							2.905							9.078
					41.336							83.192							214.428							711.698							19.282							2.42							17.297
					9.756							4.459							57.303							1121.39							7.622							0.365							5.092
					68.905							59.075							184.283							2596.87							25.292							2.402							17.508
					42.542							29.801							232.617							4453.17							1.729							0.097							1.389
					70.817							68.485							289.369							1247.08							15.944							1.817							14.106
					63.933							41.041							169.415							1547.13							8.175							0.528							6.124
					44.837							35.829							139.291							1683.23							9.663							1.128							14.371
					62.072							72.939							290.69							3909.56							17.359							2.329							7.706
					68.331							44.997							271.225							2391.3							9.723							0.251							4.626
					30.756							65.843							116.011							1411.36							12.008							0.631							5.795
					43.965							51.601							272.666							1281.39							5.591							0.744							4.779
					51.78							38.107							132.41							1728.01							26.573							1.247							11.395
					72.37							78.083							456.174							1787.17							24.512							1.469							11.577
					36.395							51.363							206.351							5636.54							21.146							1.582							10.125
					53.045							42.777							180.268							2419.89							20.076							4.785							8.061
					46.937							41.666							177.093							3034.77							11.477							1.19							6.948
					43.354							20.855							127.993							2183.71							40.808							3.094							15.258
					20.221							29.77							208.127							1852.8							19.25							3.075							9.642
					37.623							55.415							198.879							1454.11							9.773							3.199							8.668
					20.713							22.244							153.89							2154.47							11.623							1.354							7.395
					49.595							34.491							135.087							1737.77							24.844							0.559							3.876
					97.533							79.945							246.553							2154.54							1.635							0.568							2.728
					22.549							19.267							176.735							572.235							20.922							1.946							13.364
					65.858							77.902							155.464							1324.58							12.26							0.866							4.201
					39.667							40.335							143.696							2055.03							18.115							0.579							8.382
					51.212							51.601							169.334							984.76							9.53							1.052							4.346
					79.083							50.906							152.462							4619.23							25.027							1.199							18.722
					58.882							66.008							111.222							5147.62							11.878							0.665							4.642
					41.794							19.871							102.159							6296.24							3.679							0.456							2.592
					18.739							16.164							61.23							2950.71							6.238							1.14							8.654
					71.651							42.039							207.267							3337.49							17.289							2.35							17.512
					66.913							63.279							225.669							1777.91							3.246							1.382							5.851
					58.356							40.513							132.223							984.295							9.284							1.228							5.922
					32.005							60.426							202.055							1619.44							17.782							0.838							8.833
					107.535							82.237							323.265							2142.63							19.406							0.686							5.945
					59.428							36.997							158.53							3198.85							9.886							3.041							9.751
					38.184							38.317							158.655							2626.62							5.991							1.351							5.219
					56.809							52.877							268.091							993.44							8.487							1.851							6.323
					41.266							20.643							200.948							1562.91							17.652							2.077							9.011
					24.288							29.018							65.764							2875.67							11.688							1.985							9.655
					50.53							56.609							277.6							3626.88							22.783							0.492							12.315
					35.2							22.265							105.347							9448.33							17.662							1.357							8.06
					79.025							79.389							263.012							1016.44							12.901							3.598							17.144
					52.459							63.002							274.598							2386.38							15.639							2.852							8.819
					120.714							172.328							198.131							1486.58							5.783							0.421							4.66
					78.62							60.573							136.742							1754.43							18.033							0.944							9.761
					31.52							31.301							93.783							2658.91							14.475							0.381							5.492
					38.645							36.467							77.542							742.459							15.108							0.479							9.821
					41.843							42.266							148.129							4435.15							13.677							1.753							6.022
					44.303							38.184							254.58							1922.3							5.777							0.661							2.173
					32.308							37.207							99.866							2758.29							22.654							2.302							8.402
					122.661							75.363							222.299							3635.26							6.658							0.959							7.197
					69.712							41.727							240.89							3441.56							9.077							1.361							4.474
					53.574							54.879							195.067							3164.07							9.416							1.518							9.363
					92.021							59.975							278.847							2010.38							11.196							2.354							4.77
					35.403							15.115							72.948							1560.2							12.524							0.775							4.251
					47.019							40.649							190.714							132.78							22.089							4.249							9.378
					79.27							112.87							163.205							1914.25							9.791							0.795							6.159
					50.05							53.07							163.759							2541.04							21.524							0.923							9.015
					24.161							42.048							185.231							1163.4							14.551							1.233							9.883
					36.48							76.073							213.44							2777.28							6.863							2.279							5.457
					17.55							30.961							112.687							4948.15							5.658							2.265							10.951
					122.504							50.458							226.16							2017.79							13.678							0.875							6.237
					65.55							60.024							170.945							3925.28							16.881							0.689							7.428
					38.018							47.521							186.442							1857.71							25.721							1.618							14.018
					108.875							81.823							106.849							1739.16							12.157							0.71							8.101
					54.591							48.361							323.377							1107.7							9.309							0.169							3.124
					88.767							114.418							342.737							1340.13							11.859							0.958							6.244
					83.744							123.523							155.716							1485.65							21.768							2.681							17.999
					116.01							58.219							402.103							1658.04							8.391							2.61							10.104
					52.688							59.799							190.032							1926.23							28.051							0.954							8.569
					46.719							33.754							178.381							2826.7							8.583							0.91							4.813
					44.771							17.12							104.33							3648.72							9.734							0.296							3.086
					13.188							50.75							154.006							4520.12							37.485							3.99							37.831
					48.471							63.709							147.51							2634.34							9.108							0.723							3.581
					46.154							29.067							120.783							2662.24							6.127							0.487							3.692
					98.738							88.537							258.364							1202.93							11.401							1.096							5.964
					48.801							67.738							254.422							1987.02							4.413							0.924							5.566
					32.52							45.957							207.956							2357.49							17.404							4.803							13.994
					52.54							47.506							245.59							4550.58							6.017							1.163							8.829
					34.238							22.813							176.926							2279.49							7.079							1.068							4.697
					46.5							38.612							146.23							2763.85							7.264							0.507							2.704
					48.581							28.585							145.358							2127.32							15.049							1.344							9.39
					48.505							60.005							337.905							2727.06							16.016							0.938							7.455
					123.01							78.85							204.324							1697.03							12.895							0.452							11.544
					55.224							41.264							203.526							3367.32							4.554							0.718							3.727
					88.804							73.828							353.49							772.189							5.519							0.988							5.645
					30.646							25.837							127.934							3372.32							18.013							5.723							9.176
					81.443							69.662							382.886							1796.66							15.126							2.345							7.469
					39.484							47.995							259.84							3051.04							19.322							2.431							12.94
					61.277							31.688							146.325							1889.8							16.581							1.605							6.338
					53.198							65.967							124.467							3260.69							8.987							0.204							7.074
					68.781							30.414							146.447							2970.3							13.93							0.721							8.199
					54.848							33.671							183.8							1607.32							8.999							0.548							8.988
					57.805							68.321							145.841							1931.96							8.446							0.718							6.838
					21.864							16.044							46.732							1189.27							21.942							0.718							10.294
					74.726							37.523							301.009							1510.19							20.255							1.311							10.925
					46.64							35.623							105.134							1820.17							21.931							0.653							7.15
					53.462							59.389							232.587							2900.4							19.518							0.328							4.603
					86.185							118.5							243.374							2589.03							6.247							3.653							11.335
					44.195							48.65							278.146							1701.74							10.919							0.699							8.48
					48.348							41.218							298.2							1570.46							13.872							1.838							8.403
					23.707							23.273							112.054							1872.53							16.997							1.75							10.35
					36.17							23.633							179.852							1492.79							30.558							1.5							7.273
					60.398							121.458							419.035							2455.81							6.751							0.859							3.362
					64.117							79.557							352.526							2526.88							15.639							3.96							8.061
					29.904							5.824							165.24							4352.97							13.108							3.536							9.474
					108.413							116.529							217.357							2307.81							12.95							0.593							2.88
					52.724							52.768							212.024							2724.13							18.311							1.579							11.775
					55.172							36.977							98.968							449.142							14.41							0.898							8.78
					36.25							13.417							80.232							4324.88							8.524							3.028							12.363
					25.745							32.894							83.607							1994.78							8.38							0.262							2.586
					46.479							39.185							227.674							1941.72							17.721							0.623							7.363
					85.293							84.545							151.683							4303.21							12.073							0.468							5.842
					49.156							27.972							251.847							1616.98							27.627							1.234							6.409
					62.179							34.741							146.973							1544.81							34.578							0.938							10.359
					105.619							127.564							296.372							2502.63							9.418							1.458							5.625
					53.612							29.235							105.009							1465.19							18.654							2.649							13.714
					79.33							110.114							322.774							1017.31							18.328							2.493							14.804
					63.252							105.976							250.095							4420.05							10.425							3.864							7.629
					30.346							25.807							130.103							3038.99							11.686							0.452							7.635
					31.606							45.704							149.576							4058.26							25.869							1.733							25.519
					126.027							96.5							456.192							2321.5							11.499							1.418							8.247
					103.989							69.749							288.098							2495.97							7.017							0.45							2.97
					64.218							49.939							307.275							2092.85							12.004							0.229							7.46
					52.358							13.182							80.111							725.572							2.362							0.326							7.141
					74.312							36.558							125.794							1954.3							9.862							0.938							5.35
					48.468							29.926							122.835							4141.99							3.27							0.609							4.034
					64.237							32.946							200.01							973.761							23.237							1.293							19.027
					28.59							48.65							126.751							1799.05							4.978							1.02							4.746
					72.207							133.005							167.75							3061.34							9.758							2.087							8.761
					54.035							55.769							203.101							2006.45							14.14							0.813							4.665
					93.64							85.275							225.723							2240.31							22.543							4.432							16.916
					47.338							62.105							187.194							1003.73							5.614							0.425							3.823
					80.262							47.321							137.604							2034.66							15.487							2.656							12.148
					80.098							151.384							353.806							2337.04							12.55							4.919							9.894
					31.911							21.111							70.453							3960.83							1.412							0.581							4.714
					34.423							32.682							103.733							1726.93							18.632							2.037							5.786
					45.442							27.257							79.321							951.259							4.425							1.425							3.9
					103.931							99.426							127.047							2819.08							16.772							4.346							10.913
					136.919							115.818							304.107							2347.41							11.358							0.339							4.239
					52.684							37.041							77.996							2899.46							14.78							10.316							7.543
					21.608							34.338							323.261							1767.36							3.802							2.22							4.498
					78.645							82.234							384.773							1111.42							6.621							0.89							5.601
					55.046							47.408							178.379							1936.25							1.545							1.197							2.639
					73.076							32.312							197.949							451.059							15.914							0.976							6.488
					58.751							39.051							182.459							827.512							19.255							3.035							10.254
					89.181							84.486							193.655							2038.11							0.387							0.777							1.191
					68.838							66.043							237.487							2993.31							11.542							1.945							7.413
					45.908							78.997							190.439							1882.8							5.807							2.213							5.172
					46.131							73.093							194.685							1125.07							14.06							1.462							9.949
					98.585							93.429							359.109							1462.71							18.401							2.184							9.816
					43.475							26.884							201.191							1924.84							13.165							2.489							12.378
					40.137							19.887							181.21							1589							31.648							3.554							44.413
					41.927							40.606							139.964							4555.16							9.772							1.692							11.634
					41.854							45.779							273.596							4633.23							8.71							2.4							14.291
					121.329							131.226							343.343							2081.91							20.938							1.141							11.604
					33.105							27.125							263.606							2760.74							11.292							2.678							15.527
