# Supplementary material for: Food-seeking behavior is triggered by skin ultraviolet exposure in males
Source: Nat Metab. 2022 Jul 11;4(7):883–900. doi: 10.1038/s42255-022-00587-9 (PMC9314261; doi:10.1038/s42255-022-00587-9)
Supplement: Source Data Extended Data Fig. 2 — Statistical Source Data. [file 42255_2022_587_MOESM27_ESM.xlsx]

## Sheet: Extended 3a
		Males skin pigmentation
			Week 0	Week 1	Week 2	Week 3	Week 4
		Control	47.7033	54.7067	50.46	52.1267	57.1733
			50.6033	49.8967	51.3233	53.02	54.1
			49.3333	46.9267	51.71	49.78	52.4967
			50.8167	47.1933	53.5967	51.9533	50.4867
			49.1433	50.9767	51.1667	50.0767	53.2933
			50.2633	50.91	49.8833	51.27	51.8467
			49.0233	55.3933	52.22	52.27	52.54
		UV	49.7133	67.4933	85.64	92.8367	96.36
			48.6467	65.78	88.4533	86.14	97.1167
			50.7167	60.0367	84.8833	95.2767	96.3867
			49.37	60.5733	83.2933	98.2533	100.06
			47.9267	68.5767	83.3233	96.7767	93.6
			50.1667	61.2967	84.2067	83.5933	90.5933
			49.2867	64.2067	81.2133	86.4067	93.0667
		Females skin pigmentation
			Week 0	Week 1	Week 2	Week 3	Week 4
		Control	49.43	48.6667	50.6967	52.4533	50.0433
			49.08	48.4333	50.95	59	58.3567
			50.5567	51.4167	49.7533	54.5667	52.9567
			50.83	55.1933	52.2667	55.2467	54.9
			50.9367	51.2733	51.0633	53.15	52.8433
			48.4133	50.5067	50.3367	53.57	53.7733
			50.1267	53.5067	51.0933	54.6833	55.55
		UV	48.8233	64.26	83.4933	85.98	93.18
			50.9533	68.2133	80.88	86.7533	92.9433
			46.6667	72.07	83.1433	96.6233	97.5
			50.02	69.1767	86.3333	92.7367	94.97
			49.83	71.2633	79.1733	94.25	97.8467
			50.89	68.1933	89.9567	96.7467	91.41
			50.2333	65.5167	82.56	99.3033	92.6033

## Sheet: Extended 3b
		Males (Total activity)
			Control															UV
		Week 1	1712618	377200	1300991	439549	1762257	1899632	2027936	1492004	1237048	1602983	1076049	1073007	1722922	1753946	1240144	1650720	1661974	826026	967677	319475	1452101	1186403	1772511	415576	2114011	1436176	1170972	973076	1302046	1516070
		Week 2	250518	1044412	897518	1262535	2044537	1063646	1593726	988592	1581022	1086123	1184672	744851	585879	871837	1643350	335409	1634230	1200607	1294700	1300536	1348532	2392895	1479476	1860614	312638	2165996	1555944	451802	854074	1244584
		Week 3	1103768	636298	581706	1084105	658714	786004	858614	505730	425327	901140	725884	857132	767806	127984	553820	807764	363077	591577	546742	264022	712885	597394	496607	513239	482064	420719	332843	393011	157992	310944
		Week 4	958829	436489	1647125	814104	762971	1426961	1472073	1633005	800617	1241461	2055923	1964981	1545660	1904796	1477494	784969	1051204	690879	1194143	380379	895155	517123	682936	992371	1247464	1066617	798209	1860960	1661972	1135962
		Males (Nesting cumulative)
			Control															UV
		Week 1	47343	64949	60516.9	54253.1	46974.8	46057.9	33435.7	46084.5	40903.4	47821.9	57068.1	53309.4	42374.9	46390.2	45457.5	47892.4	2518.12	55528	57395	65150.1	52574	47871.2	41610.1	53160.2	3033.84	49127.8	924.52	51849.1	52387.6	53983.3
		Week 2	66715	48402.3	53396.9	39387	42386.2	47070.1	45371.9	41982.9	43947.7	42245.7	46378.4	56066.7	54687	52383	52496.7	59862.8	41051.1	46943.5	48771	52780.4	53650.2	38412.6	45783.5	46377.8	65202.9	47805.9	46068.6	3917.12	53422.9	55099.8
		Week 3	22204.5	26679.7	26307.5	20217	27916.5	21553.5	21275.5	29827.5	28461.5	22821.3	27752	26530	24856.9	29926.3	31296.8	22755.3	25829	23556.2	24405.1	29101.8	24695.8	22820.2	22960.8	24877.7	22301.2	15450.8	28460.8	19870.2	28539.3	20017.7
		Week 4	57039.1	59286.4	49739.9	57836.1	52872.7	53043.3	46078.5	50942.6	53767.5	60349.9	45447.2	49561.4	49412.3	45540.2	52453.1	50272.4	41226.9	42097.9	45041.4	51014.7	47693.7	39516.8	44847.7	46519.4	5715.96	34255.9	42085.1	45454	50377.6	61580
		Females (Total activity)
			Control																UV
		Week 1	996092	476698	1374484	322259	6065454	1093920	1102537	1084501	1558036	1611627	1063536	1163947	1705726	1336582	1163804	1460065	844640	1200942	789897	1183827	1332191	1915655	826348	1571114	1515995	1698128	914848	1319143	1812191	1977670	607594	735470
		Week 2	1501389	1780947	1261351	1785842	968445	1254719	1449115	1313448	1428164	1683239	939526	733356	847177	1067190	1384640	1551250	827119	875114	1172423	1013017	1036589	768801	1273049	1612780	1276893	1293556	634648	880024	754632	519396	1087003	1422696
		Week 3	1434712	1414222	1046507	1749101	1507389	1815566	1026459	1232545	1482680	1468683	1252898	1484462	883669	715524	952342	1230418	946481	1231992	1179736	1429980	1544959	1257390	1197926	900683	1722988	986180	1278234	988082	1260785	343579	1207021	604349
		Week 4	888984	1129548	1335431	1431964	1088686	1351715	1287903	1116785	1447237	780690	1222161	854900	1787428	1898727	1698060	1148017	1010685	1536718	1311896	1145377	1371562	727843	1481135	1314709	1337201	1108849	1352232	879766	1324837	871902	1524081	797916
		Females (Nesting cumulative)
			Control																UV
		Week 1	55294.8	57340.9	52924.3	59983.4		33196.7	55956.1	41521	50193.6	51104.1	60096.7	31506.9	50656.6	36035.5	35571.6	51385.2	60741.4	37772.4	62384.6	17851.7	28027.2	18223.8	66142.4	46654.6	55269.8	53887.4	62313.8	51918.5	5413.36	34053.2	68111.6	28120.8
		Week 2	17593.9	46835.8	57878.4	35637.8	60934.6	46671.4	49595.6	51094	44751.3	49174.7	19950.7	57203	50921	36312.1	52700.2	30997.8	51220.4	14688.5	55108.8	45333.2	58303.4	52036.7	30849.2	44714.8	38621.3	34998.4	13386	52164.2	13347.5	40092.6	31813.3	57494.8
		Week 3	51874.1	27113	54928.2	42563	53113.3	48624.2	54922.6	46862.6	41350.4	41562.5	54182.7	27923.1	39657.6	54805.2	12782.6	3161.52	48190.3	59868.4	12525.4	55130.5	53216.2	52687.9	53743.2	52155.6	45324.8	58803.6	61152.8	59431.5	45653	60104.2	46439.2	57429.5
		Week 4	24914.8	12228.2	13623.1	16012.4	49520.4	50575.6	49431.4	13081.6	21851.8	24492.6	28512	17959.1	28983.6	36765.9	38737.8	45116.4	48896.1	33129.9	13062.1	52777.9	50227.3	51567.9	37227	61915.8	33496.8	60073.9	52515.9	51758.6	17169.4	48745.6	27876.3	52589.1

## Sheet: Extended 3c
		Males feces			Females feces
		Control	UV		Control	UV
		4.6	6.5		8.7	7.9
		4.3	6		8.7	7.8
		5.8	5.3		8.4	8.3
		7.2	5.5		7.4	6.8
		4.9	4.5		7.3	6.8
		5.9	5.8		5.5	7.9
		4.7	6		8.2	6.1
		5.1	5		6.8	7.6
		4.5	5.6
		5.5	5.9
		5.3	4.6
		6	5.1

## Sheet: Extended 3f
		Males (Open-fequency visit)
			Control												UV
		Open	9	10	17	21	5	8	18	15	15	12	16	10	11	17	12	15	12	14	14	19	6	19	13	14
		Close	8	14	23	20	8	23	17	13	10	18	22	13	9	12	12	9	12	20	10	20	10	18	12	22
		Males (Total distance)
			Control												UV
			850.005	1168.55	1369.53	1600.1	559.695	1393.84	1308.84	1253.11	1416.16	1254.42	1375.37	1332.81	741.926	1457.62	1635.62	1296.49	1021.31	1332.32	1284.09	1401.78	683.925	1647.7	1344.29	1531.84
		Males (Cumulative duration)
			Control												UV
		Open	26.12	7.16	24.04	52.28	5.8	20.12	35.88	51.2	64.8	30.72	45.32	55.56	37.68	116.8	140.04	107.32	32.56	16.72	78.8	39.96	2.04	81.88	104.52	37.92
		Close	238.68	236.2	187.32	163	252.68	204.32	201.48	187.28	172.32	188.16	159.72	182.88	236.8	144.36	113.24	150.16	195.8	207.72	135.68	125.44	237.92	124.4	129.28	177
		Males (Velocity)
			Control												UV
			2.83562	3.89983	4.57729	5.33652	1.86714	4.6486	4.36862	4.17927	4.73126	4.19426	4.58701	4.44684	2.47738	4.86263	5.46154	4.32971	3.40892	4.44461	4.30036	4.67508	2.28097	5.49525	4.48335	5.11228

## Sheet: Extended 3g
		Males Hot-plate
		Saline	16.1	13.8	19.8	14.6	16.2	11.9	7.8	14.55	21.6	13.2	10.7
		Naltrexone	23.2	26.8	34.9	19.9	27.4	15.5	23.4	15.9	25.3	13.7	14.7	19
		Females Hot-plate
		Saline	20.3	16.3	13.1	10.9	21.1	13.3	23.9	16.5	15.8	9.5	16	25	12.7	17.3
		Naltrexone	23.2	16.3	16.2	22.2	25.4	12.2	23	19	20.7	22.4	19.6	26.8	19.2	15.1

## Sheet: Extended 3i
		Males Velocity
			Control															UV
		Saline	4.59384	4.88234	7.49247	4.04535	1.78734	3.81735	2.96087	5.06706	4.79173	6.52709	4.37589	6.95076	4.60243	2.91273	6.75004	3.3635	4.46616	2.62478	3.84829	3.2803	3.37803	2.25585	2.74436	2.08882	1.65964	3.66265	3.00512	2.50789	4.17484	1.57316
		Naltrexone	4.24653	3.03945	4.54617	6.09093	5.05424	4.54704	4.76229	6.22645	3.80114	5.92628	3.6705	3.23327	3.52354	3.82851	2.52575	2.04901	3.62304	3.67619	2.49986	2.15644	4.18809	5.49998	3.38285	3.77256	5.27396	1.71926	5.35596	3.17741	1.36351	2.19343
		Males Activity
			Control															UV
		Saline	0.394474	0.415578	0.575521	0.369074	0.170798	0.302938	0.222561	0.286781	0.138274	0.408959	0.308095	0.468496	0.248137	0.199478	0.445371	0.25949	0.412966	0.211478	0.35221	0.212338	0.195342	0.157122	0.180655	0.10979	0.107762	0.236502	0.188484	0.175838	0.233201	0.076078
		Naltrexone	0.456241	0.278701	0.43472	0.541968	0.283393	0.326314	0.312297	0.452356	0.235075	0.331642	0.25199	0.220477	0.249803	0.248663	0.084897	0.153825	0.325333	0.281896	0.188502	0.175097	0.271457	0.340628	0.222399	0.215118	0.307575	0.112226	0.311956	0.173474	0.08394	0.131889
		Males center frequency
			Control															UV
		Saline	54	68	60	36	23	112	93	38	18	68	108	51	49	40	31	37	39	15	36	67	20	28	25	16	21	47	40	82	27	11
		Naltrexone	75	54	64	92	49	104	79	58	52	48	46	70	65	42	7	10	93	56	38	10	43	40	37	28	36	15	34	43	12	20
		Males center cumulative
			Control															UV
		Saline	447.52	516.44	313.96	334.08	317.72	600.88	400.76	343.64	124.88	204	459.12	186.44	440.52	414.52	143.16	587.28	403.4	475.56	331.88	645.88	439.52	515.76	629.72	473.04	558.36	581.44	509.28	529.52	439.44	655.2
		Naltrexone	362.16	482.16	526.32	286.56	457.28	455.84	329.48	237.24	298.96	248.84	551.68	492.56	428.08	316.76	64.24	253.2	547.28	487.04	373.4	246.16	252.36	431.2	430.28	511.68	419.76	294.64	400.4	633.48	775.52	620.32

## Sheet: Extended 3j
		Females Velocity
			Control																UV
		Saline	2.70653	3.23351	5.5633	5.56188	3.84255	3.75953	2.1448	3.41035	5.71524	2.93135	3.9555	3.54174	4.84408	2.54984	3.43842	2.70549	2.11604	3.55945	3.8983	3.88969	3.91466	1.78082	3.07277	3.83032	3.2843	4.94396	3.99322	2.20204	3.05558	3.7812	5.59411	5.02907
		Naltrexone	3.60106	2.51286	3.00164	2.71478	4.13979	4.42751	3.48183	3.48244	4.59183	5.59424	4.43974	1.87152	2.62936	3.84042	2.92185	3.54933	1.94167	6.8692	4.01568	6.05299	4.77371	3.13513	3.2978	6.52415	5.21852	3.03904	2.23947	2.88719	5.29299	3.65114	3.39006	3.29716
		Females Activity
			Control																UV
		Saline	0.209669	0.278602	0.406546	0.391341	0.324295	0.28906	0.102175	0.184676	0.333068	0.144216	0.164037	0.212162	0.280004	0.184758	0.200091	0.144713	0.164497	0.233669	0.3115	0.332661	0.264878	0.083393	0.085945	0.238372	0.181009	0.315256	0.218001	0.100833	0.186652	0.224021	0.281637	0.297267
		Naltrexone	0.283369	0.140371	0.28451	0.250412	0.301235	0.302715	0.188625	0.241393	0.290802	0.345114	0.285407	0.099135	0.164754	0.215134	0.148735	0.226312	0.141846	0.482105	0.34354	0.522084	0.356754	0.179855	0.189882	0.359397	0.286236	0.171033	0.131549	0.141869	0.283593	0.200869	0.208864	0.14752
		Females center frequency
			Control																UV
		Saline	24	82	58	56	42	44	29	57	115	18	14	60	111	34	31	18	43	39	51	60	43	24	14	30	33	44	25	16	37	48	54	52
		Naltrexone	53	17	27	43	58	85	60	59	48	37	55	23	21	37	38	63	16	101	40	96	45	33	76	104	52	34	25	31	43	35	28	23
		Females center cumulative
			Control																UV
		Saline	310	472.76	250.72	377.56	273.72	507.4	470.48	389.44	296.44	667.8	212.12	544.68	454.48	534.2	453.28	352.32	496.88	306.32	340.44	161.84	373.72	564.76	176.08	300.36	185.6	266.16	395.96	205.6	496.64	478.24	477.36	281
		Naltrexone	238.76	200.04	537.92	490.4	353.48	442.68	310.08	586.68	382.68	196.72	360.16	409.28	486.2	368.16	679.84	444.64	124.68	400.36	323.96	277.88	341.64	424.76	398.76	399.84	222.88	366.92	706.28	323.56	253.48	368.64	487.56	450.28
