# Supplementary material for: Food-seeking behavior is triggered by skin ultraviolet exposure in males
Source: Nat Metab. 2022 Jul 11;4(7):883–900. doi: 10.1038/s42255-022-00587-9 (PMC9314261; doi:10.1038/s42255-022-00587-9)
Supplement: Source Data Extended Data Fig. 3 — Statistical Source Data. [file 42255_2022_587_MOESM28_ESM.xlsx]

## Sheet: Extended 4a
		Males Insulin			Females Insulin
		Control	UV		Control	UV
		0.853307	0.361089		0.221012	0.306615
		0.691829	0.534241		0.162646	0.349416
		0.232685	0.637354		0.174319	0.448638
		0.45642	0.524514		0.164591	0.436965
		0.28716	0.436965		0.294942	0.003113
		0.479767	0.561479		0.12179	0.125681
		0.328016	0.643191		0.096498	0.306615
		0.573152	0.392218		0.21323	0.135409
		0.538132	0.071206		0.265759	0.077043
		0.460311	0.203502		0.193774
			0.203502
			0.01284

## Sheet: Extended 4b
		Males stomach ghrelin				Females stomach ghrelin
		Control	Starved	UV		Control	Starved	UV
		0.122686	0.525107	0.062652		0.086508	0.269947	0.074379
		0.072589	0.173317	0.102304		0.075008	0.329845	0.134552
		0.049442	0.409089	0.240056		0.073639	0.395629	0.100521
		0.056315	0.515225	0.076661		0.091295	0.74666	0.102899

## Sheet: Extended 4c
		Relative mRNA levels
			Ghrelin mRNA								Pcsk1 mRNA								GOAT mRNA
			Control				UV				Control				UV				Control				UV
		Stomach	1	1	1	1	0.660071	0.640687	0.542123	1.28209	1	1	1	1	0.988935	0.907801	1.01533	0.538287	1	1	1	1	1.12969	0.839978	0.959214	0.857331
		Skin	1	1	1	1	2.20512	3.27125	3.78262	1.81181	1	1	1	1	1.27381	2.92712	2.77616	1.81779	1	1	1	1	1.4079	1.94525	2.4861	1.92504
		Adipose tissue	1	1	1	1	1.57786	1.43013	1.38805	1.66222	1	1	1	1	1.58144	2.12896	1.70118	1.81271	1	1	1	1	1.57283	2.43187	1.74004	2.63373
		LiSa-2 adipocytes	1	1	1	1	2.54641	2.71505	1.64596	1.84566	1	1	1	1	2.09781	1.54391	1.53655	1.74528	1	1	1	1	6.44027	5.32711	2.69304	2.47129
		3T3-L1 adipocytes	1	1	1	1	2.88442	6.14017	4.4453	2.29625	1	1	1	1	2.78108	3.7676	2.98275	1.72267	1	1	1	1	3.14644	4.83066	3.06146	5.04104
		Arbitary mRNA values (in Control)
			Ghrelin mRNA				Pcsk1 mRNA				GOAT mRNA
		Stomach	1.59328	0.838859	0.580352	0.555362	0.00113	0.001231	0.001108	0.00085	0.001885	0.001883	0.001135	0.001109
		Skin	0.773662	0.500557	0.462852	0.724108	0.052142	0.073609	0.081702	0.089087	2.84843	2.09206	2.07833	1.79114
		Adipose tissue	0.661719	0.737639	0.545319	0.545265	0.114227	0.111558	0.06624	0.107029	3.66071	3.90681	4.79176	3.9075
		LiSa-2 adipocytes	0.000271	0.000215	0.000191	0.000217	0.00226	0.002109	0.002221	0.002325	3.81e-06	3.26e-06	5.84e-06	4.59e-06
		3T3-L1 adipocytes	0.000762	0.00074	0.000414	0.000531	9.17e-06	9.85e-05	7.12e-05	8.39e-05	0.0005	0.00082	0.00049	0.000519

## Sheet: Extended 4d
	Relative mRNA levels for the time kinetic experiment
		Control	2'	5'	15'	30'	1	2	3	4	5	6	7	8	9	10	11	12	13	14	16	17	18	19	20	21	22	23	24	24
	Ghrelin	1	1.22315	0.930639	0.850742	1.67552	1.49444	1.23813	1.46658	1.62726	4.15111	4.69322	11.1695	8.92462	6.81831	7.78195	5.51993	6.64345	6.62437	10.1066	7.71597	5.5579	13.5805	12.9051	8.60372	7.34216	6.51737	6.87344	7.35897
	p21	1	0.787658	0.557311	0.610857	0.78049	0.645104	0.530823	0.755018	0.520024	0.754759	0.425803	0.910573	1.0013	0.891596	1.15708	0.91449	1.35449	0.716816	1.55173	2.76509	1.65159	2.60272	2.73327	1.84997	2.164	2.12767	2.06318	2.79686
	p53	1	0.545694	0.338263	0.486454	0.659339	0.778776	1.07176	0.87639	1.07859	1.29694	1.27102	2.46459	2.39666	1.80378	3.61991	1.63288	1.86286	2.9808	4.89989	5.57416	4.55933	3.7999	6.71067	2.5984	2.35117	1.86957	1.82576	2.27553

## Sheet: Extended 4f
		Males skin ghrelin				Females skin ghrelin
		Control	Starved	UV		Control	Starved	UV
		0.086569	0.07732	0.300102		0.204384	0.287755	0.234618
		0.084139	0.052459	0.276513		0.333194	0.181823	0.09289
		0.062283	0.070318	0.415941		0.084672	0.087507	0.263581

## Sheet: Extended 4g
		3T3-L1 cells ghrelin
		Control	UV
		2.0324	3.45399
		2.00323	2.99949
		1.36917	4.54476
		0.839468	4.68178
		0.662179	5.50507
		0.59959	2.17982
		0.457892	4.11324
		0.715478	2.71756
		0.320594	2.72252

## Sheet: Extended 4h
		Agrp mRNA (Arbitary)
			Males			Females
		Agrp	0.989	0.460094	0.379586	0.368	0.48	3.689
		NPY mRNA (Arbitary)
			Males			Females
		NPY	0.296291	0.234	0.14	0.290091	0.245475	0.228
