# Supplementary material for: Food-seeking behavior is triggered by skin ultraviolet exposure in males
Source: Nat Metab. 2022 Jul 11;4(7):883–900. doi: 10.1038/s42255-022-00587-9 (PMC9314261; doi:10.1038/s42255-022-00587-9)
Supplement: Source Data Extended Data Fig. 4 — Statistical Source Data. [file 42255_2022_587_MOESM29_ESM.xlsx]

## Sheet: Extended 5e
		Males p53 (gene/control)
			Skin			Adipose
		p53flx/flxFabp4Cre-	33.8977	45.102	34.5556	128.257	141.871	122.181
		p53flx/flxFabp4Cre+	32.8077	24.7289	43.1226	94.2315	82.7195	67.7975
		Females p53 (gene/control)
			Skin				Adipose
		p53flx/flxFabp4Cre-	17.3149	15.0677	16.3713	11.2508	78.6357	72.097	131.495	94.387
		p53flx/flxFabp4Cre+	32.2815	28.1596	29.9216	33.8897	53.8818	57.3576	72.8166	41.1986

## Sheet: Extended 5i
		Male adipose ghrelin (gene/control)			Female adipose ghrelin (gene/control)
		p53flx/flxFabp4Cre-	p53flx/flxFabp4Cre+		p53flx/flxFabp4Cre-	p53flx/flxFabp4Cre+
		14.9115	32.6995		21.8197	50.9282
		25.4102	15.8354		38.9409	32.5451
		25.2013	19.768		26.2729	58.5689
					28.3489	72.3168
