# Supplementary material for: Food-seeking behavior is triggered by skin ultraviolet exposure in males
Source: Nat Metab. 2022 Jul 11;4(7):883–900. doi: 10.1038/s42255-022-00587-9 (PMC9314261; doi:10.1038/s42255-022-00587-9)
Supplement: Source Data Extended Data Fig. 5 — Statistical Source Data. [file 42255_2022_587_MOESM30_ESM.xlsx]

## Sheet: Extended 6c
		Males skin pigmentation								Females skin pigmentation
				Week 0	Week 1	Week 2	Week 3	Week 4				Week 0	Week 1	Week 2	Week 3	Week 4
		p53flx/flxFabp4Cre-/-	Control	81.3967	70.76	71.98	84.6733	72.67		p53flx/flxFabp4Cre-/-	Control	87.77	81.2567	75.7	80.0833	80.0667
				83.14	76.06	79.1567	84.1167	76.2033				81.9133	82.6	82.2733	78.27	82.5033
				88.8467	73.4133	79.9533	88.59	66.41				83.7167	81.0067	85.54	84.8133	78.8133
				84.6933	76.7267	77.24	84.3167	72.63				88.0667	83.2833	78.5167	85.3867	83.79
				87.31	77.9667	80.3133	83.6667	79.36				90.26	88.6567	80.91	78.07	71.1
				89.31	84.0733	79.5967	83.5133	78.9167				81.7233	82.7467	75.97	76.5567	77.7567
				90.2	78.0667	79.4633	80.78	72.6367				86.0767	77.21	71.0633	78.5267	84.66
				85.3333	72.3867	71.6367	81.2867	82.1467				85.7	81.3	80.7633	86.9633	82.82
				86.2867	78.1	74.71	89.03	79.0667				87.89	84.1833	69.7433	69.78	81.7867
				83.1967	78.1433	77.12	85.3833	83.6867				87.89	78.15	82.6467	83.9133	81.4033
				86.9567	72.2733	83.68	78.9667	82.4933				83.7233	85.23	76.3067	86.63	76.5033
				78.78	76.8267	77.91	89.69	75.3267
			UV	78.6767	86.43	102.257	76.0333	109.473			UV	68.49	88.9333	94.68	115.293	111.683
				87.8533	86.6533	103.5	99.9767	122.167				87.1133	86.7233	96.41	100.31	124.19
				82.8433	86.5	98.28	104.183	130.377				84.28	83.3367	100.47	102.397	114.23
				79.48	84.3267	100.083	125.483	119.607				87.9167	82.58	96.0567	101.69	101.02
				89.01	88.8167	101.133	122.06	106.823				85.4967	81.04	93.8733	104.873	108.59
				82.28	94.7333	94.8667	100.223	112.25				85.4033	81.07	99.1033	109.223	119.433
				89.8733	93.6667	110.283	99.75	109.163				88.74	79.4433	104.463	102.337	103.077
				90.51	87.4933	102.62	120.053	115.177				81.0667	90.22	99.0367	111.323	119.143
				84.36	88.6767	92.5167	114.013	135.8				84.1067	80.3467	92.2733	107.713	101.42
				85.22	91.52	103.98	103.57	116.22				79.39	88.9633	99.8667	116.69	121.087
				84.8167	93.8733	95.33	115.937	125.53				73.1367	85.4867	95.9433	113.65	127.843
				90.1333	96.5233	101.43	115.693	113.89
		p53flx/flxFabp4Cre+/+	Control	84.7133	72.94	82.7033	79.0467	83.8		p53flx/flxFabp4Cre+/+	Control	80.0067	76.48	72.1667	74.5267	85.7333
				84.6	80.1633	78.2567	86.6	83.1733				90.3233	87.2933	77.82	80.54	66.3533
				81.8033	78.0533	78.86	88.0467	82.91				80.33	82.6533	85.8133	84.31	77.6133
				88.31	64.0033	71.9367	86.3267	85.33				77.65	76.2433	84.9133	73.5967	84.8033
				89.8133	83.28	84.1467	73.65	76.67				79.9433	81.0133	84.97	86.23	82.5567
				78.86	76.89	77.7333	75.3767	75.37				83.75	78.0167	85.5233	83.37	76.2633
				83.4733	82.0767	84.36	80.45	75.8033				87.0167	80.32	73.47	86.0933	67.6367
				80.2633	75.2767	81.5467	73.8333	69.5867				88.7067	73.52	84.42	76.28	82.0167
				91	78.3467	77.46	86.4567	71.4433				81.8433	89.0333	79.8967	70.9533	80.5933
				82.51	81.0867	82.66	88.74	84.07				66.79	82.3767	68.4233	75.5533	83.12
				83.92	76.9867	80.7933	77.0533	68.1233				83.3233	84.1233	74.14	78.3933	57.13
				85.62	78.5	81.4033	73.8	79.99
			UV	73.6133	85.2733	103.87	105.61	106.937			UV	84.28	83.27	91.1867	99.45	104.057
				81.6533	90.3733	105.26	118.257	103.537				87.5567	85.0733	95.7033	101.257	125.47
				80.8033	89.6467	96.55	103.07	107.657				79.3833	90.97	95.77	96.7733	104.23
				88.2067	93	110.62	107.983	121.173				81.2433	74.3833	100.297	101.777	98.6933
				78.7167	87.08	105.993	109.98	119.5				88.0933	91.8433	94.34	109.12	118.97
				82.1367	93.1433	101.187	102.143	118.99				84.6533	95.14	92.63	103.213	110.577
				78.9833	90.7367	104.407	99.0833	118.477				86.91	90.0267	93.2667	100.607	102.147
				83.35	95.5267	100.77	110.923	105.363				86.3567	88.5367	93.13	105.337	113.68
				88.2633	82.7767	99.5233	101.64	116.523				90.31	86.8933	93.0667	99.49	111.537
				89.4667	90.9233	97.13	111.967	114.683				75.0467	82.8867	102.28	112.953	103.147
				85.1833	88.0133	102.187	102.673	105.317				89.8167	90.3267	97.02	108.713	115.81
				79.9667	86.3767	97.6967	104.563	131.917				84.35	88.28	95.74	115.75	108.53

## Sheet: Extended 6d
		Males staircase
			Eaten																				Attempted
			p53flx/flxFabp4Cre-/-										p53flx/flxFabp4Cre+/+										p53flx/flxFabp4Cre-/-										p53flx/flxFabp4Cre+/+
		Control	5	4	1	5	5	9	6	7	5	8	11	10	7	11	11	10	9	8	3	8	1	0	2	3	2	2	1	3	4	1	0	0	3	2	3	2	3	1	4	5
		UV	6	10	5	8	8	10	7	12	9	9	10	11	11	7	6	8	7	6	10	9	3	1	4	4	2	1	3	1	4	4	2	2	1	2	0	2	1	0	2	0
		Females staircase
			Eaten																								Attempted
			p53flx/flxFabp4Cre-/-												p53flx/flxFabp4Cre+/+												p53flx/flxFabp4Cre-/-												p53flx/flxFabp4Cre+/+
		Control	8	8	7	0	8	7	0	8	10	8	9	11	6	10	10	6	2	9	9	12	2	8	13	10	1	0	4	1	1	1	1	0	3	1	4	3	5	0	0	4	1	3	3	1	0	1	2
		UV	1	3	3	7	0	4	6	8	3	8	9	0	5	5	10	1	2	6	5	9	8	10	6	6	0	2	2	3	0	2	4	2	4	3	3	0	3	1	1	2	1	2	0	0	3	1	2
[truncated: 1 more columns]

## Sheet: Extended 6g
		Males elevated-plus maze (Frequency visit)
			Close arms																								Open arms
			p53flx/flxFabp4Cre-/-												p53flx/flxFabp4Cre+/+												p53flx/flxFabp4Cre-/-												p53flx/flxFabp4Cre+/+
		Control	28	23	23	17	14	23	22	18	22	31	25	74	10	23	18	17	24	43	25	17	24	33	19	13	14	26	25	20	3	13	22	4	14	22	15	11	14	20	25	36	5	15	10	21	2	9	12
		UV	17	25	15	13	23	17	13	17	22	5	13	11	22	20	14	21	18	18	18	16	35	23	35	24	21	17	13	17	21	23	27	7	9	8	14	17	15	25	31	23	7	23	17	6	15	10	10
		Males elevated-plus maze (Duration)
			Close arms																								Open arms
			p53flx/flxFabp4Cre-/-												p53flx/flxFabp4Cre+/+												p53flx/flxFabp4Cre-/-												p53flx/flxFabp4Cre+/+
		Control	205.28	161.36	119.04	132.72	258.16	184.8	154.8	254.32	205.44	159.08	125.8	256.4	49.52	112.32	126.52	102	212.72	171.4	213.56	129.2	241.04	202.32	202.2	196.04	10.4	58	115.48	78.88	2.6	20	81.28	7.36	33.16	63.04	64.36	7.76	90.8	120.92	94.96	123.88	8	52.6	18.08	78.2	0.92	25.84	39.24
		UV	106.48	152.64	186.56	148.32	182.8	188.32	112	263.36	209.52	277.76	205.84	139.36	152.76	100.44	62.8	129.04	234.44	177.08	170.6	226.4	185.68	197.12	191.92	212.88	136.6	62.6	58.44	79.32	31.12	45.04	99.28	4.44	18.36	3.4	44.4	71.96	29.72	127.96	137.64	51.52	9.4	66.08	35.84	30.44	30.36	9.52	8.72
			Males (Total distance)
			p53flx/flxFabp4Cre-/-												p53flx/flxFabp4Cre+/+
		Control	1281.28	1326.29	1740.53	1486.37	845.116	1515.55	1446.74	837.793	1000.18	1483.78	1002.81	906.711	828.171	1679.77	1398.86	1668.7	1263.54	1693.38	1213.97	1210.23	1006.54	1441.53	1063.4	1080.99
		UV	1429.25	1413.65	984.4	1178.89	1397.01	1255.03	1253.2	825.143	824.033	289.072	842.022	979.504	1298.62	1570.67	1328.02	1127.68	777.789	1234.92	1138.41	1037.46	1214.42	1178.67	1092	1049.71
			Males (Velocity)
			p53flx/flxFabp4Cre-/-												p53flx/flxFabp4Cre+/+
		Control	4.27663	4.42568	5.80797	4.96251	2.82459	5.05722	4.83147	2.79562	3.33751	4.98984	3.34628	3.43139	2.76721	5.6142	4.66908	5.5705	4.21798	5.65366	4.06118	4.0798	3.35871	4.81022	3.54941	3.60812
		UV	4.78265	4.73871	3.28659	3.93384	4.66354	4.18901	4.18346	2.75488	2.75118	0.965248	2.83815	3.26981	4.33393	5.24115	4.43145	3.81438	2.59574	4.12191	3.79876	3.47489	4.07578	4.008	3.65462	3.53532
			Males (Activity)
			p53flx/flxFabp4Cre-/-												p53flx/flxFabp4Cre+/+
		Control	0.981499	0.994419	1.27252	1.14807	0.622706	1.16158	1.12491	0.712819	0.792483	1.10098	0.787536	0.717676	0.734291	1.18552	1.13038	1.29457	1.14543	1.26114	0.945126	1.01448	0.741041	1.09819	0.888812	0.828527
		UV	1.06628	1.10917	0.811823	0.979607	1.10294	0.890813	1.01683	0.651021	0.672131	0.248943	0.733324	0.833963	1.04076	1.13183	1.01417	0.886401	0.609112	0.95581	0.919517	0.821173	0.992946	0.935306	0.903536	0.783403
[truncated: 1 more columns]

## Sheet: Extended 6h
		Females elevated-plus maze (Frequency visit)
			Close arms																						Open arms
			p53flx/flxFabp4Cre-/-											p53flx/flxFabp4Cre+/+											p53flx/flxFabp4Cre-/-											p53flx/flxFabp4Cre+/+
		Control	22	27	20	19	23	21	19	16	33	19	14	19	30	22	18	18	16	19	11	22	20	13	13	26	22	22	9	18	25	22	9	19	15	8	23	21	16	11	15	14	8	38	21	15
		UV	15	15	17	16	15	22	24	29	13	32	27	8	14	10	18	15	12	22	19	17	16	14	17	11	7	21	14	15	26	20	16	17	36	10	8	9	9	8	21	22	16	16	13	25
		Females elevated-plus maze (Duration)
			Close arms																						Open arms
			p53flx/flxFabp4Cre-/-											p53flx/flxFabp4Cre+/+											p53flx/flxFabp4Cre-/-											p53flx/flxFabp4Cre+/+
		Control	205.48	157.12	165.48	130.88	214.52	180.04	137.56	155.76	181.72	173.68	247.28	227.28	143.88	188.88	198.12	211.12	186.4	207.48	245.12	129.2	185.92	193.88	15.96	36.68	42.76	112.36	24.6	60.48	73.52	64.52	51.36	68.44	13.68	12.64	43.8	31.12	36.64	25.64	48.76	32.72	23.6	65.44	32.04	61.64
		UV	170.76	170.96	234.16	107.96	190.36	168.2	120.32	194.12	151.88	193.32	101.56	215.72	216.2	113.16	187.4	210.68	129.84	175.68	130.64	175.12	225.56	156.08	53.24	80.08	13.68	110.96	31.88	39	99.88	20.36	101.72	35.04	108.32	42.2	25.2	51.88	73.12	37.92	91.28	34.36	97.12	69.4	26.44	63.4
		Females elevated-plus maze (Total distance)
			p53flx/flxFabp4Cre-/-											p53flx/flxFabp4Cre+/+
		Control	1093.2	1502.52	1104.49	1312.82	1408.63	1275.93	1279.46	1505.89	1690.87	1235.81	1005.22	1114.91	1352.72	1189.01	1132.95	1141.52	1045.15	1473.41	706.515	1403.46	1220.88	1110.1
		UV	944.716	1302.92	943.482	1359.61	1120.61	1126.43	1650.02	1203.3	1296.43	1512.9	1664.12	623.306	900.219	701.341	1094.62	1042.9	1286.1	1348.21	1401.57	1502.6	973.083	1144.84
		Females elevated-plus maze (Velocity)
			p53flx/flxFabp4Cre-/-											p53flx/flxFabp4Cre+/+
		Control	3.64836	5.01374	3.68555	4.38073	4.70986	4.25764	4.27457	5.03641	5.7583	4.13536	3.3651	3.72283	4.62627	3.97397	3.78103	3.81118	3.48941	4.91661	2.36736	4.75041	4.08323	3.72568
		UV	3.16085	4.44197	3.1483	4.53808	3.74135	3.78403	5.56913	4.05152	4.35981	5.04906	5.55297	2.0967	3.02452	2.34405	3.65263	3.50153	4.3514	4.50184	4.67815	5.01737	3.26845	3.84434
		Females elevated-plus maze (Activity)
			p53flx/flxFabp4Cre-/-											p53flx/flxFabp4Cre+/+
		Control	0.754619	1.02305	0.794089	0.89242	0.936424	0.884922	0.958072	1.04737	1.21147	0.844384	0.652834	0.776284	0.931642	0.811461	0.765253	0.808554	0.814226	0.949747	0.520665	1.04099	0.887485	0.793116
		UV	0.667185	0.896219	0.640019	0.886577	0.816917	0.839182	1.09565	0.91814	0.920094	1.08787	1.16122	0.458428	0.628431	0.555429	0.758169	0.752477	0.963495	0.936924	0.986706	1.09741	0.699982	0.95283

## Sheet: Extended 6i
		Males insulin
			p53flx/flxFabp4Cre-/-									p53flx/flxFabp4Cre+/+
		Control	0.07899	0.06376	0.06165	0.05337	0.07128	0.05748	0.06113	0.06429	0.08123	0.08179	0.1002	0.08631	0.03816	0.05084	0.06376	0.04342	0.03216	0.02468
		UV	0.1067	0.07237	0.0702	0.09319	0.06912	0.04636	0.07347	0.0264	0.06858	0.2813	0.3178	0.2903	0.08404	0.3545	0.02596	0.1727	0.1091	0.164
		Females insulin
			p53flx/flxFabp4Cre-/-								p53flx/flxFabp4Cre+/+
		Control	0.02947	0.05286	0.06536	0.02727	0.02902	0.0606	0.07677	0.01613	0.03216	0.0549	0.07074	0.05134	0.02257	0.03536	0.03629	0.02383
		UV	0.04934	0.07732	0.07844	0.04735	0.04246	0.125	0.07292	0.008194	0.04834	0.07899	0.05439	0.06858	0.05337	0.03125	0.01237	0.02991

## Sheet: Extended 6j
		Adiponectin mRNA levels
			p53flx/flxFabp4Cre-/-				p53flx/flxFabp4Cre+/+
		Control	1	1	1	1	1.11308	0.913923	0.937016	0.839337
		UV	0.504915	0.459614	0.831463	0.398176	0.557402	2.89961	0.785496	2.78605
		p21 mRNA levels
			p53flx/flxFabp4Cre-/-				p53flx/flxFabp4Cre+/+
		Control	1	1	1	1	1.0646	1.3225	1.01164	0.835386
		UV	1.46612	1.71907	1.34131	1.40987	0.733937	0.901402	1.00253	0.419039
		CCL2 mRNA levels
			p53flx/flxFabp4Cre-/-				p53flx/flxFabp4Cre+/+
		Control	1	1	1	1	0.389285	0.745696	0.790106	1.45504
		UV	2.67069	1.80659	1.98939	1.72739	0.559288	0.962553	1.4143	0.781652
		TNF mRNA levels
			p53flx/flxFabp4Cre-/-				p53flx/flxFabp4Cre+/+
		Control	1	1	1	1	0.80513	0.398906	1.08269	0.838017
		UV	1.64097	3.18336	0.898011	2.72089	0.30007	0.192824	0.748917	0.488658
		Leptin mRNA levels
			p53flx/flxFabp4Cre-/-				p53flx/flxFabp4Cre+/+
		Control	1	1	1	1	0.207832	0.263734	0.356132	0.464832
		UV	0.709994	0.589639	0.521283	0.454427	0.170148	0.270138	0.54847	0.215937
