# Supplementary material for: Food-seeking behavior is triggered by skin ultraviolet exposure in males
Source: Nat Metab. 2022 Jul 11;4(7):883–900. doi: 10.1038/s42255-022-00587-9 (PMC9314261; doi:10.1038/s42255-022-00587-9)
Supplement: Source Data Extended Data Fig. 6 — Statistical Source Data. [file 42255_2022_587_MOESM31_ESM.xlsx]

## Sheet: Extended 7b
		3T3-L1 ghrelin intensity
			Control										UV
		Control	0.669439	0.670987	0.72847	0.7501	0.738378	0.679857	0.698788	0.759903	0.762968	0.734894	1.43189	1.57014	1.38824	1.36789	1.33255	1.36784	1.47092	1.45802	1.30269	1.3024
		DHT	1.12884	1.07821	0.993169	1.06699	1.35183	0.865615	1.00799	0.867191	0.984704	0.834559	1.38429	1.88851	1.48333	1.80963	1.49775	1.52127	1.60976	1.37863	1.46293	1.60659
		β-E2	1.13288	0.944806	1.07468	0.94232	1.09211	1.06901	0.872533	0.992348	0.859457	0.818476	0.677124	1.05487	0.72789	0.811613	1.05919	0.890794	0.944733	0.67949	0.856449	0.887393

## Sheet: Extended 7c
		3T3-L1 mRNA levels
			p53			p21			Ghrelin
		Control	1	1	1	1	1	1	1	1	1
		DHT	1.38177	1.35004	1.77853	1.42589	0.762601	2.03238	1.19922	1.06069	1.06849
		β-E2	1.09829	1.69232	1.62084	0.971934	1.09126	1.95542	0.769716	1.16878	0.707369
		UV	2.09287	2.31498	3.02478	6.92386	4.95368	5.51405	18.0085	12.562	14.9629
		UV-DHT	0.802068	4.09823	1.26967	3.41216	7.3513	2.4331	15.7841	16.9006	8.12613
		UV-β-E2	0.932873	0.907834	1.23681	2.26812	1.61945	1.97124	8.70798	6.72717	4.66315

## Sheet: Extended 7d
		Luciferase p53 & ER-α
			Control			ER-α
		Control	1	1	1	1	1	1
		p53	1.41371	1.51352	1.37738	0.599177	0.780414	0.666354
		Lucifease ER-α
		Control	1	1	1
		ER-α	0.915762	0.956863	1.48075

## Sheet: Extended 7e
		LiSa-2 cells p53 occupany on ghrelin promoter (Arbitary)
			Control			UV			β-E2 Control			β-E2 UV
		P1	0.000827	0.000789	0.000375	0.001397	0.001602	0.000763	0.000392	0.000485	0.000334	0.000556	0.000639	0.00043
		P2	0.001083	0.000307	0.000459	0.001551	0.000522	0.00123	0.000722	0.000484	0.000233	0.000517	0.000429	0.000297
		P3	0.000437	0.00032	0.000396	0.001289	0.000772	0.001122	0.000376	0.00105	0.000614	0.000382	0.000671	0.000524
		P4	0.000603	0.000365	0.00019	0.002478	0.002138	0.000657	0.000446	0.000935	0.000297	0.000259	0.00068	0.000323
		P5	0.000717	0.000793	0.000799	0.001841	0.001632	0.0018	0.000837	0.000467	0.000434	0.000884	0.000573	0.000511
		P6	0.001406	0.000291	0.000727	0.000875	0.000158	0.000413	0.00058	0.000975	0.000281	0.000488	0.00115	0.000237
		LiSa-2 cells IgG occupany on ghrelin promoter (Relative)
			Control			UV			β-E2 Control			β-E2 UV
		P1	1	1	1	0.807062	0.767903	0.970163	1	1	1	0.889817	0.646321	0.820459
		P2	1	1	1	0.44525	1.95029	0.524717	1	1	1	0.06412	1.44993	1.05307
		P3	1	1	1	3.03534	0.239861	0.111167	1	1	1	0.056558	0.010496	0.786739
		P4	1	1	1	0.405775	1.33448	1.61879	1	1	1	0.002484	0.797025	0.51442
		P5	1	1	1	1.30664	0.820831	2.47897	1	1	1	0.473958	0.849843	0.82075
		P6	1	1	1	0.666766	1.11542	0.260479	1	1	1	0.82515	0.158403	1.04389

## Sheet: Extended 7f
		LiSa-2 cells p53 occupany on p21 promoter (Fold)
			Control			UV			β-E2 Control			β-E2 UV
		P1	1	1	1	3.1536	3.87045	2.18859	1	1	1	0.468136	0.470739	1.00661
		P2	1	1	1	2.98659	6.58188	2.75777	1	1	1	0.751841	1.10842	1.0324
		P3	1	1	1	5.95045	4.20032	6.07128	1	1	1	1.37221	1.0203	1.01889
		P4	1	1	1	2.70195	1.18345	2.03637	1	1	1	1.16716	0.285785	0.649995
		P5	1	1	1	3.28866	2.90996	2.12358	1	1	1	0.904379	1.78757	0.796364
		P6	1	1	1	5.39828	2.53503	1.48144	1	1	1	0.706617	0.446119	1.5768
		P7	1	1	1	2.40077	2.51228	1.77338	1	1	1	0.820742	1.07587	2.37101
		P8	1	1	1	3.42357	2.52363	2.76351	1	1	1	0.526498	0.579749	0.819605

## Sheet: Extended 7g
		LiSa-2 cells p53 occupany on p21 promoter (Fold)
			Control			UV			β-E2 Control			β-E2 UV
		P1	1	1	1	1.06579	0.155904	0.333782	1	1	1	2.50766	2.63131	0.477966
		P2	1	1	1	0.296333	0.105452	0.989321	1	1	1	3.31154	1.79656	2.50882
		P3	1	1	1	1.0689	0.31028	2.18155	1	1	1	8.90148	5.02946	3.15656
		P4	1	1	1	1.73183	0.147037	2.60952	1	1	1	0.959981	1.11773	1.03189
		P5	1	1	1	4.3796	0.044325	2.42139	1	1	1	2.17713	2.7899	1.83316
		P6	1	1	1	0.753528	0.327891	0.12826	1	1	1	1.35039	6.18834	1.20509
		P7	1	1	1	2.41953	0.037583	0.113583	1	1	1	1.89539	2.62341	0.056438
		P8	1	1	1	0.848197	0.24617	0.131215	1	1	1	2.4751	2.0989	0.232371

## Sheet: Extended 7i
		Females OVX (β-estradiol)
		Sham Control	OVX Control
		217.05	144
		204.05	133.2
		199.6	162.85
		221.7	140.2
		191.15	140.2
		212.75	130.86
		204.05	133.2

## Sheet: Extended 7j
		Females OVX (Bodyweight)
			Sham																													OVX
		Before	16.4	18.8	17.2	16.2	17.6	17.8	18.2	16.7	17.9	16.6	17.1	17.4	18.2	18.5	18	17.2	17.6	18.3	17.4	15.5	18	18.4	17.4	18.2	15.5	19.6	20.4	17.3	15.8	18.9	17.7	17.7	17.8	16.2	18.4	18.7	19.1	16.5	17.1	19.5	19.3	18.2	16.3	15.5	17.2	17.4	16.2
		After	16.93	18.68	17.12	16.51	19.24	18.37	19.18	17.24	19.11	17.08	18.27	17.63	18.54	18.73	19.05	18.07	18.22	18.85	17.8	15.71	19.25	19.74	18.48	18.79	16.06	20.71	22.03	19.85	17.73	19.92	21.13	22.63	21.89	17.98	19.25	23.02	20.99	21.42	21.22	22.97	22.87	18.92	17.34	18.68	21.23	21.2	18.76
[truncated: 7 more columns]

## Sheet: Extended 7k
		Females OVX elevated-plus maze (Total distance)
			Sham												OVX																								OVX UV	OVX UV	OVX UV	OVX UV	OVX UV	OVX UV	OVX UV	OVX UV	OVX UV	OVX UV	OVX UV
		Control	840.114	1260.58	1306.83	986.729	1227.36	834.987	1138.11	1050.6	1600.94	994.63	1024.49	1371.94	828.957	1042.45	1033.56	1122.66	575.751	1005.69	1566.52	1257.79	644.725	911.989	1175.79	1366.42
		UV	819.328	975.706	899.417	1106.06	809.156	887.609	1154.17	1253.43	1186.33	1020.56	1369.97	1105.41	834.866	1206.67	1919.65	1165.07	1265.65	1167.83	1566.31	1087.01	840.844	1312.89	1500.74	1671.59
		Females OVX elevated-plus maze (Velocity)
			Sham												OVX																								OVX UV	OVX UV	OVX UV	OVX UV	OVX UV	OVX UV	OVX UV	OVX UV	OVX UV	OVX UV	OVX UV
		Control	2.80038	4.20194	4.35609	3.2891	4.0912	2.78329	3.79371	3.502	5.33646	3.31543	3.41495	4.57313	2.76319	3.47484	3.44519	3.74219	1.91917	3.35229	5.22175	4.19263	2.14908	3.03996	3.91931	4.55474
		UV	2.73109	3.25235	2.99806	3.68685	2.69719	2.9587	3.84724	4.17811	3.95443	3.40187	4.56658	3.68471	2.78289	4.02224	6.39883	3.88356	4.21884	3.89276	5.22104	3.62335	2.80281	4.37631	5.00245	5.57197
		Females OVX elevated-plus maze (Activity)
			Sham												OVX
		Control	0.440426	0.684668	0.711987	0.505893	0.628866	0.443336	0.58732	0.580291	0.841812	0.53897	0.564471	0.771549	0.434547	0.546124	0.564076	0.675854	0.317348	0.649683	0.898709	0.825277	0.327343	0.483271	0.64413	0.890276
		UV	0.40946	0.590207	0.435857	0.592792	0.399293	0.462263	0.553461	0.668513	0.586983	0.495528	0.781651	0.656912	0.479374	0.606491	1.06898	0.672585	0.755131	0.695928	0.905086	0.605531	0.433822	0.733308	0.88745	0.96177
		Females OVX elevated-plus maze (Frequency of visits)
			Sham close												OVX close												Sham open												OVX open
		Control	8	23	11	8	11	9	12	13	23	6	9	13	14	16	13	20	15	13	25	15	11	16	13	13	9	7	14	9	12	12	15	7	22	18	10	18	8	9	9	7	5	17	9	10	1	8	11
		UV	12	9	11	11	18	9	13	12	12	11	18	18	11	13	17	9	17	12	16	15	13	18	18	15	5	18	12	16	4	9	11	17	8	6	14	10	16	11	24	14	18	10	18	4	10	10	16
		Females OVX elevated-plus maze (Duration of visits)
			Sham close												OVX close												Sham open												OVX open
		Control	208.8	166.68	162.92	213.56	189.44	178.6	191.44	191.8	117.2	185	200.52	125.56	221.84	212.64	209.84	224.44	238.48	160.4	159.84	115.32	258.84	227.44	201.76	109.08	31.24	35.52	87.2	54.28	62.12	33.2	38.64	33.44	95.84	65.64	55.24	117.4	8.28	33.48	29.08	27.88	14.92	67.44	53.24	82.24	1.6	24.2	40.96
		UV	222.12	164.76	205.08	166	212.12	199.88	184.72	113.48	209.4	196.04	180.12	146.44	214.92	192.08	120.6	117.2	136.6	158.68	124.68	206.52	219.32	157.24	119.96	114.4	19.76	81.32	62.68	62.92	4.8	55.72	70.56	95.04	53.08	22.44	67.68	39.72	35.8	50.24	142.96	112.4	68.36	78.64	100.64	24.84	30.52	56.96	90.36
[truncated: 1 more columns]

## Sheet: Extended 7l
		Females OVX plasma ghrelin levels
			Sham										OVX
		Control	8.171	9.827	5.436	7.799	8.899	6.709	9.455	6.277	7.283	5.734	4.572	6.407	7.66	6.441	7.384	9.154	5.008	9.274	6.765	10.14
		UV	7.173	9.288	7.298	6.259	9.32	6.843	7.259	8.847	7.969	7.433	18.64	7.301	9.343	8.21	9.428	7.701	8.645	11.14	10.14	10.91

[truncated: 3 more sheets: Extended 7m, Extended 7n, Extended 7o]
