# Supplementary material for: Food-seeking behavior is triggered by skin ultraviolet exposure in males
Source: Nat Metab. 2022 Jul 11;4(7):883–900. doi: 10.1038/s42255-022-00587-9 (PMC9314261; doi:10.1038/s42255-022-00587-9)
Supplement: Source Data Extended Data Fig. 7 — Statistical Source Data. [file 42255_2022_587_MOESM32_ESM.xlsx]

## Sheet: Extended 8a
			Summer UVB				Winter UVB
		06:00:00	0	0.02	0.018	0	0	0	0	0
		09:00:00	0.66	0.6	0.48	0.53	0.0925	0.081	0.074	0.1
		12:00:00	1.42	1.32	1.38	1.68	0.154	0.224	0.241	0.256
		15:00:00	0.6	0.64	0.75	0.8	0.099	0.1	0.08	0.06
		18:00:00	0.2	0.1	0.24	0.31	0	0	0	0
		21:00:00	0	0	0	0	0	0	0	0
